# Supplementary material for: Genome-wide mapping of stress-responsive lncRNA, uc.104, reveals the chromatin-mediated regulation of stress and plasticity-related genes in the hippocampus of chronic restraint rats
Source: Mol Brain. 2026 Apr 19;19:43. doi: 10.1186/s13041-026-01304-3 (PMC13220396; doi:10.1186/s13041-026-01304-3)
Supplement: Supplementary file 3 — Supplementary Material 3 [file 13041_2026_1304_MOESM3_ESM.xlsx]

## Sheet: Sheet1
Tablee S1: qPCR primer sequences for gene expression
Oligo	Sequence (5'-3')
rno_uc.104- RT F	TCATAGACTGGAAGCCAAAACA
rno_uc.104- RT R	CAACAGGGCATTTTTAGTTGC
rno U6 Forward	CTCGCTTCGGCAGCACA
rno U6 Reverse	AACGCTTCACGAATTTGCGT
