# Supplementary material for: Genome-wide mapping of stress-responsive lncRNA, uc.104, reveals the chromatin-mediated regulation of stress and plasticity-related genes in the hippocampus of chronic restraint rats
Source: Mol Brain. 2026 Apr 19;19:43. doi: 10.1186/s13041-026-01304-3 (PMC13220396; doi:10.1186/s13041-026-01304-3)
Supplement: Supplementary file 4 — Supplementary Material 4 [file 13041_2026_1304_MOESM4_ESM.xlsx]

## Sheet: Sheet1
Table S2: Genomic distribution and enrichment of uc.104 associated peaks.
Category	Peaks	Observed_%	Genome_%	Fold_Enrichment
Exonic	3	0.045018	2	0.022509
Intergenic	5272	79.1116	65	1.2171
Intronic	1224	18.3673	35	0.524781
Other	154	2.31092	2	1.15546
Promoter	1	0.015006	1	0.015006
TTS	10	0.15006	0.5	0.30012
