# Supplementary material for: Genome-wide mapping of stress-responsive lncRNA, uc.104, reveals the chromatin-mediated regulation of stress and plasticity-related genes in the hippocampus of chronic restraint rats
Source: Mol Brain. 2026 Apr 19;19:43. doi: 10.1186/s13041-026-01304-3 (PMC13220396; doi:10.1186/s13041-026-01304-3)
Supplement: Supplementary file 5 — Supplementary Material 5 [file 13041_2026_1304_MOESM5_ESM.xlsx]

## Sheet: Sheet1
Table S3: ChIRP-seq analysis in rat hippocampus showing uc.104-associated chromatin binding peaks and their genomic annotations
Chr	Start	End	Strand	Annotation	Distance to TSS	Nearest PromoterID	Entrez ID	Nearest Unigene	Nearest Refseq	Nearest Ensembl	Gene Name	Gene Description	Gene Type	Log2 FC	p-value
chr4	88655005	88655155	+	Intergenic	29335	NR_073161	500148	Rn.123131	NM_001035253	ENSRNOG00000038471	LOC500148	ribosomal protein S7 pseudogene	pseudo	0.660639	0.889962
chr7	72423341	72423491	+	Intergenic	-349024	NM_133398	170910	Rn.6864	NM_133398	ENSRNOG00000006870	Mtdh	metadherin	protein-coding	6.5534	0.222269
chr7	51218602	51218752	+	Intergenic	134391	NM_033485	64513	Rn.9127	NM_033485	ENSRNOG00000005917	Pawr	pro-apoptotic WT1 regulator	protein-coding	6.83056	0.218924
chr5	96016540	96016690	+	Intergenic	-2370676	NM_001106664	298182	Rn.40774	NM_001106664	ENSRNOG00000029318	Tyrp1	tyrosinase-related protein 1	protein-coding	5.43427	0.246976
chr7	116389275	116389425	+	intron (NM_001113792, intron 4 of 4)	33181	NM_001017467	362934	Rn.3321	NM_001017467	ENSRNOG00000007091	Ly6e	lymphocyte antigen 6 family member E	protein-coding	6.60897	0.222919
chr2	36620529	36620679	+	Intergenic	373976	NM_012585	24473	Rn.44486	NM_012585	ENSRNOG00000010254	Htr1a	5-hydroxytryptamine receptor 1A	protein-coding	1.62874	0.738635
chr4	69557268	69557418	+	Intergenic	-289007	NM_173127	286911	Rn.9817	NM_173127	ENSRNOG00000013382	Prss3	protease, serine, 3	protein-coding	5.63136	0.234773
chr9	27844424	27844574	+	intron (NM_001134643, intron 2 of 15)	296615	NM_001134643	259273	Rn.32232	NM_001134643	ENSRNOG00000013781	Kcnq5	potassium voltage-gated channel subfamily Q member 5	protein-coding	6.28754	0.222499
chr5	86651688	86651838	+	intron (NM_001107940, intron 1 of 5)	44625	NM_001107940	313270	Rn.141485	NM_001107940	ENSRNOG00000005932	Megf9	multiple EGF-like-domains 9	protein-coding	0.603234	0.902862
chr5	23184277	23184427	+	Intergenic	128007	NM_001013038	252834	Rn.49815	NM_001013038	ENSRNOG00000007810	Gdf6	growth differentiation factor 6	protein-coding	-0.366538	0.920452
chr17	59180365	59180515	+	Intergenic	-524311	NM_001170421	498767	Rn.145495	NM_001170421	ENSRNOG00000026376	RGD1560860	similar to ankyrin repeat domain 26	protein-coding	6.75383	0.220201
chr3	28651823	28651973	+	intron (NM_001013917, intron 1 of 13)	24814	NM_001013917	295635	Rn.15607	NM_001013917	ENSRNOG00000031168	Arhgap15	Rho GTPase activating protein 15	protein-coding	1.16145	0.747575
chr17	62964304	62964454	+	Intergenic	-35287	NM_001044251	364754	Rn.234505	NM_001044251	ENSRNOG00000061031	Fzd8	frizzled class receptor 8	protein-coding	0.894053	0.768937
chr6	87084745	87084895	+	Intergenic	-160520	NM_001109531	689296	Rn.178359	NM_001109531	ENSRNOG00000023093	Mis18bp1	MIS18 binding protein 1	protein-coding	5.24303	0.259806
chr18	11495811	11495961	+	Intergenic	293822	NM_001107402	307563	Rn.99931	NM_001107402	ENSRNOG00000017159	Dsc3	desmocollin 3	protein-coding	1.63547	0.734604
chrX	12192953	12193103	+	Intergenic	544039	NM_001191586	317346	Rn.101287	NM_001191586	ENSRNOG00000034240	Bcor	BCL6 co-repressor	protein-coding	5.89965	0.225071
chr7	100268831	100268981	+	Intergenic	113991	NM_001145141	500876	Rn.141036	NM_001145141	ENSRNOG00000004914	LOC500876	LOC500876	protein-coding	7.10944	0.207165
chr9	87210662	87210812	+	Intergenic	875751	NM_012969	25467	Rn.10476	NM_012969	ENSRNOG00000014597	Irs1	insulin receptor substrate 1	protein-coding	0.206353	0.958988
chr3	80218696	80218846	+	intron (NM_001013918, intron 3 of 8)	130374	NM_001013918	295930	Rn.154938	NM_001013918	ENSRNOG00000014798	RGD1309540	similar to hypothetical protein MGC40841; similar to hypothetical protein MGC4707	protein-coding	6.18495	0.222317
chr1	109060347	109060497	+	Intergenic	-1675165	NM_001195599	499158	Rn.52198	NM_001195599	ENSRNOG00000049297	Ccdc179	coiled-coil domain containing 179	protein-coding	6.9806	0.212843
chrY_KL568141v1_random	1584534	1584684	+	NA	NA	NA								1.45781	0.65204
chr10	829067	829217	+	intron (NM_001170600, intron 19 of 40)	64721	NM_001170600	24582	Rn.94969	NM_001170600	ENSRNOG00000057880	Myh11	myosin heavy chain 11	protein-coding	7.04816	0.210243
chr1	12288316	12288466	+	Intergenic	318300	NR_046238	100861534		NR_046238	ENSRNOG00000059852	Rn5-8s	5.8S ribosomal RNA	rRNA	0.0988707	0.987982
chr4	97464385	97464535	+	Intergenic	-66623	NM_001106594	297176	Rn.224505	NM_001106594	ENSRNOG00000005376	Mad2l1	mitotic arrest deficient 2 like 1	protein-coding	7.74778	0.128169
chr13	253973	254123	+	intron (NM_001047865, intron 3 of 10)	-44823	NR_037671	100359649	Rn.233622	NR_037671		Selenok-ps2	selenoprotein K, pseudogene 2	pseudo	1.42426	0.767877
chr14	86133316	86133466	+	Intergenic	13359	NM_001106017	289759	Rn.3843	NM_001106017	ENSRNOG00000014409	Myl7	myosin light chain 7	protein-coding	0.526781	0.894479
chr1	258806463	258806613	+	intron (NM_138514, intron 8 of 8)	-39665	NM_031572	25011	Rn.2586	NM_031572	ENSRNOG00000047945	Cyp2c12	cytochrome P450, family 2, subfamily c, polypeptide 12	protein-coding	0.711088	0.883618
chrY_KL568140v1_random	1086799	1086949	+	NA	NA	NA								4.61535	0.315123
chr10	70386213	70386363	+	Intergenic	15907	NM_001107031	303380	Rn.105052	NM_001107031	ENSRNOG00000037113	Slfn2	schlafen 2	protein-coding	2.0542	0.671154
chrX	14926400	14926550	+	Intergenic	36405	NM_001301646	102552805		NM_001301646	ENSRNOG00000052581	LOC102552805	uncharacterized LOC102552805	protein-coding	7.02074	0.211836
chr4	32532223	32532373	+	Intergenic	-9408	NM_001047914	362323	Rn.101965	NM_001047914	ENSRNOG00000011283	Sdhaf3	succinate dehydrogenase complex assembly factor 3	protein-coding	5.72	0.230847
chr15	104639293	104639443	+	intron (NM_001271404, intron 1 of 1)	190889	NM_001271404	364476	Rn.234606	NM_001271404		Hs6st3	heparan sulfate 6-O-sulfotransferase 3	protein-coding	0.164084	0.978104
chr2	141700097	141700247	+	Intergenic	248938	NM_001191846	84482	Rn.116108	NM_001191846	ENSRNOG00000013397	Foxo1	forkhead box O1	protein-coding	1.08875	0.799337
chr14	58913047	58913197	+	Intergenic	410825	NM_001105750	117087	Rn.162277	NM_001105750	ENSRNOG00000002956	Stim2	stromal interaction molecule 2	protein-coding	1.07517	0.824779
chr3	67293823	67293973	+	Intergenic	-30240	NM_030871	81529	Rn.204552	NM_030871	ENSRNOG00000054212	Pde1a	phosphodiesterase 1A	protein-coding	1.07172	0.820401
chr18	24913828	24913978	+	Intergenic	14844	NM_012803	25268	Rn.91064	NM_012803	ENSRNOG00000014376	Proc	protein C, inactivator of coagulation factors Va and VIIIa	protein-coding	0.780228	0.819952
chrX	152690339	152690489	+	Intergenic	-47876	NM_017069	24947	Rn.10367	NM_017069	ENSRNOG00000056558	Gabra3	gamma-aminobutyric acid type A receptor alpha3 subunit	protein-coding	1.16877	0.746213
chr14	77955784	77955934	+	intron (NM_001107224, intron 3 of 11)	118786	NM_001107224	305431	Rn.234166	NM_001107224	ENSRNOG00000031397	Stk32b	serine/threonine kinase 32B	protein-coding	0.55984	0.90315
chr4	61320842	61320992	+	intron (NM_053875, intron 25 of 25)	-99093	NM_001106589	296968	Rn.200695	NM_001106589	ENSRNOG00000008775	Lrguk	leucine-rich repeats and guanylate kinase domain containing	protein-coding	6.05351	0.222695
chrY_KL568157v1_random	3373823	3373973	+	NA	NA	NA								7.1136	0.206453
chr8	13702270	13702420	+	intron (NM_001106801, intron 11 of 11)	-21475	NM_001191993	500946	Rn.228190	NM_001191993	ENSRNOG00000056092	Hephl1	hephaestin-like 1	protein-coding	6.83938	0.218192
chr2	153225119	153225269	+	Intergenic	-313641	NM_138891	192251	Rn.96392	NM_138891	ENSRNOG00000014793	Gpr149	G protein-coupled receptor 149	protein-coding	5.25341	0.259828
chr1	35512779	35512929	+	Intergenic	600055	NM_001106097	290939	Rn.1773	NM_001106097	ENSRNOG00000017150	Med10	mediator complex subunit 10	protein-coding	0.632735	0.900947
chr1	5751444	5751594	+	Intergenic	302561	NM_001276762	114005	Rn.121954	NM_001276762	ENSRNOG00000040242	Epm2a	EPM2A glucan phosphatase, laforin	protein-coding	5.96832	0.222026
chr7	6890275	6890425	+	Intergenic	-4752	NM_001000077	288891	Rn.143368	NM_001000077		Olr1000	olfactory receptor 1000	protein-coding	0.410058	0.933689
chr6	88694118	88694268	+	intron (NM_199269, intron 6 of 15)	597834	NM_199269	314180	Rn.205097	NM_199269	ENSRNOG00000000618	Mdga2	MAM domain containing glycosylphosphatidylinositol anchor 2	protein-coding	6.63349	0.222001
chr2	240229493	240229643	+	Intergenic	208416	NM_017053	24808	Rn.9702	NM_017053	ENSRNOG00000009372	Tacr3	tachykinin receptor 3	protein-coding	5.41483	0.246675
chr14	63753831	63753981	+	Intergenic	658079	NM_031347	83516	Rn.19172	NM_031347	ENSRNOG00000004473	Ppargc1a	PPARG coactivator 1 alpha	protein-coding	6.5453	0.223045
chr4	137772131	137772281	+	Intergenic	-13078	NM_053879	116658	Rn.10117	NM_053879	ENSRNOG00000005652	Cntn4	contactin 4	protein-coding	2.69689	0.588213
chr5	30906673	30906823	+	Intergenic	-661671	NM_080776	65205	Rn.208361	NM_080776	ENSRNOG00000005708	Mmp16	matrix metallopeptidase 16	protein-coding	0.870432	0.851459
chr3	8229659	8229809	+	Intergenic	119012	NM_001014257	366012	Rn.105581	NM_001014257	ENSRNOG00000043189	Trub2	TruB pseudouridine synthase family member 2	protein-coding	6.30706	0.222215
chr7	77947378	77947528	+	Intergenic	-19269	NM_172333	282836	Rn.9468	NM_172333	ENSRNOG00000004578	Cthrc1	collagen triple helix repeat containing 1	protein-coding	1.69979	0.66253
chr1	187487242	187487392	+	Intergenic	278433	NM_053982	117053	Rn.2890	NM_053982	ENSRNOG00000018320	Rps15a	ribosomal protein S15a	protein-coding	0.582085	0.874744
chr11	26308061	26308211	+	Intergenic	-696199	NM_001191592	288309	Rn.107202	NM_001191592	ENSRNOG00000001603	N6amt1	N-6 adenine-specific DNA methyltransferase 1	protein-coding	0.879491	0.852136
chrX	24817043	24817193	+	Intergenic	-199283	NM_022198	60586	Rn.44406	NM_022198	ENSRNOG00000003533	Clcn4	chloride voltage-gated channel 4	protein-coding	7.58381	0.151248
chr5	101809679	101809829	+	Intergenic	-221656	NM_175765	313323	Rn.93075	NM_175765	ENSRNOG00000011498	Psip1	PC4 and SFRS1 interacting protein 1	protein-coding	0.31283	0.956968
chr9	101992253	101992403	+	Intergenic	-603509	NM_001015019	316643	Rn.108412	NM_001015019	ENSRNOG00000051180	Chchd2	coiled-coil-helix-coiled-coil-helix domain containing 2	protein-coding	6.22599	0.221684
chrX	31753659	31753809	+	Intergenic	-17138	NM_001191913	367785	Rn.22749	NM_001191913	ENSRNOG00000003452	Asb9	ankyrin repeat and SOCS box-containing 9	protein-coding	6.33251	0.222387
chr2	229987665	229987815	+	Intergenic	-175274	NM_001047887	311013	Rn.202364	NM_001047887		Arsj	arylsulfatase family, member J	protein-coding	0.635874	0.857344
chr11	47767735	47767885	+	Intergenic	524468	NM_001107095	304005	Rn.58420	NM_001107095	ENSRNOG00000031163	Nfkbiz	NFKB inhibitor zeta	protein-coding	-0.085506	0.985803
chr15	7515000	7515150	+	intron (NM_001108371, intron 1 of 3)	112828	NM_001108371	361013	Rn.15203	NM_001108371		Ube2e2	ubiquitin-conjugating enzyme E2E 2	protein-coding	1.50044	0.754197
chr2	96135046	96135196	+	Intergenic	-102404	NM_001329883	100360846		NM_001329883		LOC100360846	proteasome subunit beta type 6-like	protein-coding	1.94323	0.666196
chr2	164805515	164805665	+	Intergenic	57913	NM_001191847	361957	Rn.24648	NM_001191847	ENSRNOG00000013790	Mfsd1	major facilitator superfamily domain containing 1	protein-coding	5.63457	0.234807
chr16	67340655	67340805	+	intron (NM_001107319, intron 1 of 17)	292638	NM_001107319	306534	Rn.231130	NM_001107319	ENSRNOG00000011858	Unc5d	unc-5 netrin receptor D	protein-coding	5.80522	0.225137
chrY	649723	649873	+	Intergenic	-264264	NM_001167666	100312984	Rn.220237	NM_001167666	ENSRNOG00000060048	Eif2s3y	eukaryotic translation initiation factor 2, subunit 3, structural gene Y-linked	protein-coding	6.41296	0.223054
chr14	27669131	27669281	+	Intergenic	1006355	NM_001108860	364134	Rn.113975	NM_001108860	ENSRNOG00000001912	Tecrl	trans-2,3-enoyl-CoA reductase-like	protein-coding	1.7388	0.710766
chr9	102922217	102922367	+	Intergenic	59402	NM_001012350	301634	Rn.22362	NM_001012350	ENSRNOG00000019087	Fam174a	family with sequence similarity 174, member A	protein-coding	0.33601	0.943648
chr6	76523059	76523209	+	intron (NM_020083, intron 24 of 39)	138396	NM_020083	56785	Rn.86984	NM_020083	ENSRNOG00000046256	Ralgapa1	Ral GTPase activating protein catalytic alpha subunit 1	protein-coding	6.34513	0.223135
chr7	61990919	61991069	+	Intergenic	171457	NM_054004	117152	Rn.32934	NM_054004	ENSRNOG00000007834	Cand1	cullin-associated and neddylation-dissociated 1	protein-coding	6.30293	0.221997
chr2	10028430	10028580	+	Intergenic	344824	NM_001191842	170895	Rn.3974	NM_001191842	ENSRNOG00000048563	Cetn3	centrin 3	protein-coding	-0.256475	0.958665
chr6	14148109	14148259	+	intron (NM_021767, intron 17 of 21)	1043476	NM_021767	60391	Rn.54924	NM_021767		Nrxn1	neurexin 1	protein-coding	7.3715	0.184754
chr6	71867946	71868096	+	Intergenic	-224173	NM_001106726	299002	Rn.126080	NM_001106726	ENSRNOG00000004232	G2e3	G2/M-phase specific E3 ubiquitin protein ligase	protein-coding	5.85746	0.225283
chr6	97466923	97467073	+	Intergenic	595323	NM_001108033	314228	Rn.18361	NM_001108033	ENSRNOG00000009296	Snapc1	small nuclear RNA activating complex, polypeptide 1	protein-coding	1.09037	0.819575
chr6	88879940	88880090	+	intron (NM_199269, intron 2 of 15)	412012	NM_199269	314180	Rn.205097	NM_199269	ENSRNOG00000000618	Mdga2	MAM domain containing glycosylphosphatidylinositol anchor 2	protein-coding	0.459578	0.915948
chr5	84939116	84939266	+	intron (NM_080482, intron 6 of 6)	127483	NM_080482	140610	Rn.211646	NM_080482	ENSRNOG00000005561	Brinp1	BMP/retinoic acid inducible neural specific 1	protein-coding	7.09625	0.207914
chr1	134109830	134109980	+	Intergenic	-589148	NM_001107524	308739	Rn.22326	NM_001107524	ENSRNOG00000012874	Rgma	repulsive guidance molecule BMP co-receptor a	protein-coding	5.30011	0.255931
chr2	122179106	122179256	+	Intergenic	341291	NM_001107668	310324	Rn.116073	NM_001107668	ENSRNOG00000012734	Dcun1d1	defective in cullin neddylation 1 domain containing 1	protein-coding	0.0944846	0.989989
chr3	1078121	1078271	+	Intergenic	38481	NM_001099361	680050	Rn.217494	NM_001099361	ENSRNOG00000033682	Tbpl2	TATA box binding protein-like 2	protein-coding	6.82518	0.218735
chr1	170957777	170957927	+	Intergenic	-24192	NM_001000552	365341		NM_001000552		Olr220	olfactory receptor 220	protein-coding	0.764044	0.874853
chr20	15569062	15569212	+	Intergenic	-234392	NM_001271377	690865	Rn.231824	NM_001271377	ENSRNOG00000000606	Pcdh15	protocadherin related 15	protein-coding	6.11072	0.222672
chrX	24294939	24295089	+	Intergenic	626651	NM_001106958	302619	Rn.141649	NM_001106958	ENSRNOG00000003543	Gpr143	G protein-coupled receptor 143	protein-coding	6.37148	0.223293
chr2	148304344	148304494	+	Intergenic	-253996	NM_030873	81531	Rn.203100	NM_030873	ENSRNOG00000017427	Pfn2	profilin 2	protein-coding	0.768117	0.86212
chr14	22173824	22173974	+	Intergenic	-19071	NM_022228	63867	Rn.138121	NM_022228		Ugt2a1	UDP glucuronosyltransferase 2 family, polypeptide A1	protein-coding	6.06445	0.221516
chr18	62688086	62688236	+	Intergenic	-73436	NM_013099	25635	Rn.10620	NM_013099	ENSRNOG00000018692	Mc4r	melanocortin 4 receptor	protein-coding	2.59957	0.549359
chr3	78755145	78755295	+	Intergenic	7219	NM_001000572	366114	Rn.142794	NM_001000572	ENSRNOG00000006669	Olr722	olfactory receptor 722	protein-coding	0.829066	0.806863
chr8	6045641	6045791	+	Intergenic	-11129	NM_021752	60371	Rn.205955	NM_021752	ENSRNOG00000010602	Birc2	baculoviral IAP repeat-containing 2	protein-coding	5.9184	0.223813
chrX	63134079	63134229	+	Intergenic	69204	NM_001037211	367830	Rn.141105	NM_001037211		LOC367830	similar to FAM48A protein	protein-coding	7.25843	0.196408
chrX	30646245	30646395	+	intron (NM_012568, intron 8 of 8)	185163	NM_012568	24397	Rn.10379	NM_012568	ENSRNOG00000003313	Glra2	glycine receptor, alpha 2	protein-coding	0.622977	0.899391
chr9	85916801	85916951	+	Intergenic	186282	NM_001106923	301555	Rn.101949	NM_001106923	ENSRNOG00000015633	Cul3	cullin 3	protein-coding	5.78171	0.226903
chr9	22453780	22453930	+	Intergenic	-898416	NM_001014215	363198	Rn.155071	NM_001014215		Cenpq	centromere protein Q	protein-coding	6.85522	0.21756
chr4	72765697	72765847	+	Intergenic	-8885	NM_001192013	502759	Rn.228183	NM_001192013	ENSRNOG00000025720	Nobox	NOBOX oogenesis homeobox	protein-coding	6.07787	0.222419
chr5	134472298	134472448	+	intron (NM_175760, intron 1 of 11)	12478	NM_175760	298423	Rn.33492	NM_175760	ENSRNOG00000009741	Cyp4a3	cytochrome P450, family 4, subfamily a, polypeptide 3	protein-coding	6.05338	0.222609
chr15	86201634	86201784	+	Intergenic	-41439	NM_001001515	361084	Rn.98417	NM_001001515	ENSRNOG00000060775	Lmo7	LIM domain 7	protein-coding	0.839729	0.805327
chr6	72801117	72801267	+	Intergenic	4656	NM_001031823	299007	Rn.152676	NM_001031823	ENSRNOG00000038990	Gpr33	G protein-coupled receptor 33	protein-coding	0.489348	0.922068
chr3	33680915	33681065	+	intron (NM_001108581, intron 2 of 13)	39374	NM_001108581	362132	Rn.23462	NM_001108581	ENSRNOG00000029447	Epc2	enhancer of polycomb homolog 2	protein-coding	0.91122	0.852824
chrX	50162499	50162649	+	Intergenic	-436486	NM_001319644	102548478		NM_001319644		LOC102548478	uncharacterized LOC102548478	protein-coding	2.11162	0.607302
chr10	80105085	80105235	+	Intergenic	-1007353	NM_001005874	287624	Rn.113616	NM_001005874	ENSRNOG00000002535	Kif2b	kinesin family member 2B	protein-coding	7.91522	0.104677
chr1	132908520	132908670	+	Intergenic	594558	NM_001191625	308742	Rn.220729	NM_001191625	ENSRNOG00000009932	Mctp2	multiple C2 and transmembrane domain containing 2	protein-coding	1.79802	0.602945
chr2	212361773	212361923	+	intron (NM_001191714, intron 2 of 26)	114397	NM_001191714	295378	Rn.27881	NM_001191714	ENSRNOG00000020485	Vav3	vav guanine nucleotide exchange factor 3	protein-coding	5.93349	0.224495
chr18	48258532	48258682	+	intron (NM_001008364, intron 1 of 6)	56879	NM_001008364	361328	Rn.204247	NM_001008364	ENSRNOG00000017488	Snx24	sorting nexin 24	protein-coding	7.12039	0.206434
chr3	106270748	106270898	+	Intergenic	-134161	NM_001014181	362191	Rn.107116	NM_001014181		Dph6	diphthamine biosynthesis 6	protein-coding	0.00910115	1
chr3	70727903	70728053	+	Intergenic	-292556	NM_001010963	362154	Rn.129005	NM_001010963	ENSRNOG00000005256	Zc3h15	zinc finger CCCH-type containing 15	protein-coding	1.01776	0.755911
chrX	8341683	8341833	+	Intergenic	-1473894	NM_022184	29647	Rn.72627	NM_022184	ENSRNOG00000060946	Cask	calcium/calmodulin dependent serine protein kinase	protein-coding	0.997089	0.764409
chr2	179504335	179504485	+	Intergenic	87011	NR_037389	100526643		NR_037389	ENSRNOG00000047006	Mir2985	microRNA 2985	ncRNA	5.62546	0.23468
chr5	13442809	13442959	+	Intergenic	63112	NM_001014784	297795	Rn.140960	NM_001014784	ENSRNOG00000007640	Npbwr1	neuropeptides B and W receptor 1	protein-coding	0.484831	0.906145
chr11	52407433	52407583	+	Intergenic	-673517	NM_001079938	303970	Rn.229412	NM_001079938	ENSRNOG00000001971	Bbx	BBX high mobility group box domain containing	protein-coding	1.74672	0.717985
chr2	78523626	78523776	+	Intergenic	116389	NM_001009652	294846	Rn.111017	NM_001009652	ENSRNOG00000059443	Zfp622	zinc finger protein 622	protein-coding	6.43426	0.223028
chr9	53422000	53422150	+	Intergenic	104566	NM_001013112	301384	Rn.8745	NM_001013112	ENSRNOG00000028557	Hibch	3-hydroxyisobutyryl-CoA hydrolase	protein-coding	6.6681	0.222282
chr18	20053198	20053348	+	Intergenic	-778000	NM_001287621	102547344		NM_001287621	ENSRNOG00000030156	LOC102547344	lateral signaling target protein 2 homolog	protein-coding	1.76692	0.713616
chr2	13259845	13259995	+	Intergenic	-333180	NM_052981	84389	Rn.23255	NM_052981	ENSRNOG00000031656	Ccnh	cyclin H	protein-coding	1.36588	0.775305
chr19	8315203	8315353	+	Intergenic	-1272359	NM_013177	25721	Rn.98650	NM_013177	ENSRNOG00000011782	Got2	glutamic-oxaloacetic transaminase 2	protein-coding	0.691655	0.887351
chr2	47637134	47637284	+	Intergenic	-355822	NM_030994	25118	Rn.91044	NM_030994	ENSRNOG00000053550	Itga1	integrin subunit alpha 1	protein-coding	0.289249	0.958138
chr2	236796576	236796726	+	Intergenic	190956	NM_001106471	295443	Rn.3507	NM_001106471	ENSRNOG00000011311	Papss1	3'-phosphoadenosine 5'-phosphosulfate synthase 1	protein-coding	6.74843	0.220023
chr8	5163554	5163704	+	Intergenic	273340	NM_023024	65209	Rn.44896	NM_023024	ENSRNOG00000032070	Dync2h1	dynein cytoplasmic 2 heavy chain 1	protein-coding	0.293838	0.938894
chr11	54878736	54878886	+	intron (NM_001172090, intron 11 of 26)	165770	NM_001172090	360712	Rn.13304	NM_001172090	ENSRNOG00000032101	Morc1	MORC family CW-type zinc finger 1	protein-coding	0.607016	0.900916
chr5	20658333	20658483	+	Intergenic	-468687	NM_001108654	362481	Rn.161967	NM_001108654	ENSRNOG00000010777	Tox	thymocyte selection-associated high mobility group box	protein-coding	0.881174	0.848245
chr2	241048717	241048867	+	intron (NM_001011952, intron 1 of 7)	19123	NM_001011952	295455	Rn.28321	NM_001011952	ENSRNOG00000012508	Slc39a8	solute carrier family 39 member 8	protein-coding	6.52992	0.222141
chrX	6100259	6100409	+	Intergenic	-157976	NM_001108814	363443	Rn.45519	NM_001108814	ENSRNOG00000002960	Ndp	norrin cystine knot growth factor NDP	protein-coding	5.48973	0.244507
chr6	28800039	28800189	+	intron (NM_001108012, intron 3 of 24)	131729	NM_001108012	313929	Rn.165307	NM_001108012	ENSRNOG00000004068	Ncoa1	nuclear receptor coactivator 1	protein-coding	5.80307	0.225018
chr4	5010477	5010627	+	Intergenic	-319990	NM_022850	29272	Rn.10076	NM_022850	ENSRNOG00000030547	Dpp6	dipeptidyl peptidase like 6	protein-coding	-0.408315	0.930301
chr13	34260601	34260751	+	Intergenic	-6795	NM_139186	246042	Rn.20901	NM_139186	ENSRNOG00000025701	Nifk	nucleolar protein interacting with the FHA domain of MKI67	protein-coding	6.17853	0.221929
chr17	49480631	49480781	+	intron (NM_001101002, intron 12 of 14)	-129842	NM_001107356	306994	Rn.8045	NM_001107356	ENSRNOG00000013438	Yae1	YAE1 maturation factor of ABCE1	protein-coding	6.18443	0.222307
chrX	26255602	26255752	+	Intergenic	-38389	NM_001191732	317444	Rn.162316	NM_001191732	ENSRNOG00000025910	Hccs	holocytochrome c synthase	protein-coding	1.35206	0.781742
chr9	109855441	109855591	+	Intergenic	474171	NM_053903	116683	Rn.10714	NM_053903		Efna5	ephrin A5	protein-coding	6.42129	0.222255
chr1	55221062	55221212	+	Intergenic	604468	NM_001099463	685557	Rn.217943	NM_001099463		Vom2r7	vomeronasal 2 receptor, 7	protein-coding	1.25643	0.791699
chr2	109534594	109534744	+	Intergenic	-771694	NM_001047948	499584	Rn.123970	NM_001047948	ENSRNOG00000033028	LOC499584	LRRGT00202	protein-coding	0.632321	0.888989
chr10	1970730	1970880	+	Intergenic	-449842	NM_017176	29359	Rn.6828	NM_017176	ENSRNOG00000003164	Pla2g10	phospholipase A2, group X	protein-coding	6.09515	0.221747
chr16	77872069	77872219	+	intron (NM_001037327, intron 3 of 67)	719321	NM_001037327	364634	Rn.137916	NM_001037327	ENSRNOG00000030719	Csmd1	CUB and Sushi multiple domains 1	protein-coding	2.12165	0.498697
chr3	113709693	113709843	+	Intergenic	-108881	NM_001271283	362204	Rn.55346	NM_001271283	ENSRNOG00000016357	Casc4	cancer susceptibility 4	protein-coding	0.951016	0.785499
chr20	52935355	52935505	+	Intergenic	1582261	NM_019309	54257	Rn.87696	NM_019309	ENSRNOG00000000368	Grik2	glutamate ionotropic receptor kainate type subunit 2	protein-coding	1.49136	0.75861
chr1	139143036	139143186	+	Intergenic	1119392	NM_001270656	29613	Rn.9963	NM_019248	ENSRNOG00000018674	Ntrk3	neurotrophic receptor tyrosine kinase 3	protein-coding	0.785142	0.839715
chr16	50702093	50702243	+	Intergenic	-200452	NM_031819	83720	Rn.8633	NM_031819	ENSRNOG00000030954	Fat1	FAT atypical cadherin 1	protein-coding	6.88954	0.216368
chr2	94135958	94136108	+	Intergenic	-130071	NM_022253	64019	Rn.127786	NM_022253		Pag1	phosphoprotein membrane anchor with glycosphingolipid microdomains 1	protein-coding	0.476371	0.888081
chr7	98391810	98391960	+	Intergenic	89079	NM_001127578	689997	Rn.8212	NM_001127578	ENSRNOG00000008271	Fam91a1	family with sequence similarity 91, member A1	protein-coding	6.41878	0.223432
chr4	75933805	75933955	+	Intergenic	-1277934	NM_001108627	362356	Rn.68078	NM_001108627	ENSRNOG00000005310	Cul1	cullin 1	protein-coding	5.62923	0.234734
chr18	51850210	51850360	+	intron (NM_001007759, intron 4 of 4)	65161	NM_053905	116685	Rn.11362	NM_053905	ENSRNOG00000013774	Lmnb1	lamin B1	protein-coding	2.35319	0.635266
chrX	101804070	101804220	+	Intergenic	2689569	NM_001169129	317183	Rn.24970	NM_001169129	ENSRNOG00000003929	Pcdh19	protocadherin 19	protein-coding	5.39765	0.249878
chr9	52866351	52866501	+	Intergenic	45867	NM_133315	170840	Rn.15324	NM_133315	ENSRNOG00000049995	Slc40a1	solute carrier family 40 member 1	protein-coding	1.14301	0.757408
chr3	15812563	15812713	+	Intergenic	-10582	NM_001000830	405119	Rn.143040	NM_001000830	ENSRNOG00000049538	Olr398	olfactory receptor 398	protein-coding	0.555722	0.899377
chr9	37903774	37903924	+	Intergenic	-128752	NM_001009700	316317	Rn.6698	NM_001009700	ENSRNOG00000013285	Imp4	IMP U3 small nucleolar ribonucleoprotein 4	protein-coding	5.8313	0.22636
chr15	55816481	55816631	+	Intergenic	354861	NM_001108387	361071	Rn.62159	NM_001108387	ENSRNOG00000017481	Sucla2	succinate-CoA ligase ADP-forming beta subunit	protein-coding	2.32391	0.588489
chr7	38501746	38501896	+	Intergenic	-240429	NM_024129	29139	Rn.106103	NM_024129	ENSRNOG00000004554	Dcn	decorin	protein-coding	1.31153	0.684249
chr1	225394853	225395003	+	Intergenic	-65185	NM_145089	246307	Rn.22774	NM_145089	ENSRNOG00000020202	Asrgl1	asparaginase like 1	protein-coding	6.19772	0.221474
chr2	92812151	92812301	+	Intergenic	252294	NM_001007635	294892	Rn.162562	NM_001007635	ENSRNOG00000022511	tGap1	GTPase activating protein testicular GAP1	protein-coding	0.54257	0.908852
chr15	92593330	92593480	+	Intergenic	714015	NM_001107283	306147	Rn.31034	NM_001107283	ENSRNOG00000009209	Slitrk1	SLIT and NTRK-like family, member 1	protein-coding	-1.39587	0.7443
chrX	78366795	78366945	+	Intergenic	-5387	NM_001106938	302373	Rn.218681	NM_001106938	ENSRNOG00000032970	Gpr174	G protein-coupled receptor 174	protein-coding	5.71872	0.230828
chr16	25106400	25106550	+	intron (NM_001135838, intron 2 of 5)	127660	NM_001169102	290686	Rn.27406	NM_001169102	ENSRNOG00000014188	Tma16	translation machinery associated 16 homolog	protein-coding	5.29697	0.255924
chrX	99187833	99187983	+	Intergenic	2113198	NM_001106968	302776	Rn.218606	NM_001106968	ENSRNOG00000042823	RGD1561230	similar to RIKEN cDNA 4921511C20 gene	protein-coding	6.00097	0.22155
chr7	22482053	22482203	+	Intergenic	461031	NM_001099484	503127	Rn.217634	NM_001099484		Vom2r56	vomeronasal 2 receptor, 56	protein-coding	6.14239	0.223024
chr1	20169775	20169925	+	Intergenic	-13890	NM_001172116	685940	Rn.222405	NM_001172116	ENSRNOG00000039955	Samd3	sterile alpha motif domain containing 3	protein-coding	5.37117	0.249485
chr1	213590950	213591100	+	Intergenic	-4215	NM_001107561	309100	Rn.41707	NM_001107561	ENSRNOG00000012847	Scgb1c1	secretoglobin, family 1C, member 1	protein-coding	0.565392	0.900897
chr1	213290014	213290164	+	Intergenic	2577	NM_001000955	405304	Rn.141730	NM_001000955	ENSRNOG00000050992	Olr308	olfactory receptor 308	protein-coding	6.06865	0.22177
chr19	56912651	56912801	+	Intergenic	71081	NR_037621	286962	Rn.10885	NM_173303	ENSRNOG00000032602	Cox6c-ps1	cytochrome c oxidase subunit VIc, pseudogene	pseudo	6.56141	0.222707
chr1	113357760	113357910	+	Intergenic	323569	NM_017065	24922	Rn.233948	NM_017065	ENSRNOG00000060599	Gabrb3	gamma-aminobutyric acid type A receptor beta 3 subunit	protein-coding	6.44308	0.222225
chr5	10111360	10111510	+	Intergenic	-7466	NM_001191981	500394	Rn.112037	NM_001191981	ENSRNOG00000007294	Sntg1	syntrophin, gamma 1	protein-coding	6.13198	0.222331
chr16	12769892	12770042	+	Intergenic	-575849	NM_001113787	498591	Rn.122857	NM_001113787	ENSRNOG00000045563	RGD1559804	similar to hypothetical protein 4930474N05	protein-coding	6.94282	0.214679
chr2	26998267	26998417	+	Intergenic	-1985	NM_001025647	294667	Rn.205704	NM_001025647	ENSRNOG00000018193	Poc5	POC5 centriolar protein	protein-coding	0.707845	0.8805
chr7	102677099	102677249	+	Intergenic	90861	NM_012603	24577	Rn.12072	NM_012603		Myc	MYC proto-oncogene, bHLH transcription factor	protein-coding	1.1289	0.812404
chr5	110251388	110251538	+	Intergenic	75477	NM_001109357	502968	Rn.218625	NM_001109357	ENSRNOG00000033600	Zfp352	zinc finger protein 352	protein-coding	7.25268	0.196738
chr15	18327335	18327485	+	intron (NM_001106027, intron 2 of 9)	5083	NM_001106027	289949	Rn.38497	NM_001106027	ENSRNOG00000007320	Fam3d	family with sequence similarity 3, member D	protein-coding	2.52474	0.485045
chr1	105569933	105570083	+	intron (NM_031069, intron 5 of 19)	220939	NM_031069	81733	Rn.10695	NM_031069	ENSRNOG00000015675	Nell1	neural EGFL like 1	protein-coding	0.308706	0.953415
chrX	50491545	50491695	+	Intergenic	-107440	NM_001319644	102548478		NM_001319644		LOC102548478	uncharacterized LOC102548478	protein-coding	1.11826	0.814151
chr17	90477400	90477550	+	intron (NM_053518, intron 7 of 52)	44616	NM_053518	85419	Rn.44274	NM_053518		Lyst	lysosomal trafficking regulator	protein-coding	0.25995	0.947476
chrY_KL568157v1_random	1131996	1132146	+	NA	NA	NA								6.55197	0.222236
chr1	227085146	227085296	+	Intergenic	27261	NR_102351	100910973	Rn.107400	NR_102351		LOC100910973	uncharacterized LOC100910973	ncRNA	0.224511	0.965426
chr4	41485256	41485406	+	intron (NM_001271104, intron 2 of 18)	120890	NM_001271104	500037	Rn.134464	NM_001271104	ENSRNOG00000054508	Foxp2	forkhead box P2	protein-coding	5.95927	0.223633
chr10	53566524	53566674	+	Intergenic	-4381	NM_001305125	287405	Rn.148173	NM_001305124	ENSRNOG00000003367	Tmem220	transmembrane protein 220	protein-coding	0.278921	0.951955
chr11	90190906	90191056	+	Intergenic	43305	NM_001106930	301957	Rn.90429	NM_001106930	ENSRNOG00000050091	Efcab1	EF hand calcium binding domain 1	protein-coding	7.35168	0.186854
chr1	240951026	240951176	+	Intergenic	42618	NM_057211	117560	Rn.19481	NM_057211	ENSRNOG00000014215	Klf9	Kruppel-like factor 9	protein-coding	6.30752	0.222289
chr5	86161129	86161279	+	Intergenic	392898	NM_173134	286919	Rn.13247	NM_173134	ENSRNOG00000005788	Cdk5rap2	CDK5 regulatory subunit associated protein 2	protein-coding	0.57596	0.893598
chr11	53712778	53712928	+	intron (NM_001107093, intron 5 of 10)	18926	NM_001107093	303968	Rn.63846	NM_001107093	ENSRNOG00000001958	Ift57	intraflagellar transport 57	protein-coding	0.879322	0.820056
chr1	173314748	173314898	+	Intergenic	78567	NM_001000223	293421	Rn.141757	NM_001000223	ENSRNOG00000032092	Olr285	olfactory receptor 285	protein-coding	0.887853	0.822371
chr6	144130859	144131009	+	Intergenic	-7338	NM_001191773	314523	Rn.41144	NM_001191773	ENSRNOG00000004520	Wdr60	WD repeat domain 60	protein-coding	6.286	0.222425
chr7	93398877	93399027	+	Intergenic	-112195	NM_001130562	362910	Rn.207680	NM_001130562	ENSRNOG00000043390	Samd12	sterile alpha motif domain containing 12	protein-coding	1.0887	0.825383
chr16	52889973	52890123	+	Intergenic	-762457	NM_001191690	290766	Rn.228221	NM_001191690	ENSRNOG00000028299	Triml2	tripartite motif family-like 2	protein-coding	2.47258	0.616897
chr14	97927622	97927772	+	Intergenic	1853267	NM_001135020	689134	Rn.1965	NM_001135020	ENSRNOG00000005203	Sec61g	Sec61 translocon gamma subunit	protein-coding	0.205686	0.946385
chr2	87633159	87633309	+	Intergenic	-324129	NM_001047946	499565	Rn.116010	NM_001047946	ENSRNOG00000031320	LOC499565	LRRGT00038	protein-coding	6.53958	0.222726
chr2	203285663	203285813	+	Intergenic	-16100	NM_001106453	295323	Rn.102590	NM_001106453	ENSRNOG00000015347	Trim45	tripartite motif-containing 45	protein-coding	6.60945	0.222981
chr4	155966937	155967087	+	Intergenic	-7103	NM_001005890	362430	Rn.207391	NM_001005890	ENSRNOG00000042139	Clec4a1	C-type lectin domain family 4, member A1	protein-coding	6.93777	0.214593
chr20	38129687	38129837	+	Intergenic	253112	NM_012567	24392	Rn.10346	NM_012567	ENSRNOG00000000805	Gja1	gap junction protein, alpha 1	protein-coding	1.07481	0.764265
chr4	68522316	68522466	+	intron (NM_001127497, intron 5 of 15)	38753	NM_001127497	502749	Rn.19514	NM_001127497	ENSRNOG00000011509	Agk	acylglycerol kinase	protein-coding	6.38423	0.22273
chr17	82307925	82308075	+	Intergenic	-122836	NM_001287618	100361092		NM_001287618	ENSRNOG00000052916	Malrd1	MAM and LDL receptor class A domain containing 1	protein-coding	0.751293	0.878023
chr3	124826153	124826303	+	Intergenic	52988	NM_001048043	681315	Rn.8667	NM_001048043	ENSRNOG00000021263	Tmem230	transmembrane protein 230	protein-coding	0.355087	0.950095
chrX	2857957	2858107	+	Intergenic	-200877	NM_207600	302302	Rn.153551	NM_207600	ENSRNOG00000004258	Chst7	carbohydrate sulfotransferase 7	protein-coding	6.30569	0.222184
chr6	129705383	129705533	+	Intergenic	96384	NM_001108056	314417	Rn.3455	NM_001108056	ENSRNOG00000004827	Papola	poly (A) polymerase alpha	protein-coding	6.64823	0.222638
chr9	69450629	69450779	+	Intergenic	-46730	NM_030869	81527	Rn.10816	NM_030869	ENSRNOG00000031232	Nrp2	neuropilin 2	protein-coding	1.65575	0.721212
chrY_KL568156v1_random	1496587	1496737	+	NA	NA	NA								1.71221	0.711854
chr2	255659165	255659315	+	Intergenic	-950547	NM_022294	64124	Rn.8731	NM_022294	ENSRNOG00000033940	Adgrl4	adhesion G protein-coupled receptor L4	protein-coding	0.829633	0.812559
chr1	58461152	58461302	+	Intergenic	-668781	NM_001009687	308201	Rn.137079	NM_001009687	ENSRNOG00000012692	Riok2	RIO kinase 2	protein-coding	0.43279	0.92325
chrX	42224611	42224761	+	Intergenic	-334226	NM_001191734	317517	Rn.231432	NM_001191734	ENSRNOG00000003675	Ptchd1	patched domain containing 1	protein-coding	0.659369	0.847046
chrX	99127821	99127971	+	Intergenic	2053186	NM_001106968	302776	Rn.218606	NM_001106968	ENSRNOG00000042823	RGD1561230	similar to RIKEN cDNA 4921511C20 gene	protein-coding	1.22566	0.802654
chr13	77473021	77473171	+	Intergenic	-129153	NM_013045	25567	Rn.11028	NM_013045	ENSRNOG00000002468	Tnr	tenascin R	protein-coding	0.494826	0.903212
chrX	21521744	21521894	+	Intergenic	-61453	NR_031807	100313992		NR_031807	ENSRNOG00000035464	Mirlet7f2	microRNA let-7f-2	ncRNA	0.870113	0.774547
chr7	16619161	16619311	+	Intergenic	157337	NM_001000067	288835	Rn.143354	NM_001000067	ENSRNOG00000030191	Olr1055	olfactory receptor 1055	protein-coding	5.93457	0.224559
chr13	62526694	62526844	+	Intergenic	-935630	NM_001047084	289076	Rn.105775	NM_001047084	ENSRNOG00000003959	Rgs18	regulator of G-protein signaling 18	protein-coding	0.295373	0.947541
chr19	8493873	8494023	+	Intergenic	-1093689	NM_013177	25721	Rn.98650	NM_013177	ENSRNOG00000011782	Got2	glutamic-oxaloacetic transaminase 2	protein-coding	7.03787	0.211024
chr4	136833566	136833716	+	intron (NM_013225, intron 13 of 24)	321440	NM_013225	27256	Rn.10644	NM_013225	ENSRNOG00000032517	Cntn6	contactin 6	protein-coding	1.2593	0.757397
chr5	139554505	139554655	+	Intergenic	-43151	NM_053699	114491	Rn.40380	NM_053699	ENSRNOG00000046607	Cited4	Cbp/p300-interacting transactivator, with Glu/Asp-rich carboxy-terminal domain, 4	protein-coding	5.98157	0.222645
chr2	244241894	244242044	+	Intergenic	129014	NM_001107728	310909	Rn.160647	NM_001107728	ENSRNOG00000015987	Rap1gds1	Rap1 GTPase-GDP dissociation stimulator 1	protein-coding	6.89487	0.216457
chr1	160129458	160129608	+	Intergenic	-1091713	NR_032291	100314266		NR_032291	ENSRNOG00000040447	Mir708	microRNA 708	ncRNA	7.99122	0.0954564
chr8	34789168	34789318	+	Intergenic	-903282	NM_001048215	315546	Rn.7602	NM_001048215	ENSRNOG00000009772	Kirrel3	kirre like nephrin family adhesion molecule 3	protein-coding	6.28458	0.222284
chr4	108247858	108248008	+	intron (NM_001106598, intron 7 of 18)	-53196	NM_001109374	679668	Rn.171424	NM_001109374	ENSRNOG00000006093	LRRTM1	leucine rich repeat transmembrane neuronal 1	protein-coding	6.42997	0.222704
chr1	126437584	126437734	+	Intergenic	-85510	NM_001014020	308701	Rn.214542	NM_001014020	ENSRNOG00000024460	Tarsl2	threonyl-tRNA synthetase-like 2	protein-coding	1.42215	0.766278
chrX	125219683	125219833	+	intron (NM_001109631, intron 1 of 3)	141288	NM_001109631	691215	Rn.218604	NM_001109631	ENSRNOG00000028189	LOC691215	hypothetical protein LOC691215	protein-coding	0.779715	0.866573
chr18	86782313	86782463	+	intron (NM_001191943, intron 1 of 7)	95754	NM_001191943	498898	Rn.225508	NM_001191943	ENSRNOG00000038190	Dok6	docking protein 6	protein-coding	6.23987	0.222514
chr16	34656400	34656550	+	intron (NM_001135756, intron 1 of 11)	102509	NM_001135756	361142	Rn.214629	NM_001135756		Galntl6	polypeptide N-acetylgalactosaminyltransferase-like 6	protein-coding	0.508089	0.914964
chr10	91623855	91624005	+	Intergenic	75494	NM_001135833	287751	Rn.27809	NM_001135833	ENSRNOG00000003501	Lyzl6	lysozyme-like 6	protein-coding	5.47974	0.244353
chr10	63376963	63377113	+	intron (NM_012836, intron 13 of 20)	-28564	NM_053584	94189	Rn.8228	NM_053584	ENSRNOG00000003971	Gosr1	golgi SNAP receptor complex member 1	protein-coding	5.89055	0.224638
chr7	57166609	57166759	+	Intergenic	513111	NM_001108991	366894	Rn.23393	NM_001108991	ENSRNOG00000005278	Trhde	thyrotropin-releasing hormone degrading enzyme	protein-coding	0.24859	0.962223
chr2	22648592	22648742	+	Intergenic	149547	NM_001008372	361878	Rn.98477	NM_001008372	ENSRNOG00000012099	Tent2	terminal nucleotidyltransferase 2	protein-coding	5.57341	0.239585
chr4	51838852	51839002	+	intron (NM_057201, intron 1 of 1)	5301	NM_057201	117549	Rn.28035	NM_057201	ENSRNOG00000002524	Gpr37	G protein-coupled receptor 37	protein-coding	5.14192	0.268257
chr14	113431028	113431178	+	Intergenic	-99367	NM_001142371	360992	Rn.23118	NM_001142371	ENSRNOG00000003600	Pnpt1	polyribonucleotide nucleotidyltransferase 1	protein-coding	5.92628	0.224125
chr7	78394699	78394849	+	intron (NM_053945, intron 14 of 28)	-163927	NM_145881	116839	Rn.161948	NM_053945	ENSRNOG00000004201	Rims2	regulating synaptic membrane exocytosis 2	protein-coding	6.01216	0.222087
chr13	16281153	16281303	+	Intergenic	-885611	NM_001329899	304725		NM_001329899	ENSRNOG00000029556	LOC304725	similar to contactin associated protein-like 5 isoform 1	protein-coding	6.55482	0.222362
chr1	63387485	63387635	+	Intergenic	184234	NM_001099471	292531	Rn.217922	NM_001099471	ENSRNOG00000009146	Vom2r26	vomeronasal 2 receptor, 26	protein-coding	0.886237	0.808855
chr2	73920434	73920584	+	Intergenic	3712117	NM_022300	64160	Rn.37779	NM_022300		Basp1	brain abundant, membrane attached signal protein 1	protein-coding	1.11134	0.785229
chr3	116839045	116839195	+	Intergenic	-60786	NM_001107768	311384	Rn.8257	NM_001107768	ENSRNOG00000004812	Sema6d	semaphorin 6D	protein-coding	5.8047	0.225129
chr2	148588753	148588903	+	Intergenic	-19228	NM_001191960	499624	Rn.167784	NM_001191960	ENSRNOG00000038044	Tsc22d2	TSC22 domain family, member 2	protein-coding	1.05191	0.825014
chr7	65586501	65586651	+	Intergenic	-29822	NM_001011989	299825	Rn.228654	NM_001011989	ENSRNOG00000047350	Gns	glucosamine (N-acetyl)-6-sulfatase	protein-coding	1.21199	0.701841
chr4	167102117	167102267	+	Intergenic	-13137	NM_001166689	100310885	Rn.222418	NM_001166689	ENSRNOG00000030752	Tas2r113	taste receptor, type 2, member 113	protein-coding	1.13576	0.816653
chr2	36037945	36038095	+	Intergenic	-26110	NM_001008874	408235	Rn.142548	NM_001008874	ENSRNOG00000046265	Spink6	serine peptidase inhibitor, Kazal type 6	protein-coding	7.82991	0.116297
chr5	33475256	33475406	+	intron (NM_001271238, intron 14 of 17)	84712	NM_001107917	313087	Rn.4034	NM_001107917	ENSRNOG00000006298	Cpne3	copine 3	protein-coding	0.534444	0.918578
chr15	63728218	63728368	+	Intergenic	-132846	NR_128666	104797222		NR_128666		Mir1297	microRNA 1297	ncRNA	5.71833	0.230829
chrX	93544661	93544811	+	Intergenic	948375	NM_001271228	317204	Rn.234112	NM_001271228		Pcdh11x	protocadherin 11 X-linked	protein-coding	5.56527	0.239459
chr1	94309455	94309605	+	Intergenic	94681	NM_001107507	308537	Rn.106288	NM_001107507	ENSRNOG00000014463	Uri1	URI1, prefoldin-like chaperone	protein-coding	6.07016	0.221924
chr13	29721154	29721304	+	Intergenic	-1371176	NM_001012737	29162	Rn.198947	NM_001012737	ENSRNOG00000032490	Cdh7	cadherin 7	protein-coding	0.51793	0.913609
chr4	94185346	94185496	+	intron (NM_024379, intron 1 of 15)	116679	NM_024379	79220	Rn.10046	NM_024379	ENSRNOG00000006174	Grid2	glutamate ionotropic receptor delta type subunit 2	protein-coding	0.232147	0.937178
chr3	115236115	115236265	+	Intergenic	335847	NM_001047913	691966	Rn.1416	NM_001047913	ENSRNOG00000000172	Sqor	sulfide quinone oxidoreductase	protein-coding	1.2724	0.754648
chr13	8509174	8509324	+	Intergenic	-955657	NM_001001076	405966	Rn.143347	NM_001001076	ENSRNOG00000008499	Olr1064	olfactory receptor 1064	protein-coding	5.52693	0.241909
chrX	28012475	28012625	+	Intergenic	-60271	NM_001106960	302656	Rn.105033	NM_001106960	ENSRNOG00000004118	Frmpd4	FERM and PDZ domain containing 4	protein-coding	5.70986	0.230693
chr20	33146855	33147005	+	intron (NM_012874, intron 29 of 43)	69824	NM_001107630	309772	Rn.17643	NM_001107630	ENSRNOG00000000405	Vgll2	vestigial-like family member 2	protein-coding	0.182957	0.966602
chr1	97348739	97348889	+	Intergenic	-283659	NM_001108479	361560	Rn.65503	NM_001108479	ENSRNOG00000017456	Vstm2b	V-set and transmembrane domain containing 2B	protein-coding	6.32395	0.223312
chr2	4721170	4721320	+	Intergenic	-79120	NM_001000193	293353	Rn.141805	NM_001000193	ENSRNOG00000049967	Olr206	olfactory receptor 206	protein-coding	6.13493	0.222537
chr4	67458406	67458556	+	Intergenic	80293	NM_001108624	362344	Rn.18013	NM_001108624	ENSRNOG00000026616	Ndufb2	NADH:ubiquinone oxidoreductase subunit B2	protein-coding	1.3927	0.723388
chr14	46546339	46546489	+	Intergenic	-90516	NM_001025002	310926		NM_001025002		LOC310926	hypothetical protein LOC310926	protein-coding	5.99978	0.221515
chr2	14865599	14865749	+	Intergenic	-163771	NM_001134705	100188937	Rn.105968	NM_001134705	ENSRNOG00000030237	Cox7c	cytochrome c oxidase subunit 7C	protein-coding	6.63081	0.221867
chr2	144166095	144166245	+	intron (NM_138872, intron 4 of 5)	51427	NM_001044263	499617	Rn.198587	NM_001044263	ENSRNOG00000056028	Rfxap	regulatory factor X-associated protein	protein-coding	5.19975	0.263928
chr11	55622094	55622244	+	Intergenic	124935	NM_001000771	405046	Rn.142123	NM_001000771	ENSRNOG00000045676	Olr1455	olfactory receptor 1455	protein-coding	6.28812	0.222524
chr18	58425256	58425406	+	Intergenic	100012	NM_001107384	307382	Rn.24090	NM_001107384	ENSRNOG00000018914	Napg	NSF attachment protein gamma	protein-coding	6.82496	0.218755
chr1	79382394	79382544	+	Intergenic	-14109	NM_001025404	292668	Rn.205326	NM_001025404	ENSRNOG00000017620	Ceacam11	carcinoembryonic antigen-related cell adhesion molecule 11	protein-coding	7.55823	0.154861
chr8	50332468	50332618	+	intron (NM_001271216, intron 1 of 24)	22280	NM_001271216	684112	Rn.216596	NM_001271216	ENSRNOG00000045931	Sik3	SIK family kinase 3	protein-coding	7.407	0.179117
chr2	133257530	133257680	+	Intergenic	-2599403	NM_001106429	295010	Rn.218503	NM_001106429	ENSRNOG00000029749	Pabpc4l	poly(A) binding protein, cytoplasmic 4-like	protein-coding	5.38287	0.24966
chr4	86302357	86302507	+	Intergenic	26715	NM_153467	266705	Rn.24323	NM_153467	ENSRNOG00000012235	Ppp1r17	protein phosphatase 1, regulatory subunit 17	protein-coding	0.635893	0.891186
chr19	26803755	26803905	+	Intergenic	-600837	NM_001110810	291926	Rn.204358	NM_001110810	ENSRNOG00000017546	Mylk3	myosin light chain kinase 3	protein-coding	6.5517	0.222222
chr1	253299507	253299657	+	Intergenic	79496	NM_001107609	309523	Rn.208134	NM_001107609	ENSRNOG00000018929	Kif20b	kinesin family member 20B	protein-coding	5.61844	0.234573
chr8	89861048	89861198	+	Intergenic	-482184	NM_001277283	300862	Rn.106156	NM_001106843	ENSRNOG00000008984	Irak1bp1	interleukin-1 receptor-associated kinase 1 binding protein 1	protein-coding	6.43644	0.223144
chrX	93102018	93102168	+	intron (NM_001271228, intron 5 of 15)	505732	NM_001271228	317204	Rn.234112	NM_001271228		Pcdh11x	protocadherin 11 X-linked	protein-coding	1.73229	0.621289
chr19	44465839	44465989	+	Intergenic	234597	NM_001013143	307861	Rn.2055	NM_001013143	ENSRNOG00000010712	Terf2ip	TERF2 interacting protein	protein-coding	1.57881	0.748164
chr17	3872597	3872747	+	Intergenic	-13012	NM_175581	290975	Rn.106060	NM_175581	ENSRNOG00000017888	Ctsr	cathepsin R	protein-coding	2.10419	0.657052
chr8	46048627	46048777	+	Intergenic	238470	NM_053519	300652	Rn.46267	NM_053519		Sorl1	sortilin related receptor 1	protein-coding	0.559518	0.903147
chrX	55801515	55801665	+	intron (NM_177935, intron 4 of 9)	-861701	NM_001109367	503442	Rn.218619	NM_001109367		Mageb7	melanoma antigen, family B, 7	protein-coding	5.73658	0.228617
chr11	13890903	13891053	+	Intergenic	108891	NM_001105899	288322	Rn.218453	NM_001105899	ENSRNOG00000033441	Lipi	lipase I	protein-coding	1.48035	0.744743
chrX	113411146	113411296	+	intron (NM_053831, intron 8 of 19)	62943	NM_053831	116556	Rn.10061	NM_053831	ENSRNOG00000019086	Gucy2f	guanylate cyclase 2F	protein-coding	6.28444	0.222303
chr7	47984560	47984710	+	Intergenic	-56201	NM_001108089	314798	Rn.212398	NM_001108089	ENSRNOG00000027451	Mettl25	methyltransferase like 25	protein-coding	0.49111	0.923991
chr4	24798735	24798885	+	Intergenic	186623	NM_001025632	289752	Rn.52785	NM_001025632	ENSRNOG00000009437	Ewsr1	EWS RNA-binding protein 1	protein-coding	0.762225	0.873809
chr18	43367654	43367804	+	Intergenic	577544	NM_001108431	361326	Rn.229130	NM_001108431	ENSRNOG00000059142	Dtwd2	DTW domain containing 2	protein-coding	0.510006	0.908049
chr19	29525971	29526121	+	Intergenic	815396	NM_053917	116699	Rn.10829	NM_053917	ENSRNOG00000018382	Inpp4b	inositol polyphosphate-4-phosphatase type II B	protein-coding	1.63756	0.721431
chr11	23522392	23522542	+	Intergenic	-459053	NM_001000705	404948	Rn.143388	NM_001000705	ENSRNOG00000047837	Olr922	olfactory receptor 922	protein-coding	0.604212	0.899108
chr1	206235277	206235427	+	Intergenic	181791	NM_001163214	100302465	Rn.162501	NM_001163214	ENSRNOG00000027542	LOC100302465	hypothetical LOC100302465	protein-coding	0.9704	0.842579
chrX	119692540	119692690	+	Intergenic	301472	NM_012494	24182	Rn.162367	NM_012494	ENSRNOG00000050006	Agtr2	angiotensin II receptor, type 2	protein-coding	0.529592	0.899964
chr2	154473516	154473666	+	Intergenic	35050	NM_001127562	499630	Rn.162590	NM_001127562	ENSRNOG00000021324	RGD1565059	similar to hypothetical protein E130311K13	protein-coding	5.74627	0.228766
chr3	16047075	16047225	+	Intergenic	7901	NM_001000381	296666	Rn.143035	NM_001000381	ENSRNOG00000030855	Olr403	olfactory receptor 403	protein-coding	5.2469	0.259815
chr13	55424845	55424995	+	Intergenic	136806	NM_001108346	360850	Rn.211490	NM_001108346	ENSRNOG00000000657	Nek7	NIMA-related kinase 7	protein-coding	0.75782	0.866698
chr2	208456349	208456499	+	Intergenic	-21949	NM_001302749	100363178	Rn.230160	NM_001302749	ENSRNOG00000043375	Tmigd3	transmembrane and immunoglobulin domain containing 3	protein-coding	7.10637	0.207174
chrUn_KL568356v1	5228	5228	+	NA	NA	NA								4.66124	0.30761
chr1	115011345	115011495	+	Intergenic	349450	NM_001271493	100365773	Rn.165558	NM_001271493	ENSRNOG00000014465	LOC100365773	pink-eyed dilution-like	protein-coding	1.49903	0.72221
chr4	82340631	82340781	+	Intergenic	-30291	NM_001191972	103690342	Rn.145628	NM_001191972	ENSRNOG00000053106	Evx1	even-skipped homeobox 1	protein-coding	7.90467	0.106224
chr5	51538810	51538960	+	intron (NM_001107926, intron 1 of 1)	99276	NM_001107926	313156	Rn.16996	NM_001107926		Lingo2	leucine rich repeat and Ig domain containing 2	protein-coding	6.66725	0.222265
chr5	11509598	11509748	+	Intergenic	662336	NM_001257345	366300	Rn.203101	NM_001257345	ENSRNOG00000005730	Pcmtd1	protein-L-isoaspartate (D-aspartate) O-methyltransferase domain containing 1	protein-coding	0.987052	0.833573
chr8	66083690	66083840	+	Intergenic	150982	NR_144437	691000	Rn.120531	NR_144437		LOC691000	hypothetical protein LOC691000	ncRNA	0.515614	0.876715
chr1	254386534	254386684	+	Intergenic	284987	NM_022938	65032	Rn.87132	NM_022938	ENSRNOG00000018827	Htr7	5-hydroxytryptamine (serotonin) receptor 7, adenylate cyclase-coupled	protein-coding	5.74962	0.22882
chr4	106967183	106967333	+	Intergenic	-1333871	NM_001109374	679668	Rn.171424	NM_001109374	ENSRNOG00000006093	LRRTM1	leucine rich repeat transmembrane neuronal 1	protein-coding	0.698344	0.867162
chr19	22174227	22174377	+	intron (NM_001014152, intron 3 of 29)	107476	NM_001014152	361377	Rn.6488	NM_001014152	ENSRNOG00000024101	Phkb	phosphorylase kinase regulatory subunit beta	protein-coding	0.78965	0.866872
chr2	179377958	179378108	+	Intergenic	213388	NR_037389	100526643		NR_037389	ENSRNOG00000047006	Mir2985	microRNA 2985	ncRNA	0.973847	0.8352
chr16	43773506	43773656	+	Intergenic	-2539486	NM_001031641	290923	Rn.104649	NM_001031641	ENSRNOG00000000108	Aga	aspartylglucosaminidase	protein-coding	0.552144	0.867983
chr2	129184595	129184745	+	Intergenic	508856	NM_001009707	361941	Rn.7605	NM_001009707	ENSRNOG00000038330	RGD1359508	similar to protein C33A12.3	protein-coding	0.559094	0.91344
chr4	183649414	183649564	+	Intergenic	-6524	NM_198772	316976	Rn.33980	NM_198772	ENSRNOG00000036918	Etfbkmt	electron transfer flavoprotein subunit beta lysine methyltransferase	protein-coding	0.924628	0.843212
chr9	8568495	8568645	+	Intergenic	512518	NM_001007558	450235	Rn.162355	NM_001007558	ENSRNOG00000050325	Adgre4	adhesion G protein-coupled receptor E4	protein-coding	1.56761	0.697605
chr11	80315405	80315555	+	Intergenic	-3697	NM_001107083	303835	Rn.218642	NM_001107083	ENSRNOG00000022160	Rtp2	receptor (chemosensory) transporter protein 2	protein-coding	1.36883	0.780324
chr8	34171876	34172026	+	Intergenic	355565	NM_012555	24356	Rn.88756	NM_012555	ENSRNOG00000008941	Ets1	ETS proto-oncogene 1, transcription factor	protein-coding	0.422679	0.898553
chr14	23940934	23941084	+	Intergenic	182244	NM_001004020	365265	Rn.138998	NM_001004020	ENSRNOG00000002002	Tmprss11b	transmembrane serine protease 11B	protein-coding	1.48563	0.759462
chr8	61042656	61042806	+	intron (NM_001108149, intron 1 of 6)	36795	NM_001108149	315686	Rn.27092	NM_001108149	ENSRNOG00000042519	Peak1	pseudopodium-enriched atypical kinase 1	protein-coding	6.71453	0.22083
chrX	52629688	52629838	+	intron (NM_001370876, intron 47 of 78)	-731045	NM_012698	24907	Rn.10307	NM_012698	ENSRNOG00000046366	Dmd	dystrophin	protein-coding	0.119575	0.981665
chr6	33481263	33481413	+	intron (NM_001014075, intron 6 of 6)	26204	NM_001170350	252833	Rn.92437	NM_001170350	ENSRNOG00000006046	Gdf7	growth differentiation factor 7	protein-coding	6.691	0.221032
chr20	1243358	1243508	+	Intergenic	45687	NM_001000886	405186	Rn.142673	NM_001000886	ENSRNOG00000049102	Olr1710	olfactory receptor 1710	protein-coding	2.15557	0.639069
chr2	112325012	112325162	+	Intergenic	506389	NM_001108547	361921	Rn.168292	NM_001108547	ENSRNOG00000024365	Ect2	epithelial cell transforming 2	protein-coding	1.38147	0.734194
chr8	98909958	98910108	+	Intergenic	154929	NM_001108176	315882	Rn.32625	NM_001108176	ENSRNOG00000014871	Zic4	Zic family member 4	protein-coding	5.95944	0.223641
chr14	49487278	49487428	+	Intergenic	761308	NM_001107216	305367	Rn.106446	NM_001107216	ENSRNOG00000056826	Arap2	ArfGAP with RhoGAP domain, ankyrin repeat and PH domain 2	protein-coding	1.02453	0.801397
chr19	14841430	14841580	+	intron (NM_001014271, intron 3 of 10)	70731	NM_001014271	367515	Rn.215011	NM_001014271		LOC367515	similar to RIKEN cDNA 1700081O22	protein-coding	1.18716	0.797397
chr4	104238405	104238555	+	Intergenic	-711116	NM_001170573	293862	Rn.106134	NM_001106344	ENSRNOG00000058439	Fam50a	family with sequence similarity 50, member A	protein-coding	6.10412	0.222326
chr2	66141122	66141272	+	Intergenic	-851116	NM_001168630	29163	Rn.222436	NM_001168630	ENSRNOG00000033837	Cdh9	cadherin 9	protein-coding	0.373495	0.935845
chrX	88650912	88651062	+	Intergenic	48852	NM_001106969	302783	Rn.218603	NM_001106969	ENSRNOG00000029736	H2afb3	H2A histone family, member B3	protein-coding	6.45981	0.2232
chr6	40200055	40200205	+	Intergenic	-836672	NM_001127299	313969	Rn.21319	NM_001127299	ENSRNOG00000004084	Lratd1	LRAT domain containing 1	protein-coding	6.41598	0.223279
chr6	35551058	35551208	+	Intergenic	232032	NM_001106716	298878	Rn.160611	NM_001106716	ENSRNOG00000004210	Osr1	odd-skipped related transcription factor 1	protein-coding	0.31546	0.951515
chr2	15453092	15453242	+	Intergenic	-751264	NM_001134705	100188937	Rn.105968	NM_001134705	ENSRNOG00000030237	Cox7c	cytochrome c oxidase subunit 7C	protein-coding	1.00576	0.773066
chr19	12172480	12172630	+	Intergenic	75026	NM_001012056	307660	Rn.61848	NM_001012056	ENSRNOG00000025710	Ces5a	carboxylesterase 5A	protein-coding	6.45134	0.222725
chr6	40657921	40658071	+	Intergenic	381441	NM_001108015	313974	Rn.162852	NM_001108015	ENSRNOG00000004110	Trib2	tribbles pseudokinase 2	protein-coding	1.35675	0.706773
chr9	59435355	59435505	+	Intergenic	-586104	NM_001108796	363229		NM_001108796	ENSRNOG00000011677	Slc39a10	solute carrier family 39 member 10	protein-coding	6.0769	0.222375
chr1	248465276	248465426	+	Intergenic	29191	NM_022704	64668	Rn.9667	NM_022704		Mbl2	mannose binding lectin 2	protein-coding	0.940716	0.850662
chr4	31375855	31376005	+	Intergenic	-11490	NM_022396	64199	Rn.892	NM_022396	ENSRNOG00000047914	Gng11	G protein subunit gamma 11	protein-coding	1.7593	0.642628
chr9	22597151	22597301	+	Intergenic	-755045	NM_001014215	363198	Rn.155071	NM_001014215		Cenpq	centromere protein Q	protein-coding	0.667793	0.82772
chr11	17238025	17238175	+	Intergenic	-118518	NM_001108312	360692	Rn.146501	NM_001108312	ENSRNOG00000001554	RGD1563888	similar to DNA segment, Chr 16, ERATO Doi 472, expressed	protein-coding	0.937037	0.810304
chr2	222436298	222436448	+	intron (NM_031027, intron 15 of 21)	612681	NM_031027	81656	Rn.158382	NM_031027		Dpyd	dihydropyrimidine dehydrogenase	protein-coding	5.89916	0.225035
chr5	64091907	64092057	+	intron (NM_001107932, intron 2 of 17)	60851	NM_001107932	313228	Rn.166430	NM_001107932	ENSRNOG00000008632	Invs	inversin	protein-coding	5.92812	0.224232
chr7	9696868	9697018	+	Intergenic	14973	NM_001105942	288821	Rn.120002	NM_001105942	ENSRNOG00000008449	Neurod4	neuronal differentiation 4	protein-coding	0.561676	0.90668
chr4	25474457	25474607	+	Intergenic	-32931	NM_001107846	312052	Rn.203614	NM_001107846	ENSRNOG00000006076	Steap2	STEAP2 metalloreductase	protein-coding	5.72026	0.230862
chr8	65142268	65142418	+	Intergenic	445084	NM_001134469	300763	Rn.26984	NM_001134469	ENSRNOG00000012015	Lrrc49	leucine rich repeat containing 49	protein-coding	5.89885	0.225031
chrY_KL568147v1_random	19844	19994	+	NA	NA	NA								5.53023	0.241954
chr3	30987112	30987262	+	Intergenic	992434	NR_132636	103691779	Rn.167850	NR_132636		Zeb2os	zinc finger E-box binding homeobox 2, opposite strand	ncRNA	0.497014	0.914432
chr8	122412471	122412621	+	Intergenic	8909	NM_001108785	363158	Rn.229070	NM_001108785	ENSRNOG00000009878	Crtap	cartilage associated protein	protein-coding	6.67626	0.221542
chr5	19350355	19350505	+	Intergenic	18001	NM_012942	25428	Rn.10737	NM_012942	ENSRNOG00000009488	Cyp7a1	cytochrome P450 family 7 subfamily A member 1	protein-coding	0.69931	0.884105
chr5	73138237	73138387	+	Intergenic	355718	NM_001025417	313183	Rn.63585	NM_001025417	ENSRNOG00000016621	Actl7b	actin-like 7b	protein-coding	0.412551	0.904976
chr8	38280603	38280753	+	Intergenic	40472	NM_001256149	100362690	Rn.231647	NM_001256149	ENSRNOG00000046489	LOC100362690	rCG64164-like	protein-coding	0.686731	0.866797
chr1	223475978	223476128	+	intron (NM_173302, intron 5 of 9)	46840	NM_173302	286961	Rn.105623	NM_173302		Slc22a24	solute carrier family 22, member 24	protein-coding	6.33062	0.222268
chr19	36859502	36859652	+	Intergenic	-165802	NM_001106175	291952	Rn.151252	NM_001106175	ENSRNOG00000013808	Ces2g	carboxylesterase 2G	protein-coding	0.772413	0.875596
chr12	29617626	29617776	+	intron (NM_001077201, intron 2 of 5)	126004	NM_001077201	363909	Rn.202895	NM_001077201	ENSRNOG00000000886	Caln1	calneuron 1	protein-coding	6.62289	0.22255
chr18	6529755	6529905	+	Intergenic	-54840	NM_001100516	291772	Rn.27416	NM_001100516	ENSRNOG00000016467	Kctd1	potassium channel tetramerization domain containing 1	protein-coding	6.10227	0.222172
chr14	55210503	55210653	+	Intergenic	-129027	NM_001004087	360942	Rn.228266	NM_001004087	ENSRNOG00000012367	Pcdh7	protocadherin 7	protein-coding	6.20558	0.222003
chr7	111810445	111810595	+	Intergenic	1778702	NM_022249	64015	Rn.229046	NM_022249	ENSRNOG00000009539	Khdrbs3	KH RNA binding domain containing, signal transduction associated 3	protein-coding	7.65737	0.140905
chrUn_KL568473v1	361082	361232	+	intron (NM_022938, intron 1 of 2).2	38142	NM_022938	65032	Rn.87132	NM_022938	ENSRNOG00000018827	Htr7	5-hydroxytryptamine (serotonin) receptor 7, adenylate cyclase-coupled	protein-coding	0.721482	0.880287
chr9	78642847	78642997	+	Intergenic	-219091	NM_031014	81643	Rn.15114	NM_031014	ENSRNOG00000015511	Atic	5-aminoimidazole-4-carboxamide ribonucleotide formyltransferase/IMP cyclohydrolase	protein-coding	5.61977	0.23459
chr4	24269430	24269580	+	Intergenic	-342682	NM_001025632	289752	Rn.52785	NM_001025632	ENSRNOG00000009437	Ewsr1	EWS RNA-binding protein 1	protein-coding	1.07033	0.791759
chr11	44586675	44586825	+	Intergenic	-291168	NM_001107100	304021	Rn.53843	NM_001107100	ENSRNOG00000039668	Col8a1	collagen type VIII alpha 1 chain	protein-coding	0.0225868	0.99629
chr19	34503046	34503196	+	intron (NM_013131, intron 4 of 9)	257882	NM_013131	25672	Rn.9678	NM_013131	ENSRNOG00000034007	Nr3c2	nuclear receptor subfamily 3, group C, member 2	protein-coding	6.19713	0.221434
chr7	91976193	91976343	+	Intergenic	143280	NM_001130538	299903	Rn.220601	NM_001130538	ENSRNOG00000004747	Slc30a8	solute carrier family 30 member 8	protein-coding	0.723926	0.827169
chr2	217015966	217016116	+	intron (NM_013117, intron 46 of 66)	152613	NM_013117	25654	Rn.260	NM_013117	ENSRNOG00000023148	Col11a1	collagen type XI alpha 1 chain	protein-coding	5.93457	0.224559
chr1	148323767	148323917	+	Intergenic	-126371	NM_001037659	652956	Rn.189455	NM_001037659		Mpp1	membrane palmitoylated protein 1	protein-coding	0.408358	0.913514
chr4	77451958	77452108	+	Intergenic	37502	NM_053849	116598	Rn.39305	NM_053849	ENSRNOG00000006228	Pdia4	protein disulfide isomerase family A, member 4	protein-coding	7.6857	0.136997
chrY_KL568162v1_random	9004464	9004614	+	NA	NA	NA								0.715889	0.882104
chr14	49488284	49488434	+	Intergenic	762314	NM_001107216	305367	Rn.106446	NM_001107216	ENSRNOG00000056826	Arap2	ArfGAP with RhoGAP domain, ankyrin repeat and PH domain 2	protein-coding	1.20721	0.795564
chr4	157086607	157086757	+	Intergenic	-8669	NM_134376	171393	Rn.162785	NM_134376	ENSRNOG00000011156	Clstn3	calsyntenin 3	protein-coding	1.76661	0.696836
chr2	1841020	1841170	+	Intergenic	-279631	NM_053295	25403	Rn.17481	NM_053295	ENSRNOG00000010286	Cast	calpastatin	protein-coding	5.87736	0.224042
chr14	49558471	49558621	+	Intergenic	832501	NM_001107216	305367	Rn.106446	NM_001107216	ENSRNOG00000056826	Arap2	ArfGAP with RhoGAP domain, ankyrin repeat and PH domain 2	protein-coding	0.647873	0.870043
chr1	150986896	150987046	+	Intergenic	119831	NM_001107535	308800	Rn.38928	NM_001107535	ENSRNOG00000016421	Tyr	tyrosinase	protein-coding	6.87317	0.216974
chrX	88857580	88857730	+	Intergenic	255520	NM_001106969	302783	Rn.218603	NM_001106969	ENSRNOG00000029736	H2afb3	H2A histone family, member B3	protein-coding	5.07712	0.272833
chr16	33136904	33137054	+	Intergenic	-268299	NM_017193	29416	Rn.11133	NM_017193	ENSRNOG00000011861	Aadat	aminoadipate aminotransferase	protein-coding	0.403286	0.933963
chr6	101704641	101704791	+	intron (NM_022865, intron 8 of 20)	-161201	NM_001017469	366671	Rn.123282	NM_001017469	ENSRNOG00000028351	Fam71d	family with sequence similarity 71, member D	protein-coding	7.68543	0.137059
chr4	180345728	180345878	+	Intergenic	54414	NM_001109255	500364		NM_001109255	ENSRNOG00000001807	Sspn	sarcospan	protein-coding	6.29142	0.222678
chr9	104156479	104156629	+	Intergenic	193708	NM_001002024	432363	Rn.123431	NM_001002024	ENSRNOG00000022711	Slco4c1	solute carrier organic anion transporter family, member 4C1	protein-coding	6.1352	0.22252
chr6	58849984	58850134	+	Intergenic	381868	NM_001163156	362733	Rn.56219	NM_001108709	ENSRNOG00000006867	Etv1	ets variant 1	protein-coding	5.32508	0.252423
chr4	39483613	39483763	+	Intergenic	-33991	NM_001004267	312132	Rn.106000	NM_001004267	ENSRNOG00000006206	Tmem106b	transmembrane protein 106B	protein-coding	0.731699	0.867807
chr1	159163474	159163624	+	Intergenic	1242763	NM_001109150	499205	Rn.229468	NM_001109150	ENSRNOG00000010763	Fam181b	family with sequence similarity 181, member B	protein-coding	0.47119	0.925292
chr7	48630901	48631051	+	intron (NM_001108745, intron 2 of 31)	81520	NM_001108745	362876	Rn.208769	NM_001108745	ENSRNOG00000004353	Ppfia2	PTPRF interacting protein alpha 2	protein-coding	6.3623	0.222767
chr19	42901348	42901498	+	Intergenic	-82456	NM_017211	29476	Rn.89086	NM_017211	ENSRNOG00000018668	Glg1	golgi glycoprotein 1	protein-coding	6.56807	0.223099
chr14	70511743	70511893	+	Intergenic	-268787	NM_001106009	289664	Rn.94720	NM_001106009	ENSRNOG00000003205	Ldb2	LIM domain binding 2	protein-coding	2.02095	0.668092
chr1	234938297	234938447	+	Intergenic	188804	NM_148892	259275	Rn.108470	NM_148892	ENSRNOG00000012156	Ostf1	osteoclast stimulating factor 1	protein-coding	6.99757	0.212313
chr2	266405637	266405787	+	intron (NM_199408, intron 10 of 12)	90670	NM_001085353	362065	Rn.103639	NM_199408	ENSRNOG00000036816	Wls	Wnt ligand secretion mediator	protein-coding	-4.7872	0.147504
chr3	94883936	94884086	+	Intergenic	-75150	NM_001109203	499847	Rn.167336	NM_001109203	ENSRNOG00000022710	Prrg4	proline rich and Gla domain 4	protein-coding	0.533193	0.915255
chr11	85981786	85981936	+	Intergenic	294569	NM_001135760	363849	Rn.14920	NM_001135760	ENSRNOG00000045770	Hira	histone cell cycle regulator	protein-coding	0.282592	0.957154
chr13	46521561	46521711	+	intron (NM_001191669, intron 8 of 26)	351673	NM_001191669	289007	Rn.225282	NM_001191669	ENSRNOG00000003878	Thsd7b	thrombospondin type 1 domain containing 7B	protein-coding	0.468045	0.900898
chr1	235196468	235196618	+	intron (NM_001013151, intron 1 of 6)	29825	NM_001013151	309242	Rn.35127	NM_001013151	ENSRNOG00000014840	Gna14	G protein subunit alpha 14	protein-coding	6.36565	0.222996
chr1	187649660	187649810	+	Intergenic	116015	NM_053982	117053	Rn.2890	NM_053982	ENSRNOG00000018320	Rps15a	ribosomal protein S15a	protein-coding	0.466002	0.898939
chr6	146306724	146306874	+	Intergenic	-110980	NM_012761	25162	Rn.9989	NM_012761	ENSRNOG00000005472	Sp4	Sp4 transcription factor	protein-coding	0.571678	0.877155
chr19	33261707	33261857	+	intron (NM_001013890, intron 11 of 12)	101602	NM_134355	171355	Rn.92413	NM_134355	ENSRNOG00000012167	Pou4f2	POU class 4 homeobox 2	protein-coding	5.78514	0.226957
chr6	57702014	57702164	+	intron (NM_019304, intron 2 of 26)	185077	NM_019304	54248	Rn.11413	NM_019304	ENSRNOG00000030771	Dgkb	diacylglycerol kinase, beta	protein-coding	5.85831	0.22535
chr3	117267689	117267839	+	Intergenic	-67448	NM_001107769	311387	Rn.162699	NM_001107769	ENSRNOG00000005158	Slc24a5	solute carrier family 24 member 5	protein-coding	0.198784	0.959225
chr1	75433991	75434141	+	Intergenic	-5969	NM_001145982	691810	Rn.137082	NM_001145982	ENSRNOG00000026764	Pla2g4c	phospholipase A2 group IVC	protein-coding	1.17027	0.774414
chr1	275671555	275671705	+	Intergenic	235056	NM_017274	29653	Rn.44456	NM_017274	ENSRNOG00000015124	Gpam	glycerol-3-phosphate acyltransferase, mitochondrial	protein-coding	7.50554	0.162952
chr11	5993199	5993349	+	Intergenic	-1216895	NM_001100502	288333	Rn.29938	NM_001100502		Gbe1	1,4-alpha-glucan branching enzyme 1	protein-coding	1.02805	0.825741
chr3	138651266	138651416	+	Intergenic	-33344	NM_001107784	311487	Rn.22329	NM_001107784	ENSRNOG00000007548	Polr3f	RNA polymerase III subunit F	protein-coding	1.29265	0.696678
chr9	48490605	48490755	+	Intergenic	-475626	NR_131082	100910304		NR_131082	ENSRNOG00000052973	LOC100910304	uncharacterized LOC100910304	ncRNA	-0.171007	0.963584
chr1	171100404	171100554	+	Intergenic	5154	NM_001000203	293370	Rn.141790	NM_001000203	ENSRNOG00000019594	Olr227	olfactory receptor 227	protein-coding	0.240871	0.955421
chr1	263544244	263544394	+	Intergenic	-10107	NM_012833	25303	Rn.10265	NM_012833	ENSRNOG00000046727	Abcc2	ATP binding cassette subfamily C member 2	protein-coding	0.605493	0.895376
chr5	68806096	68806246	+	Intergenic	88542	NM_001108666	362519	Rn.94452	NM_001108666	ENSRNOG00000022325	Smc2	structural maintenance of chromosomes 2	protein-coding	5.87983	0.224128
chr1	152541118	152541268	+	Intergenic	468477	NM_145774	252916	Rn.9824	NM_145774	ENSRNOG00000016769	Rab38	RAB38, member RAS oncogene family	protein-coding	0.383797	0.937394
chr2	116777942	116778092	+	intron (NM_001107663, intron 4 of 11)	-89630	NR_032312	100314268		NR_032312	ENSRNOG00000036429	Mir551b	microRNA 551b	ncRNA	2.04861	0.647027
chr4	42781626	42781776	+	intron (NM_031506, intron 11 of 26)	88043	NM_031506	24255	Rn.124539	NM_031506	ENSRNOG00000055103	Cftr	cystic fibrosis transmembrane conductance regulator	protein-coding	5.94111	0.222797
chr2	104725996	104726146	+	Intergenic	-18372	NM_001270961	24268	Rn.32777	NM_012532	ENSRNOG00000011913	Cp	ceruloplasmin	protein-coding	0.44314	0.929517
chr11	62686666	62686816	+	Intergenic	-125635	NM_001105880	288105	Rn.95153	NM_001105880	ENSRNOG00000056716	Zbtb20	zinc finger and BTB domain containing 20	protein-coding	0.523809	0.884224
chr4	171180921	171181071	+	Intergenic	-70247	NM_017336	50677	Rn.10163	NM_017336	ENSRNOG00000006231	Ptpro	protein tyrosine phosphatase, receptor type, O	protein-coding	5.74962	0.22882
chr7	40887901	40888051	+	Intergenic	-226721	NM_053311	29598	Rn.7208	NM_053311	ENSRNOG00000004026	Atp2b1	ATPase plasma membrane Ca2+ transporting 1	protein-coding	0.953899	0.805198
chr13	25763112	25763262	+	Intergenic	-15119	NM_001271235	498206	Rn.233922	NM_001271235	ENSRNOG00000015615	Tnfrsf11a	TNF receptor superfamily member 11A	protein-coding	0.751227	0.873791
chrX	153953752	153953902	+	Intergenic	-496817	NM_001173448	293925	Rn.62289	NM_001173448		RGD1564599	RGD1564599	protein-coding	0.756114	0.873788
chr6	48690377	48690527	+	intron (NM_053888, intron 4 of 26)	-176063	NM_001271261	554172	Rn.40541	NM_001271261	ENSRNOG00000060614	Pxdn	peroxidasin	protein-coding	6.03039	0.221192
chr9	47071339	47071489	+	intron (NM_133575, intron 6 of 10)	22499	NM_133575	171106	Rn.10235	NM_133575	ENSRNOG00000014683	Il1rl2	interleukin 1 receptor-like 2	protein-coding	6.76969	0.219755
chr11	1157404	1157554	+	Intergenic	-374525	NM_031564	29210	Rn.10713	NM_031564	ENSRNOG00000030285	Epha3	Eph receptor A3	protein-coding	0.167337	0.97706
chr4	159651572	159651722	+	intron (NM_001025064, intron 1 of 4)	2416	NM_001025064	502894	Rn.15200	NM_001025064	ENSRNOG00000051816	Tigar	TP53 induced glycolysis regulatory phosphatase	protein-coding	0.350493	0.930016
chr10	12672158	12672308	+	TTS (NM_214827)	1844	NM_214827	287084	Rn.142194	NM_214827	ENSRNOG00000049640	Olr1376	olfactory receptor 1376	protein-coding	5.94197	0.222836
chrX	76136631	76136781	+	Intergenic	53153	NM_001079891	317232	Rn.38053	NM_001079891	ENSRNOG00000002660	Magee1	MAGE family member E1	protein-coding	6.62863	0.222851
chr1	234509114	234509264	+	Intergenic	160924	NM_001024293	499331	Rn.145556	NM_001024293	ENSRNOG00000025644	LOC499331	similar to hypothetical protein D030056L22	protein-coding	5.34291	0.252686
chr7	100182993	100183143	+	Intergenic	199829	NM_001145141	500876	Rn.141036	NM_001145141	ENSRNOG00000004914	LOC500876	LOC500876	protein-coding	0.725491	0.88071
chr4	73788640	73788790	+	Intergenic	-614536	NM_001134994	680668	Rn.215836	NM_001134994	ENSRNOG00000029922	Tpk1	thiamin pyrophosphokinase 1	protein-coding	6.55235	0.222257
chrX	39903888	39904038	+	intron (NM_001113366, intron 13 of 21)	182907	NM_053395	84416	Rn.4123	NM_053395	ENSRNOG00000007495	Smpx	small muscle protein, X-linked	protein-coding	6.29423	0.222925
chr13	21251118	21251268	+	Intergenic	-427319	NM_001047873	301650	Rn.202933	NM_001047873	ENSRNOG00000032206	Cntnap5b	contactin associated protein-like 5B	protein-coding	0.373859	0.934202
chr14	91710384	91710534	+	Intergenic	-71895	NM_001107237	305501	Rn.218270	NM_001107237	ENSRNOG00000004444	Ikzf1	IKAROS family zinc finger 1	protein-coding	0.923563	0.852822
chr5	125852357	125852507	+	Intergenic	-44293	NM_001271206	313427	Rn.74199	NM_001271206	ENSRNOG00000005802	Usp24	ubiquitin specific peptidase 24	protein-coding	1.03659	0.822367
chr10	36636499	36636649	+	Intergenic	47702	NM_052798	24522	Rn.11049	NM_052798	ENSRNOG00000003634	Zfp354a	zinc finger protein 354A	protein-coding	0.82438	0.868805
chrX	53133517	53133667	+	intron (NM_001370876, intron 60 of 78)	-227216	NM_012698	24907	Rn.10307	NM_012698	ENSRNOG00000046366	Dmd	dystrophin	protein-coding	0.597672	0.902782
chr4	148118232	148118382	+	Intergenic	-21230	NM_199207	297530	Rn.105926	NM_199207	ENSRNOG00000011653	Washc2c	WASH complex subunit 2C	protein-coding	6.66092	0.222042
chr15	43462002	43462152	+	Intergenic	80816	NM_001105717	25416	Rn.2889	NM_001105717	ENSRNOG00000009625	Dpysl2	dihydropyrimidinase-like 2	protein-coding	1.73317	0.570296
chr19	1011062	1011212	+	Intergenic	63196	NM_001107407	307618	Rn.224644	NM_001107407	ENSRNOG00000013324	Cdh5	cadherin 5	protein-coding	0.879809	0.831036
chr11	8319817	8319967	+	Intergenic	-889676	NM_022188	58946	Rn.44468	NM_022188	ENSRNOG00000029614	Robo1	roundabout guidance receptor 1	protein-coding	6.30728	0.222227
chr5	66717876	66718026	+	Intergenic	1267357	NM_201271	298062	Rn.215023	NM_201271	ENSRNOG00000007575	Plppr1	phospholipid phosphatase related 1	protein-coding	6.66826	0.2223
chr14	90206059	90206209	+	Intergenic	821622	NM_001106020	289797	Rn.214144	NM_001106020	ENSRNOG00000025645	Abca13	ATP binding cassette subfamily A member 13	protein-coding	5.7058	0.230636
chr5	56394488	56394638	+	Intergenic	-30513	NM_017321	50655	Rn.35934	NM_017321	ENSRNOG00000005849	Aco1	aconitase 1	protein-coding	5.92826	0.224259
chr2	85346155	85346305	+	Intergenic	30933	NR_110701	100909539	Rn.27529	NR_110700		LOC100909539	uncharacterized LOC100909539	ncRNA	0.0562465	0.989387
chr7	71478175	71478325	+	Intergenic	-94481	NM_013082	25615	Rn.11127	NM_013082	ENSRNOG00000004936	Sdc2	syndecan 2	protein-coding	-0.0389791	0.993611
chr5	90193370	90193520	+	intron (NM_001106662, intron 3 of 15)	88882	NM_001106662	298141	Rn.212245	NM_001106662	ENSRNOG00000006503	Frmd3	FERM domain containing 3	protein-coding	0.780774	0.874962
chr1	251677617	251677767	+	Intergenic	255878	NM_031606	50557	Rn.22158	NM_031606	ENSRNOG00000020723	Pten	phosphatase and tensin homolog	protein-coding	5.56978	0.23953
chrX	53647178	53647328	+	Intergenic	286414	NM_001005246	24907	Rn.10307	NM_012698	ENSRNOG00000046366	Dmd	dystrophin	protein-coding	6.29809	0.223173
chr10	27627541	27627691	+	Intergenic	234890	NM_021841	29708	Rn.29890	NM_021841	ENSRNOG00000003569	Gabra6	gamma-aminobutyric acid type A receptor alpha 6 subunit	protein-coding	6.62553	0.222694
chrY_KL568156v1_random	1685922	1686072	+	NA	NA	NA								6.43346	0.222965
chr5	68501272	68501422	+	Intergenic	-117855	NM_001000402	298044	Rn.143205	NM_001000402	ENSRNOG00000049790	Olr848	olfactory receptor 848	protein-coding	6.44642	0.222428
chr15	86063166	86063316	+	Intergenic	79431	NM_001109105	498559	Rn.40372	NM_001109105	ENSRNOG00000038012	Commd6	COMM domain containing 6	protein-coding	-0.362637	0.913
chrY_KL568151v1_random	3573551	3573701	+	NA	NA	NA								1.50171	0.742201
chr17	71594278	71594428	+	Intergenic	202438	NR_037339	100526616		NR_037339		Mir466d	microRNA 466d	ncRNA	1.41463	0.754411
chr3	41765845	41765995	+	Intergenic	746022	NM_031610	50599	Rn.9809	NM_031610	ENSRNOG00000005369	Kcnj3	potassium voltage-gated channel subfamily J member 3	protein-coding	5.94726	0.223079
chr18	51835228	51835378	+	Intergenic	50179	NM_053905	116685	Rn.11362	NM_053905	ENSRNOG00000013774	Lmnb1	lamin B1	protein-coding	1.8823	0.696263
chr1	86005643	86005793	+	Intergenic	-97580	NM_001099469	292414	Rn.217941	NM_001099469	ENSRNOG00000011191	Vom2r10	vomeronasal 2 receptor, 10	protein-coding	6.71478	0.220841
chr13	82125731	82125881	+	intron (NM_001105964, intron 11 of 21)	53309	NM_001105964	289168	Rn.163223	NM_001105964	ENSRNOG00000002544	Kifap3	kinesin-associated protein 3	protein-coding	7.72947	0.130939
chrX	43577746	43577896	+	intron (NM_001013960, intron 3 of 14)	14379	NM_001013960	302640	Rn.8792	NM_001013960	ENSRNOG00000003782	Acot9	acyl-CoA thioesterase 9	protein-coding	0.349446	0.945331
chr16	39824857	39825007	+	Intergenic	145592	NM_001002852	306441	Rn.126628	NM_001002852	ENSRNOG00000048035	Spata4	spermatogenesis associated 4	protein-coding	0.691539	0.886756
chr8	20338416	20338566	+	Intergenic	-19781	NM_001000434	300425	Rn.143582	NM_001000434	ENSRNOG00000047916	Olr1169	olfactory receptor 1169	protein-coding	0.168711	0.973189
chr3	52925492	52925642	+	Intergenic	-75656	NM_031686	64155	Rn.54541	NM_031686	ENSRNOG00000029342	Scn7a	sodium voltage-gated channel alpha subunit 7	protein-coding	6.66163	0.222068
chr15	100333324	100333474	+	intron (NM_001107285, intron 2 of 8)	50268	NM_001107285	306157	Rn.131991	NM_001107285		Gpc5	glypican 5	protein-coding	8.59358	0.046177
chr5	9735257	9735407	+	Intergenic	-302989	NM_001079699	297784	Rn.228976	NM_001079699	ENSRNOG00000007240	Rrs1	ribosome biogenesis regulator 1 homolog	protein-coding	1.06906	0.818121
chr13	12360090	12360240	+	Intergenic	2880170	NM_001000498	304633	Rn.143346	NM_001000498	ENSRNOG00000049157	Olr1065	olfactory receptor 1065	protein-coding	1.29328	0.752704
chr2	95227255	95227405	+	Intergenic	-92953	NM_001191845	155437	Rn.98202	NM_001191845		Hey1	hes-related family bHLH transcription factor with YRPW motif 1	protein-coding	7.53745	0.157995
chr5	97540410	97540560	+	Intergenic	-846806	NM_001106664	298182	Rn.40774	NM_001106664	ENSRNOG00000029318	Tyrp1	tyrosinase-related protein 1	protein-coding	6.60236	0.222579
chr5	94965443	94965593	+	Intergenic	-2926372	NM_001206675	298147	Rn.2448	NM_001206675	ENSRNOG00000023946	Dmac1	distal membrane arm assembly complex 1	protein-coding	0.470898	0.888487
chr13	92317443	92317593	+	intron (NM_001011908, intron 40 of 52)	25678	NM_001000911	405222	Rn.142332	NM_001000911	ENSRNOG00000003555	Olr1597	olfactory receptor 1597	protein-coding	6.43644	0.223144
chr4	135544559	135544709	+	Intergenic	-474664	NM_019329	54279	Rn.10043	NM_019329	ENSRNOG00000006144	Cntn3	contactin 3	protein-coding	6.03944	0.22174
chr14	58546720	58546870	+	Intergenic	777152	NM_001105750	117087	Rn.162277	NM_001105750	ENSRNOG00000002956	Stim2	stromal interaction molecule 2	protein-coding	0.392001	0.899788
chr3	70133698	70133848	+	Intergenic	-886761	NM_001010963	362154	Rn.129005	NM_001010963	ENSRNOG00000005256	Zc3h15	zinc finger CCCH-type containing 15	protein-coding	1.03794	0.78692
chr2	81954421	81954571	+	Intergenic	-1438786	NM_001271502	114028	Rn.15163	NM_001271502	ENSRNOG00000010649	Ctnnd2	catenin delta 2	protein-coding	5.61977	0.23459
chr19	16722676	16722826	+	Intergenic	304934	NM_001030044	498918	Rn.141335	NM_001030044	ENSRNOG00000011180	Irx5	iroquois homeobox 5	protein-coding	6.06901	0.22186
chr4	95147511	95147661	+	intron (NM_024379, intron 11 of 15)	-350417	NM_001109238	500156	Rn.218507	NM_001109238	ENSRNOG00000006383	Atoh1	atonal bHLH transcription factor 1	protein-coding	6.47117	0.222565
chr15	65209716	65209866	+	Intergenic	298193	NM_017326	50663	Rn.5968	NM_017326		Calm2	calmodulin 2	protein-coding	1.21781	0.774565
chrX	47358155	47358305	+	Intergenic	-334128	NM_001025013	317274	Rn.78836	NM_001025013	ENSRNOG00000029408	Mageb16	MAGE family member B16	protein-coding	0.277166	0.948571
chr9	107082523	107082673	+	Intergenic	-1389241	NM_001109010	367323	Rn.44072	NM_001109010	ENSRNOG00000022576	Nudt12	nudix hydrolase 12	protein-coding	1.45708	0.719079
chr5	112082201	112082351	+	Intergenic	1450602	NM_001034154	500501	Rn.9502	NM_001034154	ENSRNOG00000007299	Caap1	caspase activity and apoptosis inhibitor 1	protein-coding	0.686432	0.864467
chr1	54015782	54015932	+	Intergenic	121110	NM_001191619	292316	Rn.145528	NM_001191619	ENSRNOG00000052093	Smok2a	sperm motility kinase 2A	protein-coding	0.772326	0.845546
chr1	177453240	177453390	+	Intergenic	-42467	NM_001198589	361630	Rn.51807	NM_001198589	ENSRNOG00000015488	Tead1	TEA domain transcription factor 1	protein-coding	4.66124	0.30761
chr15	101348861	101349011	+	intron (NM_001107285, intron 8 of 8)	1065805	NM_001107285	306157	Rn.131991	NM_001107285		Gpc5	glypican 5	protein-coding	6.22276	0.223042
chr1	60888329	60888479	+	Intergenic	171018	NM_057140	117281	Rn.4108	NM_057140	ENSRNOG00000011282	Ppp2r1a	protein phosphatase 2 scaffold subunit A alpha	protein-coding	0.928347	0.777168
chr17	69940004	69940154	+	Intergenic	-20081	NM_001080208	498791	Rn.141298	NM_001080208	ENSRNOG00000017759	Ucn3	urocortin 3	protein-coding	5.81526	0.22561
chr6	31155716	31155866	+	Intergenic	-516502	NM_147136	257642		NM_147136		LOC257642	rRNA promoter binding protein	protein-coding	5.86192	0.225512
chr7	108847087	108847237	+	Intergenic	358207	NM_001134957	362925	Rn.33031	NM_001134957	ENSRNOG00000025140	Zfat	zinc finger and AT hook domain containing	protein-coding	5.88429	0.224372
chrY	2955778	2955928	+	Intergenic	-1552431	NM_001329902	103694559		NM_001329902	ENSRNOG00000058664	Usp9y	ubiquitin specific peptidase 9, Y-linked	protein-coding	6.12852	0.222139
chr19	30519972	30520122	+	Intergenic	-178605	NM_053917	116699	Rn.10829	NM_053917	ENSRNOG00000018382	Inpp4b	inositol polyphosphate-4-phosphatase type II B	protein-coding	0.655292	0.86708
chr20	45047138	45047288	+	Intergenic	-22898	NM_001134547	309810	Rn.220609	NM_001134547	ENSRNOG00000042918	RGD1304770	similar to Na+ dependent glucose transporter 1	protein-coding	0.998852	0.830645
chr13	18217050	18217200	+	Intergenic	-2821508	NM_001329899	304725		NM_001329899	ENSRNOG00000029556	LOC304725	similar to contactin associated protein-like 5 isoform 1	protein-coding	-2.16353	0.663032
chr2	58278129	58278279	+	Intergenic	-184384	NM_001044252	365699	Rn.202676	NM_001044252	ENSRNOG00000054157	Nadk2	NAD kinase 2, mitochondrial	protein-coding	5.69175	0.233011
chr8	11536129	11536279	+	Intergenic	351595	NM_001108122	315417	Rn.15478	NM_001108122	ENSRNOG00000047133	Jrkl	JRK-like	protein-coding	6.14322	0.223076
chr2	51779409	51779559	+	Intergenic	106004	NM_012951	25443	Rn.44439	NM_012951	ENSRNOG00000012278	Fgf10	fibroblast growth factor 10	protein-coding	1.24808	0.784091
chr2	67496746	67496896	+	Intergenic	504508	NM_001168630	29163	Rn.222436	NM_001168630	ENSRNOG00000033837	Cdh9	cadherin 9	protein-coding	0.800974	0.8456
chr15	108978500	108978650	+	intron (NM_019330, intron 1 of 34)	18045	NM_019330	687008	Rn.6033	NM_019330	ENSRNOG00000057042	Pcca	propionyl-CoA carboxylase subunit alpha	protein-coding	2.00156	0.682606
chr8	46049544	46049694	+	Intergenic	237553	NM_053519	300652	Rn.46267	NM_053519		Sorl1	sortilin related receptor 1	protein-coding	1.27355	0.786636
chrY_KL568162v1_random	6502941	6503091	+	NA	NA	NA								5.27717	0.25588
chr9	26279792	26279942	+	Intergenic	-511897	NR_031921	100314052		NR_031921	ENSRNOG00000035498	Mir206	microRNA 206	ncRNA	1.27517	0.781771
chrY_KL568144v1_random	194649	194799	+	NA	NA	NA								1.94148	0.513603
chr5	16965818	16965968	+	Intergenic	30117	NM_001109356	502939	Rn.218627	NM_001109356	ENSRNOG00000040151	Sdr16c6	short chain dehydrogenase/reductase family 16C, member 6	protein-coding	2.04277	0.642314
chr7	105520205	105520355	+	intron (NM_017142, intron 2 of 17)	72524	NM_017142	29241	Rn.10382	NM_017142	ENSRNOG00000004890	Adcy8	adenylate cyclase 8	protein-coding	1.79594	0.680528
chr7	92563079	92563229	+	Intergenic	318238	NM_001130540	299907	Rn.106323	NM_001130540	ENSRNOG00000024886	Ext1	exostosin glycosyltransferase 1	protein-coding	0.498969	0.862275
chrX	104147788	104147938	+	Intergenic	345851	NM_001169129	317183	Rn.24970	NM_001169129	ENSRNOG00000003929	Pcdh19	protocadherin 19	protein-coding	5.07693	0.272833
chr1	39830840	39830990	+	intron (NM_133425, intron 1 of 3)	19601	NM_133425	171010	Rn.87667	NM_133425	ENSRNOG00000016368	Ppp1r14c	protein phosphatase 1, regulatory (inhibitor) subunit 14c	protein-coding	0.39089	0.937855
chr11	74868665	74868815	+	intron (NM_001191658, intron 1 of 29)	34483	NM_001191658	288026	Rn.144723	NM_001191658	ENSRNOG00000001714	Atp13a4	ATPase 13A4	protein-coding	5.94673	0.223052
chr3	39483270	39483420	+	Intergenic	113373	NM_001044276	680110	Rn.45197	NM_001044276	ENSRNOG00000005109	Rprm	reprimo, TP53 dependent G2 arrest mediator homolog	protein-coding	0.944963	0.839919
chr2	102567492	102567642	+	Intergenic	-117946	NM_001108940	365748	Rn.161818	NM_001108940	ENSRNOG00000021745	Bhlhe22	basic helix-loop-helix family, member e22	protein-coding	5.25647	0.255837
chrX	88927308	88927458	+	Intergenic	325248	NM_001106969	302783	Rn.218603	NM_001106969	ENSRNOG00000029736	H2afb3	H2A histone family, member B3	protein-coding	0.129415	0.98755
chr2	3274405	3274555	+	Intergenic	-383421	NM_001047917	365619	Rn.202360	NM_001047917	ENSRNOG00000026937	Arsk	arylsulfatase family, member K	protein-coding	6.48831	0.222277
chr3	109359295	109359445	+	Intergenic	-314950	NM_019211	29434	Rn.162685	NM_019211	ENSRNOG00000005404	Rasgrp1	RAS guanyl releasing protein 1	protein-coding	1.17316	0.801214
chr5	71490651	71490801	+	Intergenic	-612978	NM_001025275	298012	Rn.67042	NM_001025275	ENSRNOG00000016137	Rad23b	RAD23 homolog B, nucleotide excision repair protein	protein-coding	6.47195	0.222597
chr14	94554947	94555097	+	Intergenic	-2059128	NM_001107236	305497	Rn.114948	NM_001107236	ENSRNOG00000004281	Cobl	cordon-bleu WH2 repeat protein	protein-coding	6.11707	0.221417
chr16	54880153	54880303	+	intron (NM_001024867, intron 1 of 11)	19119	NM_001024867	290775	Rn.19	NM_001024867	ENSRNOG00000012001	Vps37a	VPS37A subunit of ESCRT-I	protein-coding	5.69914	0.230525
chr19	36409742	36409892	+	Intergenic	-615562	NM_001106175	291952	Rn.151252	NM_001106175	ENSRNOG00000013808	Ces2g	carboxylesterase 2G	protein-coding	6.12076	0.221636
chr15	102131614	102131764	+	Intergenic	1208550	NM_001107286	306164	Rn.106438	NM_001107286	ENSRNOG00000009661	Tgds	TDP-glucose 4,6-dehydratase	protein-coding	5.18241	0.263891
chr15	28242794	28242944	+	Intergenic	-1448	NM_138902	192264	Rn.10626	NM_138902	ENSRNOG00000031445	Rnase3	ribonuclease A family member 3	protein-coding	5.72062	0.230867
chr1	168510345	168510495	+	Intergenic	-9079	NM_001000143	293240	Rn.141890	NM_001000143	ENSRNOG00000033060	Olr98	olfactory receptor 98	protein-coding	6.53825	0.222618
chr9	97146083	97146233	+	intron (NM_001108231, intron 1 of 6)	5674	NM_001108231	316614	Rn.45037	NM_001108231	ENSRNOG00000019557	Asb18	ankyrin repeat and SOCS box-containing 18	protein-coding	5.76643	0.229075
chrY_KL568139v1_random	3760617	3760767	+	Intergenic	-4397554	NM_001166307	498592		NM_001166307		LOC498592	similar to CG32662-PA	protein-coding	5.27075	0.255867
chr18	2642895	2643045	+	Intergenic	227149	NM_019185	29300	Rn.8701	NM_019185	ENSRNOG00000023433	Gata6	GATA binding protein 6	protein-coding	6.2122	0.22235
chrX	52787523	52787673	+	intron (NM_001370876, intron 51 of 78)	-573210	NM_012698	24907	Rn.10307	NM_012698	ENSRNOG00000046366	Dmd	dystrophin	protein-coding	6.05519	0.222784
chrUn_KL568475v1	2642	2642	+	NA	NA	NA								7.43033	0.175213
chr8	84509882	84510032	+	Intergenic	-189243	NM_001005549	300846	Rn.43851	NM_001005549	ENSRNOG00000058120	Tinag	tubulointerstitial nephritis antigen	protein-coding	0.856001	0.846014
chr1	69470826	69470976	+	Intergenic	-39846	NM_001106220	292545	Rn.218640	NM_001106220	ENSRNOG00000042030	Nlrp4a	NLR family, pyrin domain containing 4A	protein-coding	0.975894	0.804075
chr1	61151206	61151356	+	Intergenic	-68070	NM_001167572	100312945	Rn.129451	NM_001167572		Vom1r17	vomeronasal 1 receptor 17	protein-coding	5.47865	0.244337
chr8	53495055	53495205	+	Intergenic	83814	NM_153311	266681	Rn.163016	NM_153311	ENSRNOG00000008058	Tmprss5	transmembrane serine protease 5	protein-coding	6.13895	0.222776
chr2	137277034	137277184	+	Intergenic	-917027	NM_001134511	295019	Rn.46896	NM_001134511	ENSRNOG00000011239	RGD1307595	similar to RIKEN cDNA 1700018B24	protein-coding	0.278564	0.957875
chr9	2918122	2918272	+	Intergenic	715686	NM_001012129	316164	Rn.233782	NM_001012129	ENSRNOG00000012942	Satb1	SATB homeobox 1	protein-coding	0.335072	0.945393
chr2	106711578	106711728	+	Intergenic	-521401	NM_001108941	365755	Rn.140831	NM_001108941	ENSRNOG00000011216	Tbl1xr1	transducin (beta)-like 1 X-linked receptor 1	protein-coding	7.10887	0.207168
chr9	121752817	121752967	+	Intergenic	-39768	NM_016989	24166	Rn.37400	NM_016989	ENSRNOG00000049882	Adcyap1	adenylate cyclase activating polypeptide 1	protein-coding	6.56131	0.222723
chrY_KL568162v1_random	2130077	2130227	+	NA	NA	NA								6.17787	0.22188
chr5	14504603	14504753	+	Intergenic	43751	NM_001025735	362479	Rn.6738	NM_001025735	ENSRNOG00000022323	Tcea1	transcription elongation factor A1	protein-coding	6.05443	0.222754
chrX	152515550	152515700	+	intron (NM_017069, intron 3 of 9)	69978	NR_032739	100314287		NR_032739	ENSRNOG00000059896	Mir105	microRNA 105	ncRNA	0.534196	0.915485
chrX	5246161	5246311	+	Intergenic	-288681	NM_001106971	302867	Rn.218599	NM_001106971	ENSRNOG00000024138	Dusp21	dual specificity phosphatase 21	protein-coding	5.86861	0.225819
chr17	68459917	68460067	+	Intergenic	-17475	NM_001107363	307081	Rn.218278	NM_001107363	ENSRNOG00000016511	Pitrm1	pitrilysin metallopeptidase 1	protein-coding	6.47777	0.22292
chr1	46639305	46639455	+	intron (NM_001039343, intron 8 of 8)	-140760	NM_001127637	683687	Rn.216425	NM_001127637	ENSRNOG00000046874	Snx9	sorting nexin 9	protein-coding	6.61938	0.222375
chrX	53842913	53843063	+	Intergenic	-423699	NM_001177824	100363193	Rn.159698	NM_001177824	ENSRNOG00000038299	LOC100363193	LRRGT00076-like	protein-coding	2.0494	0.656233
chrX	114119820	114119970	+	Intergenic	117361	NR_032300	100314177		NR_032300	ENSRNOG00000040458	Mir652	microRNA 652	ncRNA	0.79394	0.87167
chr18	18254158	18254308	+	Intergenic	-174398	NM_001107400	307540	Rn.23878	NM_001107400	ENSRNOG00000014503	Celf4	CUGBP, Elav-like family member 4	protein-coding	6.4517	0.222746
chr1	37996440	37996590	+	Intergenic	-88763	NM_001346427	682870	Rn.199234	NM_001346427		LOC682870	zinc finger protein 58	protein-coding	1.00193	0.830274
chr7	107104384	107104534	+	Intergenic	-94820	NM_031597	29682	Rn.205060	NM_031597	ENSRNOG00000005206	Kcnq3	potassium voltage-gated channel subfamily Q member 3	protein-coding	1.77402	0.70855
chr5	103765318	103765468	+	Intergenic	285626	NM_053935	116743	Rn.10787	NM_053935	ENSRNOG00000006761	Sh3gl2	SH3 domain containing GRB2 like 2, endophilin A1	protein-coding	0.913095	0.847413
chr2	50792599	50792749	+	Intergenic	256729	NM_001106412	294767	Rn.9312	NM_001106412	ENSRNOG00000012136	Mrps30	mitochondrial ribosomal protein S30	protein-coding	6.80714	0.219105
chr1	47532455	47532605	+	Intergenic	-30510	NM_001309449	308097		NM_001107455	ENSRNOG00000018915	Tagap	T-cell activation RhoGTPase activating protein	protein-coding	5.25454	0.25983
chr13	62219590	62219740	+	Intergenic	-628526	NM_001047084	289076	Rn.105775	NM_001047084	ENSRNOG00000003959	Rgs18	regulator of G-protein signaling 18	protein-coding	1.39797	0.69559
chr11	76754955	76755105	+	intron (NM_182736, intron 9 of 10)	49425	NM_182736	288022	Rn.9610	NM_182736	ENSRNOG00000001930	Ccdc50	coiled-coil domain containing 50	protein-coding	1.09206	0.795921
chr1	201819845	201819995	+	Intergenic	75050	NM_054005	117179	Rn.10825	NM_054005	ENSRNOG00000029945	Cuzd1	CUB and zona pellucida-like domains 1	protein-coding	1.30861	0.715078
chr5	15300573	15300723	+	Intergenic	256693	NM_001195676	681377	Rn.102494	NM_001195676	ENSRNOG00000008807	Rp1	RP1, axonemal microtubule associated	protein-coding	6.54362	0.222936
chr19	27819810	27819960	+	Intergenic	42942	NM_001014221	363337	Rn.198445	NM_001014221	ENSRNOG00000042971	LOC363337	similar to RIKEN cDNA 1700081O22	protein-coding	0.791633	0.815494
chr17	54558271	54558421	+	Intergenic	156568	NM_001308265	25705	Rn.10600	NM_013164	ENSRNOG00000017863	Zeb1	zinc finger E-box binding homeobox 1	protein-coding	1.54323	0.726179
chr13	8454580	8454730	+	Intergenic	-1010251	NM_001001076	405966	Rn.143347	NM_001001076	ENSRNOG00000008499	Olr1064	olfactory receptor 1064	protein-coding	5.9861	0.222832
chr15	11820590	11820740	+	Intergenic	92251	NM_001270860	117955	Rn.26856	NM_058211	ENSRNOG00000005957	Slc4a7	solute carrier family 4 member 7	protein-coding	1.98117	0.684347
chr1	119321772	119321922	+	Intergenic	1864114	NR_037328	100526568		NR_037328		Mir344b-2	microRNA mir-344b-2	ncRNA	0.500989	0.9216
chr19	18116417	18116567	+	Intergenic	-41450	NM_001106171	291908	Rn.41060	NM_001106171	ENSRNOG00000028649	Tox3	TOX high mobility group box family member 3	protein-coding	2.29224	0.640162
chr8	133261557	133261557	+	Intergenic	51073	NM_053960	117029	Rn.10736	NM_053960	ENSRNOG00000049115	Ccr5	C-C motif chemokine receptor 5	protein-coding	5.18013	0.263886
chr5	779549	779699	+	Intergenic	39609	NM_001106917	301489	Rn.109878	NM_001106917	ENSRNOG00000017686	Pi15	peptidase inhibitor 15	protein-coding	-0.169753	0.971674
chr13	22136022	22136172	+	intron (NM_001047873, intron 8 of 23)	457585	NM_001047873	301650	Rn.202933	NM_001047873	ENSRNOG00000032206	Cntnap5b	contactin associated protein-like 5B	protein-coding	0.664885	0.887356
chr4	81098828	81098978	+	Intergenic	-85538	NR_128667	104795669		NR_128667	ENSRNOG00000046475	Mir148a	microRNA 148a	ncRNA	0.54205	0.886091
chr2	123591776	123591926	+	intron (NM_001371241, intron 12 of 85)	36109	NM_001371241								6.89787	0.216505
chr2	129742279	129742429	+	Intergenic	915848	NM_001106429	295010	Rn.218503	NM_001106429	ENSRNOG00000029749	Pabpc4l	poly(A) binding protein, cytoplasmic 4-like	protein-coding	5.3471	0.252748
chr9	120743818	120743968	+	Intergenic	870352	NM_001191814	316731	Rn.162281	NM_001191814	ENSRNOG00000026280	Mettl4	methyltransferase like 4	protein-coding	0.268811	0.951015
chr6	114513631	114513781	+	Intergenic	-24263	NM_031720	65162	Rn.88380	NM_022688		Dio2	iodothyronine deiodinase 2	protein-coding	5.74457	0.228739
chr11	41381345	41381495	+	Intergenic	-1477322	NM_001108842	363760	Rn.101944	NM_001108842	ENSRNOG00000001689	Arl6	ADP-ribosylation factor like GTPase 6	protein-coding	0.681973	0.844916
chr18	65078582	65078732	+	Intergenic	-206663	NM_053369	84382	Rn.23354	NM_053369	ENSRNOG00000012405	Tcf4	transcription factor 4	protein-coding	0.625591	0.897035
chr1	273505744	273505894	+	Intergenic	252428	NM_131913	170751	Rn.25763	NM_131913	ENSRNOG00000012084	Xpnpep1	X-prolyl aminopeptidase 1	protein-coding	6.4165	0.22331
chr6	56366970	56367120	+	Intergenic	-258723	NM_017149	29279	Rn.34890	NM_017149	ENSRNOG00000006588	Meox2	mesenchyme homeobox 2	protein-coding	6.31281	0.222587
chr16	66324833	66324983	+	Intergenic	-723184	NM_001107319	306534	Rn.231130	NM_001107319	ENSRNOG00000011858	Unc5d	unc-5 netrin receptor D	protein-coding	6.74899	0.220042
chr3	28272345	28272495	+	Intergenic	-144569	NM_053902	116682	Rn.10575	NM_053902	ENSRNOG00000029993	Kynu	kynureninase	protein-coding	0.643552	0.859243
chr15	11777639	11777789	+	Intergenic	135202	NM_001270860	117955	Rn.26856	NM_058211	ENSRNOG00000005957	Slc4a7	solute carrier family 4 member 7	protein-coding	7.6215	0.145689
chr13	42401292	42401442	+	Intergenic	-138343	NM_001007727	360838	Rn.231867	NM_001007727	ENSRNOG00000003453	Lypd1	Ly6/Plaur domain containing 1	protein-coding	1.20586	0.703683
chr2	216291285	216291435	+	Intergenic	90900	NM_031502	497039	Rn.67070	NM_031502	ENSRNOG00000055613	Amy2a3	amylase 2a3	protein-coding	1.15513	0.786561
chrX	65930775	65930925	+	Intergenic	134491	NM_001106582	296866	Rn.155959	NM_001106582	ENSRNOG00000012995	Gpr165	G protein-coupled receptor 165	protein-coding	0.454763	0.929382
chr17	88757350	88757500	+	Intergenic	-414151	NM_012563	24380	Rn.29951	NM_012563	ENSRNOG00000018200	Gad2	glutamate decarboxylase 2	protein-coding	1.38074	0.77611
chr9	75713580	75713730	+	intron (NM_021687, intron 2 of 29)	465281	NM_021687	59323	Rn.163078	NM_021687	ENSRNOG00000014248	Erbb4	erb-b2 receptor tyrosine kinase 4	protein-coding	0.524787	0.868364
chr2	50021447	50021597	+	Intergenic	-78054	NM_053375	84390	Rn.21408	NM_053375	ENSRNOG00000055382	Hcn1	hyperpolarization-activated cyclic nucleotide-gated potassium channel 1	protein-coding	0.849315	0.830451
chr5	15489732	15489882	+	Intergenic	445852	NM_001195676	681377	Rn.102494	NM_001195676	ENSRNOG00000008807	Rp1	RP1, axonemal microtubule associated	protein-coding	0.336966	0.931248
chr14	69735441	69735591	+	Intergenic	-234518	NM_001305171	289671		NM_001305171	ENSRNOG00000003704	Fam184b	family with sequence similarity 184, member B	protein-coding	6.55904	0.222608
chr14	16197864	16198014	+	Intergenic	78129	NM_001105725	29157	Rn.162246	NM_001105725	ENSRNOG00000002089	Ccng2	cyclin G2	protein-coding	5.74923	0.228803
chr14	4959082	4959232	+	Intergenic	142020	NM_001008338	305131	Rn.7626	NM_001008338	ENSRNOG00000002121	Lrrc8d	leucine rich repeat containing 8 VRAC subunit D	protein-coding	1.14899	0.804441
chr20	41068311	41068461	+	Intergenic	-14931	NM_001013033	29544	Rn.99721	NM_001013033	ENSRNOG00000000549	Tspyl1	TSPY-like 1	protein-coding	1.65083	0.724327
chr13	27127734	27127884	+	Intergenic	64783	NM_001008887	304688	Rn.213030	NM_001008887		Serpinb3	serpin family B member 3	protein-coding	0.613402	0.899111
chr1	114173607	114173757	+	Intergenic	-13171	NM_001107516	308663	Rn.65998	NM_001107516	ENSRNOG00000011480	Tubgcp5	tubulin, gamma complex associated protein 5	protein-coding	2.20826	0.562417
chr2	265509036	265509186	+	Intergenic	-208251	NM_057142	117284	Rn.89629	NM_057142	ENSRNOG00000011980	Lrrc7	leucine rich repeat containing 7	protein-coding	1.28	0.674145
chr15	21030826	21030976	+	Intergenic	-251099	NM_012827	25296	Rn.10318	NM_012827	ENSRNOG00000009694	Bmp4	bone morphogenetic protein 4	protein-coding	0.692359	0.888615
chr19	61844063	61844213	+	Intergenic	166596	NM_017022	24511	Rn.25733	NM_017022	ENSRNOG00000010966	Itgb1	integrin subunit beta 1	protein-coding	6.02359	0.222613
chr14	98472893	98473043	+	Intergenic	1307996	NM_001135020	689134	Rn.1965	NM_001135020	ENSRNOG00000005203	Sec61g	Sec61 translocon gamma subunit	protein-coding	0.750263	0.873154
chr1	155665557	155665707	+	intron (NM_022282, intron 2 of 22)	517828	NM_022282	64053	Rn.202966	NM_022282	ENSRNOG00000022635	Dlg2	discs large MAGUK scaffold protein 2	protein-coding	6.1739	0.221599
chr9	58420289	58420439	+	Intergenic	-1601170	NM_001108796	363229		NM_001108796	ENSRNOG00000011677	Slc39a10	solute carrier family 39 member 10	protein-coding	1.22285	0.798514
chr10	27285542	27285692	+	Intergenic	80624	NM_183326	29705	Rn.28463	NM_183326	ENSRNOG00000003512	Gabra1	gamma-aminobutyric acid type A receptor alpha1 subunit	protein-coding	5.46183	0.244087
chr6	33483411	33483561	+	intron (NM_001014075, intron 6 of 6)	24056	NM_001170350	252833	Rn.92437	NM_001170350	ENSRNOG00000006046	Gdf7	growth differentiation factor 7	protein-coding	0.876507	0.857845
chrX	57168322	57168472	+	Intergenic	-402504	NM_177935	317553	Rn.214479	NM_177935	ENSRNOG00000029663	Il1rapl1	interleukin 1 receptor accessory protein-like 1	protein-coding	6.20421	0.221874
chr3	123661728	123661878	+	Intergenic	-8456	NM_001107778	311427	Rn.154616	NM_001107778	ENSRNOG00000021244	Hspa12b	heat shock protein family A (Hsp70) member 12B	protein-coding	0.349243	0.912164
chrX	7887139	7887289	+	Intergenic	1096078	NM_001108814	363443	Rn.45519	NM_001108814	ENSRNOG00000002960	Ndp	norrin cystine knot growth factor NDP	protein-coding	6.58886	0.223003
chr7	92434006	92434156	+	Intergenic	199484	NM_001130539	299905	Rn.203190	NM_001130539	ENSRNOG00000004844	Med30	mediator complex subunit 30	protein-coding	0.188075	0.969377
chr3	147565725	147565875	+	Intergenic	-20147	NM_001191905	366229	Rn.228224	NM_001191905	ENSRNOG00000005148	Scrt2	scratch family transcriptional repressor 2	protein-coding	1.48217	0.703085
chrX	132646117	132646267	+	Intergenic	-581507	NM_001013961	302796	Rn.110052	NM_001013961	ENSRNOG00000003456	Actrt1	actin-related protein T1	protein-coding	6.74644	0.219944
chr19	36484075	36484225	+	Intergenic	-541229	NM_001106175	291952	Rn.151252	NM_001106175	ENSRNOG00000013808	Ces2g	carboxylesterase 2G	protein-coding	2.25085	0.626301
chr7	115205059	115205209	+	Intergenic	208031	NM_001114405	362930	Rn.106043	NM_001114405	ENSRNOG00000007628	Ptp4a3	protein tyrosine phosphatase 4A3	protein-coding	1.47435	0.670224
chr6	18043097	18043247	+	Intergenic	-778650	NM_001013047	288762	Rn.23921	NM_001013047	ENSRNOG00000002516	Mtm1	myotubularin 1	protein-coding	6.71622	0.220872
chr9	113911954	113912104	+	Intergenic	-6887	NM_001127390	367328	Rn.15475	NM_001127390	ENSRNOG00000053306	Washc1	WASH complex subunit 1	protein-coding	0.525448	0.895934
chr8	126354013	126354163	+	Intergenic	-57741	NM_001025705	316051	Rn.14812	NM_001025705	ENSRNOG00000010096	Azi2	5-azacytidine induced 2	protein-coding	0.622018	0.900912
chr17	53518849	53518999	+	intron (NM_001106117, intron 14 of 27)	194440	NM_053421	84481	Rn.47249	NM_053421	ENSRNOG00000049751	Arid4b	AT-rich interaction domain 4B	protein-coding	6.48521	0.223373
chr1	230177738	230177888	+	Intergenic	17448	NM_001000556	365413	Rn.138177	NM_001000556	ENSRNOG00000053372	Olr361	olfactory receptor 361	protein-coding	6.87685	0.217031
chr14	48427413	48427563	+	Intergenic	257759	NM_001271306	686295	Rn.3259	NM_001271306	ENSRNOG00000048441	Wdr82	WD repeat domain 82	protein-coding	7.80126	0.120257
chr6	65539940	65540090	+	Intergenic	-220488	NM_001191872	362734	Rn.11962	NM_001191872	ENSRNOG00000004198	Stxbp6	syntaxin binding protein 6	protein-coding	7.50196	0.163812
chrX	52710131	52710281	+	intron (NM_001370876, intron 48 of 78)	-650602	NM_012698	24907	Rn.10307	NM_012698	ENSRNOG00000046366	Dmd	dystrophin	protein-coding	7.10985	0.207164
chr2	150716153	150716303	+	Intergenic	-40030	NM_001191566	282635	Rn.164556	NM_001191566	ENSRNOG00000014076	Mbnl1	muscleblind-like splicing regulator 1	protein-coding	5.68045	0.232832
chr9	30261612	30261762	+	intron (NM_001134597, intron 20 of 21)	72289	NM_001134597	367235	Rn.43059	NM_001134597	ENSRNOG00000013587	Fam135a	family with sequence similarity 135, member A	protein-coding	1.17147	0.808806
chr2	122814753	122814903	+	Intergenic	32697	NM_181768	294973	Rn.13649	NM_181768	ENSRNOG00000014178	Acad9	acyl-CoA dehydrogenase family, member 9	protein-coding	0.526572	0.892783
chrX	69545682	69545832	+	Intergenic	-184485	NM_001305243	302424		NM_001305243	ENSRNOG00000032208	Eda	ectodysplasin-A	protein-coding	6.28572	0.22239
chr19	29309302	29309452	+	Intergenic	1032065	NM_053917	116699	Rn.10829	NM_053917	ENSRNOG00000018382	Inpp4b	inositol polyphosphate-4-phosphatase type II B	protein-coding	1.6716	0.635067
chr3	47156632	47156782	+	Intergenic	-131579	NM_001012184	362138	Rn.98522	NM_001012184	ENSRNOG00000008482	Rbms1	RNA binding motif, single stranded interacting protein 1	protein-coding	6.43565	0.223062
chr2	61677425	61677575	+	Intergenic	20507	NM_001047942	499541	Rn.115979	NM_001047942	ENSRNOG00000030171	LOC499541	LRRGT00045	protein-coding	0.0722427	0.987226
chr17	54332789	54332939	+	intron (NM_001107357, intron 3 of 18)	52013	NM_001107357	307016	Rn.34541	NM_001107357	ENSRNOG00000017791	Arhgap12	Rho GTPase activating protein 12	protein-coding	7.17245	0.203575
chr3	115027285	115027435	+	Intergenic	127017	NM_001047913	691966	Rn.1416	NM_001047913	ENSRNOG00000000172	Sqor	sulfide quinone oxidoreductase	protein-coding	0.932029	0.844751
chr2	204710951	204711101	+	Intergenic	-85232	NM_001109584	690366	Rn.35269	NM_001109584	ENSRNOG00000016477	Vangl1	VANGL planar cell polarity protein 1	protein-coding	6.57396	0.222244
chr4	15319201	15319351	+	Intergenic	186007	NM_017017	24446	Rn.10468	NM_017017	ENSRNOG00000007027	Hgf	hepatocyte growth factor	protein-coding	1.43084	0.720425
chr4	164575046	164575196	+	intron (NM_153726, intron 3 of 6)	-40272	NM_001009495	494204	Rn.83631	NM_001009495	ENSRNOG00000051600	Ly49i4	Ly49 inhibitory receptor 4	protein-coding	6.37426	0.222111
chr1	266886133	266886283	+	intron (NM_001107604, intron 18 of 35)	19277	NM_001107604	309458	Rn.136636	NM_001107604	ENSRNOG00000020304	Pdcd11	programmed cell death 11	protein-coding	0.616398	0.88857
chrX	4834553	4834703	+	Intergenic	122927	NM_001106971	302867	Rn.218599	NM_001106971	ENSRNOG00000024138	Dusp21	dual specificity phosphatase 21	protein-coding	1.9301	0.670059
chr3	120355399	120355549	+	intron (NM_001314004, intron 5 of 19)	14615	NM_001314003	296136	Rn.32745	NM_001106506		Nphp1	nephrocystin 1	protein-coding	6.23733	0.222369
chr2	137073945	137074095	+	Intergenic	-1120116	NM_001134511	295019	Rn.46896	NM_001134511	ENSRNOG00000011239	RGD1307595	similar to RIKEN cDNA 1700018B24	protein-coding	5.92472	0.224077
chrY_KL568148v1_random	3854142	3854292	+	NA	NA	NA								6.27733	0.221827
chr15	72282505	72282655	+	Intergenic	-503547	NM_001107280	306081	Rn.99314	NM_001107280	ENSRNOG00000013306	Pcdh20	protocadherin 20	protein-coding	6.9413	0.214656
chr1	11071351	11071501	+	Intergenic	-686804	NM_001001355	288797	Rn.143395	NM_001001355	ENSRNOG00000048201	Olr905	olfactory receptor 905	protein-coding	0.541912	0.906685
chr2	107674329	107674479	+	Intergenic	441350	NM_001108941	365755	Rn.140831	NM_001108941	ENSRNOG00000011216	Tbl1xr1	transducin (beta)-like 1 X-linked receptor 1	protein-coding	5.93178	0.224408
chr1	169060317	169060467	+	Intergenic	-9429	NM_001001285	405071	Rn.215178	NM_001001285	ENSRNOG00000048465	Olr131	olfactory receptor 131	protein-coding	0.232928	0.964838
chr8	131961013	131961163	+	Intergenic	27701	NM_001170577	363170	Rn.211133	NM_001170577	ENSRNOG00000004104	Zkscan7	zinc finger with KRAB and SCAN domains 7	protein-coding	0.881474	0.857212
chrX	149578324	149578474	+	Intergenic	1156772	NM_001109322	501655	Rn.126531	NM_001109322	ENSRNOG00000012560	Ctag2	cancer/testis antigen 2	protein-coding	6.00215	0.221646
chr3	42697188	42697338	+	Intergenic	420143	NM_019328	54278	Rn.88129	NM_019328	ENSRNOG00000005600	Nr4a2	nuclear receptor subfamily 4, group A, member 2	protein-coding	0.484255	0.920284
chr4	73307122	73307272	+	Intergenic	-133018	NM_001134994	680668	Rn.215836	NM_001134994	ENSRNOG00000029922	Tpk1	thiamin pyrophosphokinase 1	protein-coding	5.89231	0.224706
chr8	78875124	78875274	+	intron (NM_001108165, intron 2 of 20)	3097	NM_001108165	315798	Rn.162988	NM_001108165	ENSRNOG00000055631	Zfp280d	zinc finger protein 280D	protein-coding	6.9305	0.215325
chr9	16993783	16993933	+	Intergenic	-47493	NM_001108201	316231	Rn.39364	NM_001108201	ENSRNOG00000018863	Abcc10	ATP binding cassette subfamily C member 10	protein-coding	6.14254	0.223033
chr10	63079723	63079873	+	Intergenic	-18317	NM_001037189	303346	Rn.145937	NM_001037189	ENSRNOG00000022502	Nsrp1	nuclear speckle splicing regulatory protein 1	protein-coding	6.82255	0.218675
chrX	87630073	87630223	+	Intergenic	691682	NM_001007700	312689	Rn.91427	NM_001007700	ENSRNOG00000059373	M6pr	mannose-6-phosphate receptor, cation dependent	protein-coding	6.2848	0.222333
chr8	82611166	82611316	+	intron (NM_053856, intron 10 of 11)	30295	NM_053856	116635	Rn.11093	NM_053856	ENSRNOG00000010784	Scg3	secretogranin III	protein-coding	-0.494961	0.879085
chr19	3924870	3925020	+	Intergenic	1531886	NM_053392	84407	Rn.8900	NM_053392	ENSRNOG00000013481	Cdh11	cadherin 11	protein-coding	0.582039	0.880545
chr1	190562786	190562936	+	intron (NM_001006970, intron 4 of 13)	7684	NM_001006970	293448	Rn.2334	NM_001006970	ENSRNOG00000036742	Uqcrc2	ubiquinol cytochrome c reductase core protein 2	protein-coding	0.797481	0.874385
chr6	64058052	64058202	+	Intergenic	111995	NM_012699	24908	Rn.29778	NM_012699	ENSRNOG00000004006	Dnajb9	DnaJ heat shock protein family (Hsp40) member B9	protein-coding	6.97181	0.2135
chr2	12789536	12789686	+	Intergenic	687013	NM_001191842	170895	Rn.3974	NM_001191842	ENSRNOG00000048563	Cetn3	centrin 3	protein-coding	6.38399	0.22272
chrX	40531848	40531998	+	intron (NM_013004, intron 6 of 22)	71876	NM_013004	25512	Rn.37861	NM_013004	ENSRNOG00000023440	Phex	phosphate regulating endopeptidase homolog, X-linked	protein-coding	1.09777	0.765578
chr20	52438061	52438211	+	Intergenic	1785391	NM_001108539	361866	Rn.28116	NM_001108539	ENSRNOG00000000327	Hace1	HECT domain and ankyrin repeat containing, E3 ubiquitin protein ligase 1	protein-coding	0.493669	0.917488
chr1	71938717	71938867	+	Intergenic	-29654	NM_001169149	292577	Rn.222429	NM_001169149	ENSRNOG00000021913	Nlrp9	NLR family, pyrin domain containing 9	protein-coding	6.17429	0.221662
chr8	114133048	114133198	+	Intergenic	-93158	NM_131907	170699	Rn.5805	NM_131907	ENSRNOG00000013305	Atp2c1	ATPase secretory pathway Ca2+ transporting 1	protein-coding	1.92965	0.627876
chr14	53895054	53895204	+	Intergenic	1186422	NM_001004087	360942	Rn.228266	NM_001004087	ENSRNOG00000012367	Pcdh7	protocadherin 7	protein-coding	5.47167	0.244228
chr2	99700904	99701054	+	Intergenic	671273	NM_001108939	365744	Rn.154763	NM_001108939	ENSRNOG00000008971	Hnf4g	hepatocyte nuclear factor 4, gamma	protein-coding	0.378943	0.936624
chrUn_AABR07024188v1	7101	7251	+	NA	NA	NA								6.22534	0.221631
chr6	95470686	95470836	+	Intergenic	32084	NM_001013098	299131	Rn.119024	NM_001013098	ENSRNOG00000025648	Dhrs7l1	dehydrogenase/reductase (SDR family) member 7-like 1	protein-coding	6.18444	0.222295
chr9	47377682	47377832	+	Intergenic	-8824	NM_001113335	24783	Rn.11047	NM_012653	ENSRNOG00000015567	Slc9a2	solute carrier family 9 member A2	protein-coding	6.65337	0.221741
chr2	7216681	7216831	+	Intergenic	-1516411	NM_001007797	309945	Rn.161886	NM_001007797	ENSRNOG00000045649	Arrdc3	arrestin domain containing 3	protein-coding	1.14883	0.805589
chr6	59817968	59818118	+	Intergenic	132543	NM_019186	29308	Rn.9258	NM_019186	ENSRNOG00000004282	Arl4a	ADP-ribosylation factor like GTPase 4A	protein-coding	1.30127	0.783635
chrX	58888613	58888763	+	Intergenic	1963895	NM_001106946	302442	Rn.218663	NM_001106946	ENSRNOG00000003110	Mageb5	MAGE family member B5	protein-coding	-0.196044	0.965305
chr13	77735738	77735888	+	Intergenic	-48994	NM_001162898	100302372	Rn.7864	NM_001162897		LOC100302372	hypothetical protein LOC100302372	protein-coding	6.85504	0.217557
chr12	19950081	19950231	+	intron (NM_001099508, intron 6 of 8)	43754	NM_001099508	501815	Rn.217945	NM_001099508		Vom2r61	vomeronasal 2 receptor, 61	protein-coding	0.714963	0.843589
chr10	8293003	8293153	+	Intergenic	361814	NM_001106974	302920	Rn.92540	NM_001106974	ENSRNOG00000002827	Rbfox1	RNA binding fox-1 homolog 1	protein-coding	1.42192	0.746634
chr15	83910225	83910375	+	Intergenic	202565	NM_053394	84410	Rn.8954	NM_053394	ENSRNOG00000008785	Klf5	Kruppel-like factor 5	protein-coding	6.48604	0.222193
chr4	20978307	20978457	+	Intergenic	-339313	NM_001105712	24416	Rn.41715	NM_001105712	ENSRNOG00000005519	Grm3	glutamate metabotropic receptor 3	protein-coding	6.93455	0.214549
chrY_KL568158v1_random	332273	332423	+	NA	NA	NA								1.86018	0.701558
chr4	178553042	178553192	+	Intergenic	-111570	NM_001271267	140587	Rn.205065	NM_001014060	ENSRNOG00000027869	Sox5	SRY box 5	protein-coding	7.10794	0.207171
chr6	55011638	55011788	+	Intergenic	-10249	NM_001308254	25690	Rn.91370	NM_013149	ENSRNOG00000004342	Ahr	aryl hydrocarbon receptor	protein-coding	0.295294	0.953175
chr2	38216936	38217086	+	Intergenic	-8246	NM_053376	84391	Rn.218992	NM_053376	ENSRNOG00000014000	Kif2a	kinesin family member 2A	protein-coding	6.63957	0.222323
chr1	180875006	180875156	+	Intergenic	-1864824	NM_001013434	365355	Rn.3271	NM_001013434	ENSRNOG00000012258	Rras2	RAS related 2	protein-coding	1.06484	0.811288
chr10	32428441	32428591	+	intron (NM_001134826, intron 2 of 11)	42938	NM_001134826	497892	Rn.163134	NM_001109029	ENSRNOG00000002372	Sgcd	sarcoglycan, delta	protein-coding	-1.15363	0.723376
chr3	132120305	132120455	+	Intergenic	-440057	NM_001106517	296188	Rn.218183	NM_001106517	ENSRNOG00000004443	Sptlc3	serine palmitoyltransferase, long chain base subunit 3	protein-coding	0.885146	0.810619
chrX	116036985	116037135	+	Intergenic	-272843	NM_080898	140933	Rn.212751	NM_080898	ENSRNOG00000027233	Trpc5	transient receptor potential cation channel, subfamily C, member 5	protein-coding	6.96878	0.213463
chrX	79461266	79461416	+	Intergenic	-85283	NM_001106935	302366	Rn.218687	NM_001106935	ENSRNOG00000033458	RGD1562871	similar to BMI1-like protein	protein-coding	2.45798	0.620755
chr17	48030597	48030747	+	Intergenic	368119	NM_001008298	291182	Rn.86009	NM_001008298	ENSRNOG00000052429	Stard3nl	STARD3 N-terminal like	protein-coding	0.919298	0.838993
chr16	57656734	57656884	+	intron (NM_001108875, intron 1 of 7)	137134	NR_032106	100314072		NR_032106	ENSRNOG00000035589	Mir383	microRNA 383	ncRNA	-2.45664	0.422638
chr18	21577490	21577640	+	Intergenic	-1386645	NM_022958	65052	Rn.30010	NM_022958	ENSRNOG00000017840	Pik3c3	phosphatidylinositol 3-kinase, catalytic subunit type 3	protein-coding	6.33305	0.222424
chr18	83343651	83343801	+	Intergenic	-127616	NM_001107371	307206	Rn.132678	NM_001107371	ENSRNOG00000014006	Neto1	neuropilin and tolloid like 1	protein-coding	0.838543	0.858512
chr10	215322	215472	+	Intergenic	187154	NM_133421	170946	Rn.27366	NM_133421	ENSRNOG00000056248	Marf1	meiosis regulator and mRNA stability factor 1	protein-coding	0.536321	0.909569
chr18	54982554	54982704	+	Intergenic	-500430	NM_001024884	307415	Rn.160023	NM_001024884	ENSRNOG00000038960	RGD1309362	similar to interferon-inducible GTPase	protein-coding	1.43227	0.765589
chr1	104045356	104045506	+	Intergenic	-60814	NM_001039037	365252	Rn.137700	NM_001039037	ENSRNOG00000014277	Zdhhc13	zinc finger, DHHC-type containing 13	protein-coding	0.367896	0.918723
chr6	67791728	67791878	+	Intergenic	-706413	NM_001100541	298992	Rn.206187	NM_001100541	ENSRNOG00000031440	Nova1	NOVA alternative splicing regulator 1	protein-coding	7.70565	0.134
chr14	15305713	15305863	+	Intergenic	-47603	NM_001017496	498335	Rn.6917	NM_001017496	ENSRNOG00000024899	Cxcl13	C-X-C motif chemokine ligand 13	protein-coding	7.20441	0.201932
chr8	38232832	38232982	+	Intergenic	-7299	NM_001256149	100362690	Rn.231647	NM_001256149	ENSRNOG00000046489	LOC100362690	rCG64164-like	protein-coding	0.838205	0.853274
chr2	23559086	23559236	+	Intergenic	174007	NM_033443	25227	Rn.94004	NM_033443	ENSRNOG00000011150	Arsb	arylsulfatase B	protein-coding	-0.409035	0.917554
chr11	48171595	48171745	+	Intergenic	928328	NM_001107095	304005	Rn.58420	NM_001107095	ENSRNOG00000031163	Nfkbiz	NFKB inhibitor zeta	protein-coding	5.81661	0.225675
chr13	11939498	11939648	+	Intergenic	2459578	NM_001000498	304633	Rn.143346	NM_001000498	ENSRNOG00000049157	Olr1065	olfactory receptor 1065	protein-coding	0.897627	0.783145
chr3	69689501	69689651	+	Intergenic	-1330958	NM_001010963	362154	Rn.129005	NM_001010963	ENSRNOG00000005256	Zc3h15	zinc finger CCCH-type containing 15	protein-coding	5.14672	0.268267
chr4	49634444	49634594	+	Intergenic	-194627	NM_198771	312159	Rn.162738	NM_198771	ENSRNOG00000060349	Fam3c	family with sequence similarity 3, member C	protein-coding	0.322052	0.94925
chr19	28730035	28730185	+	Intergenic	-867283	NM_001014221	363337	Rn.198445	NM_001014221	ENSRNOG00000042971	LOC363337	similar to RIKEN cDNA 1700081O22	protein-coding	0.739244	0.877275
chr3	70798541	70798691	+	Intergenic	-221918	NM_001010963	362154	Rn.129005	NM_001010963	ENSRNOG00000005256	Zc3h15	zinc finger CCCH-type containing 15	protein-coding	0.468708	0.908116
chr18	87379031	87379181	+	Intergenic	-500964	NM_001191943	498898	Rn.225508	NM_001191943	ENSRNOG00000038190	Dok6	docking protein 6	protein-coding	8.06389	0.0871034
chrY_KL568162v1_random	1006507	1006657	+	NA	NA	NA								1.319	0.703734
chr13	112853174	112853324	+	Intergenic	-520320	NM_001105988	289392	Rn.205178	NM_001105988	ENSRNOG00000007324	Plxna2	plexin A2	protein-coding	6.76944	0.219757
chr2	157947434	157947584	+	intron (NM_001014171, intron 11 of 13)	-150334	NM_001109536	689388	Rn.218702	NM_001109536	ENSRNOG00000012280	Ptx3	pentraxin 3	protein-coding	0.475645	0.918191
chr2	103247377	103247527	+	Intergenic	-376195	NM_019138	25429	Rn.53969	NM_019138	ENSRNOG00000009730	Cyp7b1	cytochrome P450 family 7 subfamily B member 1	protein-coding	0.625457	0.833009
chr9	90793188	90793338	+	Intergenic	-87351	NM_001271284	301563	Rn.93479	NM_001039015	ENSRNOG00000048016	Mff	mitochondrial fission factor	protein-coding	0.590593	0.905068
chr18	55319335	55319485	+	Intergenic	-163649	NM_001024884	307415	Rn.160023	NM_001024884	ENSRNOG00000038960	RGD1309362	similar to interferon-inducible GTPase	protein-coding	1.28353	0.788377
chr3	95614996	95615146	+	Intergenic	-92315	NM_013001	25509	Rn.89724	NM_013001	ENSRNOG00000004410	Pax6	paired box 6	protein-coding	0.232679	0.961593
chr4	162819569	162819719	+	Intergenic	36787	NM_001177689	689853	Rn.222006	NM_001177689	ENSRNOG00000052128	Clec2e	C-type lectin domain family 2, member E	protein-coding	5.10589	0.268181
chr11	65615345	65615495	+	Intergenic	144138	NM_001195558	303919	Rn.16536	NM_001195558	ENSRNOG00000027151	Lrrc58	leucine rich repeat containing 58	protein-coding	1.20989	0.798806
chr10	70361345	70361495	+	Intergenic	-8961	NM_001107031	303380	Rn.105052	NM_001107031	ENSRNOG00000037113	Slfn2	schlafen 2	protein-coding	1.12427	0.81494
chr18	83055280	83055430	+	Intergenic	-415987	NM_001107371	307206	Rn.132678	NM_001107371	ENSRNOG00000014006	Neto1	neuropilin and tolloid like 1	protein-coding	0.559294	0.875466
chr20	38756159	38756309	+	Intergenic	-179586	NM_031694	64441	Rn.163428	NM_031694	ENSRNOG00000000808	Hsf2	heat shock transcription factor 2	protein-coding	5.93419	0.224542
chr17	17468847	17468997	+	Intergenic	478855	NM_001108881	364681	Rn.178363	NM_001108881	ENSRNOG00000016123	Rnf144b	ring finger protein 144B	protein-coding	1.91346	0.625312
chr3	90694449	90694599	+	Intergenic	56531	NM_001047953	499843	Rn.117119	NM_001047953	ENSRNOG00000032177	LOC499843	LRRGT00091	protein-coding	1.40453	0.768243
chr4	156621003	156621153	+	intron (NM_001099503, intron 2 of 5)	8871	NM_001099503	297590	Rn.107049	NM_001099503		Vom2r52	vomeronasal 2 receptor, 52	protein-coding	0.653418	0.893429
chr10	50137089	50137239	+	Intergenic	265420	NM_001191646	303218	Rn.231429	NM_001191646	ENSRNOG00000003384	Hs3st3b1	heparan sulfate-glucosamine 3-sulfotransferase 3B1	protein-coding	1.59637	0.667574
chr11	50403691	50403841	+	Intergenic	-377361	NM_031753	79559	Rn.5789	NM_031753	ENSRNOG00000001989	Alcam	activated leukocyte cell adhesion molecule	protein-coding	6.057	0.222886
chr8	292820	292970	+	Intergenic	-115106	NM_023956	66012	Rn.209304	NM_023956	ENSRNOG00000029876	Gucy1a2	guanylate cyclase 1 soluble subunit alpha 2	protein-coding	6.39316	0.223264
chr5	111332309	111332459	+	Intergenic	-1005444	NM_001109357	502968	Rn.218625	NM_001109357	ENSRNOG00000033600	Zfp352	zinc finger protein 352	protein-coding	7.05003	0.210237
chr11	86032828	86032978	+	Intergenic	243527	NM_001135760	363849	Rn.14920	NM_001135760	ENSRNOG00000045770	Hira	histone cell cycle regulator	protein-coding	5.30808	0.25217
chrX	4446485	4446635	+	Intergenic	510995	NM_001106971	302867	Rn.218599	NM_001106971	ENSRNOG00000024138	Dusp21	dual specificity phosphatase 21	protein-coding	6.31326	0.222624
chr2	208791777	208791927	+	intron (NM_207586, intron 10 of 12)	41498	NM_207586	113901	Rn.43692	NM_207586	ENSRNOG00000033162	Chia	chitinase, acidic	protein-coding	1.63084	0.733615
chr11	41994750	41994900	+	Intergenic	-863917	NM_001108842	363760	Rn.101944	NM_001108842	ENSRNOG00000001689	Arl6	ADP-ribosylation factor like GTPase 6	protein-coding	6.79166	0.219535
chr2	53269153	53269303	+	intron (NM_017094, intron 2 of 9)	44656	NM_017094	25235	Rn.2178	NM_017094	ENSRNOG00000015654	Ghr	growth hormone receptor	protein-coding	6.09969	0.222011
chr11	43775708	43775858	+	Intergenic	42539	NM_001001009	405383	Rn.142253	NM_001001009	ENSRNOG00000050365	Olr1560	olfactory receptor 1560	protein-coding	0.270079	0.957058
chr18	50844766	50844916	+	Intergenic	-647355	NM_001014011	307288	Rn.53932	NM_001014011	ENSRNOG00000015225	Gramd2b	GRAM domain containing 2B	protein-coding	6.67899	0.221625
chrX	60112836	60112986	+	Intergenic	739672	NM_001106946	302442	Rn.218663	NM_001106946	ENSRNOG00000003110	Mageb5	MAGE family member B5	protein-coding	7.88716	0.108478
chr4	174494520	174494670	+	Intergenic	-110867	NM_139340	246237	Rn.118736	NM_139340	ENSRNOG00000008747	Plekha5	pleckstrin homology domain containing A5	protein-coding	6.39823	0.222232
chr2	92932827	92932977	+	Intergenic	372970	NM_001007635	294892	Rn.162562	NM_001007635	ENSRNOG00000022511	tGap1	GTPase activating protein testicular GAP1	protein-coding	5.49994	0.241494
chr15	20676125	20676275	+	Intergenic	103602	NM_012827	25296	Rn.10318	NM_012827	ENSRNOG00000009694	Bmp4	bone morphogenetic protein 4	protein-coding	6.18097	0.222034
chr6	92242287	92242437	+	intron (NM_001009831, intron 1 of 14)	12577	NM_001009831	362750	Rn.135117	NM_001009831	ENSRNOG00000005063	Atl1	atlastin GTPase 1	protein-coding	0.939608	0.830563
chr2	8309949	8310099	+	Intergenic	-423143	NM_001007797	309945	Rn.161886	NM_001007797	ENSRNOG00000045649	Arrdc3	arrestin domain containing 3	protein-coding	0.755701	0.870962
chr2	24097879	24098029	+	intron (NM_001107646, intron 5 of 25)	73120	NM_001107646	309969	Rn.11685	NM_001107646	ENSRNOG00000010624	Ap3b1	adaptor related protein complex 3 subunit beta 1	protein-coding	5.82915	0.226224
chr10	12447264	12447414	+	Intergenic	-13221	NM_214824	287081	Rn.142201	NM_214824	ENSRNOG00000048615	Olr1365	olfactory receptor 1365	protein-coding	6.86302	0.217687
chr2	78649114	78649264	+	Intergenic	-175908	NM_001101828	499558	Rn.206431	NM_001101828	ENSRNOG00000024461	March11	membrane associated ring-CH-type finger 11	protein-coding	5.73868	0.228645
chr7	130714892	130715042	+	Intergenic	112063	NM_031666	60567	Rn.212261	NM_031666	ENSRNOG00000014296	Syt10	synaptotagmin 10	protein-coding	1.09979	0.805485
chr12	46037944	46038094	+	Intergenic	-4421	NM_001034945	498190	Rn.122760	NM_001034945	ENSRNOG00000032684	Ccdc60	coiled-coil domain containing 60	protein-coding	1.06604	0.818851
chr8	9602689	9602839	+	Intergenic	-1078121	NM_053746	114589	Rn.10643	NM_053746	ENSRNOG00000007038	Cntn5	contactin 5	protein-coding	5.19258	0.263912
chrX	147840126	147840276	+	Intergenic	-250672	NM_001106947	302473	Rn.183352	NM_001106947		Slitrk4	SLIT and NTRK-like family, member 4	protein-coding	5.66724	0.23263
chr7	9772618	9772768	+	Intergenic	-60777	NM_001105942	288821	Rn.120002	NM_001105942	ENSRNOG00000008449	Neurod4	neuronal differentiation 4	protein-coding	5.76014	0.228979
chr2	142200086	142200236	+	intron (NM_001004262, intron 18 of 18)	34893	NM_001004262	310411	Rn.105874	NM_001004262	ENSRNOG00000013660	Cog6	component of oligomeric golgi complex 6	protein-coding	7.18571	0.202883
chr1	147743067	147743217	+	intron (NM_001013904, intron 5 of 8)	29241	NM_001013904	293989	Rn.91122	NM_001013904	ENSRNOG00000024016	Cyp2c6v1	cytochrome P450, family 2, subfamily C, polypeptide 6, variant 1	protein-coding	0.754927	0.818111
chr18	1494792	1494942	+	Intergenic	-9311	NM_031105	81769	Rn.112597	NM_031105	ENSRNOG00000031022	Rpl36al	ribosomal protein L36a-like	protein-coding	0.97315	0.842138
chr2	152152345	152152495	+	Intergenic	467169	NM_133410	170923	Rn.217110	NM_133410	ENSRNOG00000014420	Rap2b	RAP2B, member of RAS oncogene family	protein-coding	5.97883	0.222521
chr5	30577111	30577261	+	Intergenic	-706796	NM_001191865	362491	Rn.102179	NM_001191865	ENSRNOG00000009389	Ripk2	receptor-interacting serine-threonine kinase 2	protein-coding	6.85897	0.217623
chr5	160193840	160193990	+	intron (NM_001191767, intron 5 of 19)	-13937	NM_001013936	298606	Rn.104973	NM_001013936	ENSRNOG00000021526	Slc25a34	solute carrier family 25, member 34	protein-coding	1.5254	0.741125
chrY_KL568148v1_random	270486	270636	+	NA	NA	NA								6.58969	0.223062
chrX	1531720	1531870	+	Intergenic	-140922	NM_022532	64363	Rn.1714	NM_022532	ENSRNOG00000010838	Araf	A-Raf proto-oncogene, serine/threonine kinase	protein-coding	5.70447	0.230618
chr15	86915786	86915936	+	Intergenic	672713	NM_001001515	361084	Rn.98417	NM_001001515	ENSRNOG00000060775	Lmo7	LIM domain 7	protein-coding	6.65834	0.221907
chr1	158106179	158106329	+	Intergenic	185468	NM_001109150	499205	Rn.229468	NM_001109150	ENSRNOG00000010763	Fam181b	family with sequence similarity 181, member B	protein-coding	1.73155	0.709355
chr2	261937071	261937221	+	Intergenic	534106	NM_001024307	499732	Rn.215025	NM_001024307	ENSRNOG00000009555	Lrriq3	leucine-rich repeats and IQ motif containing 3	protein-coding	0.382968	0.901706
chr17	82307312	82307462	+	Intergenic	-123449	NM_001287618	100361092		NM_001287618	ENSRNOG00000052916	Malrd1	MAM and LDL receptor class A domain containing 1	protein-coding	6.31755	0.222907
chrX	143444791	143444941	+	Intergenic	-72126	NR_037387	100526605		NR_037387	ENSRNOG00000036269	Mir3589	microRNA 3589	ncRNA	1.15191	0.732907
chr9	109541885	109542035	+	Intergenic	787727	NM_053903	116683	Rn.10714	NM_053903		Efna5	ephrin A5	protein-coding	6.09621	0.22181
chr8	98688579	98688729	+	Intergenic	49543	NM_022677	64618	Rn.161923	NM_022677	ENSRNOG00000014644	Zic1	Zic family member 1	protein-coding	0.714938	0.883946
chr13	8895256	8895406	+	Intergenic	-569575	NM_001001076	405966	Rn.143347	NM_001001076	ENSRNOG00000008499	Olr1064	olfactory receptor 1064	protein-coding	6.17889	0.221903
chr2	237320654	237320804	+	Intergenic	171811	NM_001106472	295445	Rn.44861	NM_001106472	ENSRNOG00000011360	Dkk2	dickkopf WNT signaling pathway inhibitor 2	protein-coding	6.51961	0.222828
chr18	77852553	77852703	+	Intergenic	-272659	NM_001108892	364910	Rn.99341	NM_001108892	ENSRNOG00000026116	Sall3	spalt-like transcription factor 3	protein-coding	6.79314	0.219588
chr2	50972772	50972922	+	Intergenic	76556	NM_001106412	294767	Rn.9312	NM_001106412	ENSRNOG00000012136	Mrps30	mitochondrial ribosomal protein S30	protein-coding	1.02073	0.765055
chr3	23716260	23716410	+	Intergenic	-205376	NM_133589	171121	Rn.9573	NM_133589	ENSRNOG00000015145	Ppp6c	protein phosphatase 6, catalytic subunit	protein-coding	6.59164	0.222008
chrX	101505675	101505825	+	Intergenic	2987964	NM_001169129	317183	Rn.24970	NM_001169129	ENSRNOG00000003929	Pcdh19	protocadherin 19	protein-coding	7.01295	0.211776
chrX	79714922	79715072	+	Intergenic	168373	NM_001106935	302366	Rn.218687	NM_001106935	ENSRNOG00000033458	RGD1562871	similar to BMI1-like protein	protein-coding	5.97225	0.222218
chr18	9834394	9834544	+	Intergenic	-1468444	NM_031333	83501	Rn.23200	NM_031333	ENSRNOG00000015602	Cdh2	cadherin 2	protein-coding	6.8093	0.219157
chr2	215246509	215246659	+	Intergenic	125822	NR_045198	100359946	Rn.133155	NR_045198		Hmox2-ps1	heme oxygenase (decycling) 2, pseudogene 1	pseudo	1.31966	0.762307
chr17	83928606	83928756	+	Intergenic	318357	NM_001191694	307189	Rn.234519	NM_001191694	ENSRNOG00000049452	Nebl	nebulette	protein-coding	6.39903	0.222272
chr16	58334577	58334727	+	Intergenic	397021	NM_001109512	688765	Rn.54726	NM_001109512		LOC688765	hypothetical protein LOC688765	protein-coding	2.80454	0.524424
chr4	79631039	79631189	+	Intergenic	57104	NM_012614	24604	Rn.9714	NM_012614	ENSRNOG00000009768	Npy	neuropeptide Y	protein-coding	1.09788	0.808709
chr14	110496245	110496395	+	Intergenic	-179770	NM_001191684	305600	Rn.82534	NM_001191684	ENSRNOG00000027249	Fancl	FA complementation group L	protein-coding	0.700497	0.847042
chr13	71003104	71003254	+	Intergenic	-22327	NM_001013984	304860	Rn.114492	NM_001013984	ENSRNOG00000002775	Npl	N-acetylneuraminate pyruvate lyase	protein-coding	1.27321	0.704277
chr2	117047347	117047497	+	intron (NM_001107663, intron 6 of 11)	179775	NR_032312	100314268		NR_032312	ENSRNOG00000036429	Mir551b	microRNA 551b	ncRNA	0.988582	0.842586
chr4	90562235	90562385	+	Intergenic	319948	NM_019169	29219	Rn.1827	NM_019169	ENSRNOG00000008656	Snca	synuclein alpha	protein-coding	0.849401	0.846681
chr3	155979783	155979933	+	Intergenic	361055	NM_019316	54264	Rn.10725	NM_019316	ENSRNOG00000016037	Mafb	MAF bZIP transcription factor B	protein-coding	5.72856	0.230987
chr7	83470319	83470469	+	intron (NM_001034931, intron 50 of 81)	-94169	NM_001009665	299864	Rn.64132	NM_001009665	ENSRNOG00000004220	Ebag9	estrogen receptor binding site associated, antigen, 9	protein-coding	6.43375	0.22296
chr1	248185323	248185473	+	Intergenic	-10321	NM_001106349	293894	Rn.225788	NM_001106349	ENSRNOG00000042441	Tpd52l3	TPD52 like 3	protein-coding	1.08983	0.818754
chr1	180962511	180962661	+	Intergenic	-1952329	NM_001013434	365355	Rn.3271	NM_001013434	ENSRNOG00000012258	Rras2	RAS related 2	protein-coding	0.388244	0.902029
chr6	79592829	79592979	+	Intergenic	-286461	NM_001014077	314148	Rn.3962	NM_001014077	ENSRNOG00000022697	Clec14a	C-type lectin domain containing 14A	protein-coding	0.992346	0.839056
chr13	26422503	26422653	+	Intergenic	250363	NM_021657	59265	Rn.163214	NM_021657	ENSRNOG00000002821	Phlpp1	PH domain and leucine rich repeat protein phosphatase 1	protein-coding	8.11108	0.0821479
chr6	19640121	19640271	+	Intergenic	669580	NM_001135003	362804	Rn.58712	NM_001135003	ENSRNOG00000024372	Cwf19l2	CWF19 like cell cycle control factor 2	protein-coding	5.95227	0.223285
chr2	252893616	252893766	+	Intergenic	-201805	NM_001077645	293508	Rn.202491	NM_001077645	ENSRNOG00000004978	Prkacb	protein kinase cAMP-activated catalytic subunit beta	protein-coding	6.11402	0.222925
chr8	3069917	3070067	+	Intergenic	411100	NM_130422	156117	Rn.81078	NM_130422	ENSRNOG00000033434	Casp12	caspase 12	protein-coding	1.50113	0.757102
chr15	63993007	63993157	+	Intergenic	131943	NR_128666	104797222		NR_128666		Mir1297	microRNA 1297	ncRNA	0.745693	0.846356
chr1	212899874	212900024	+	Intergenic	12250	NM_001000233	293595	Rn.141741	NM_001000233	ENSRNOG00000033387	Olr295	olfactory receptor 295	protein-coding	6.23686	0.222311
chr1	235229192	235229342	+	intron (NM_001013151, intron 1 of 6)	62549	NM_001013151	309242	Rn.35127	NM_001013151	ENSRNOG00000014840	Gna14	G protein subunit alpha 14	protein-coding	0.310721	0.950836
chrX	45373738	45373888	+	Intergenic	46004	NM_001014272	367808	Rn.211968	NM_001014272	ENSRNOG00000060486	Ptges3l1	prostaglandin E synthase 3-like 1	protein-coding	1.46684	0.749215
chr1	248908821	248908971	+	Intergenic	-10321	NM_001106350	293897	Rn.214343	NM_001106350	ENSRNOG00000011692	Dkk1	dickkopf WNT signaling pathway inhibitor 1	protein-coding	6.8297	0.218903
chr1	68411862	68412012	+	Intergenic	-558355	NM_173315	286981	Rn.10807	NM_173315		Vom2r32	vomeronasal 2 receptor, 32	protein-coding	1.00601	0.795476
chr2	262153277	262153427	+	Intergenic	750312	NM_001024307	499732	Rn.215025	NM_001024307	ENSRNOG00000009555	Lrriq3	leucine-rich repeats and IQ motif containing 3	protein-coding	7.54178	0.157534
chr1	30837325	30837475	+	Intergenic	-25817	NM_001012060	308051	Rn.16849	NM_001012060	ENSRNOG00000011588	Rnf146	ring finger protein 146	protein-coding	0.321629	0.954438
chr2	244671798	244671948	+	intron (NM_001100993, intron 10 of 13)	150174	NM_001100993	499719	Rn.215031	NM_001100993	ENSRNOG00000023457	Stpg2	sperm-tail PG-rich repeat containing 2	protein-coding	0.76516	0.873159
chr9	72140386	72140536	+	intron (NM_031089, intron 10 of 12)	87495	NM_031089	81753	Rn.10601	NM_031089	ENSRNOG00000015259	Pth2r	parathyroid hormone 2 receptor	protein-coding	6.61543	0.222186
chr1	158269345	158269495	+	Intergenic	348634	NM_001109150	499205	Rn.229468	NM_001109150	ENSRNOG00000010763	Fam181b	family with sequence similarity 181, member B	protein-coding	6.5537	0.222289
chr1	139373824	139373974	+	Intergenic	888604	NM_001270656	29613	Rn.9963	NM_019248	ENSRNOG00000018674	Ntrk3	neurotrophic receptor tyrosine kinase 3	protein-coding	1.90786	0.669208
chrY_KL568161v1_random	5462624	5462774	+	NA	NA	NA								8.00483	0.0937954
chr5	35184054	35184204	+	Intergenic	-370461	NM_001109540	689576	Rn.211572	NM_001109540		Nkain3	Sodium/potassium transporting ATPase interacting 3	protein-coding	1.4499	0.767783
chr16	24138641	24138791	+	Intergenic	-147143	NM_001037315	116631	Rn.37420	NM_053853	ENSRNOG00000014055	Nat1	N-acetyltransferase 1	protein-coding	0.887702	0.850564
chr1	219907284	219907434	+	Intergenic	-43433	NM_001100585	309153	Rn.105170	NM_001100585	ENSRNOG00000019468	Rce1	Ras converting CAAX endopeptidase 1	protein-coding	5.78399	0.226936
chr17	22573603	22573753	+	Intergenic	-46941	NM_001014144	361228	Rn.16893	NM_001014144	ENSRNOG00000014481	Adtrp	androgen-dependent TFPI-regulating protein	protein-coding	0.230092	0.970123
chr9	54271147	54271297	+	intron (NM_012569, intron 14 of 17)	56736	NM_001034164	25124	Rn.33229	NM_032612	ENSRNOG00000014079	Stat1	signal transducer and activator of transcription 1	protein-coding	0.571416	0.871333
chrX	90696513	90696663	+	Intergenic	-1434621	NM_001110366	688518	Rn.218841	NM_001110366	ENSRNOG00000003354	Pabpc5	poly A binding protein, cytoplasmic 5	protein-coding	0.940765	0.830307
chr15	54181775	54181925	+	Intergenic	346630	NM_001107278	306022		NM_001107278	ENSRNOG00000014478	Fndc3a	fibronectin type III domain containing 3a	protein-coding	5.25341	0.259828
chr7	134175930	134176080	+	Intergenic	319830	NM_001100887	300173	Rn.14826	NM_001100887	ENSRNOG00000005234	Gxylt1	glucoside xylosyltransferase 1	protein-coding	0.758018	0.877979
chr9	102823461	102823611	+	Intergenic	-39354	NM_001012350	301634	Rn.22362	NM_001012350	ENSRNOG00000019087	Fam174a	family with sequence similarity 174, member A	protein-coding	6.31663	0.222815
chr13	14201629	14201779	+	Intergenic	1193913	NM_001329899	304725		NM_001329899	ENSRNOG00000029556	LOC304725	similar to contactin associated protein-like 5 isoform 1	protein-coding	0.31698	0.949831
chr20	25589713	25589863	+	Intergenic	-400516	NM_001106387	294380	Rn.214114	NM_001106387	ENSRNOG00000026466	Lrrtm3	leucine rich repeat transmembrane neuronal 3	protein-coding	1.10589	0.818761
chr15	80291094	80291244	+	intron (NM_001106054, intron 7 of 8)	250327	NM_001106053	290425	Rn.136807	NM_001106053	ENSRNOG00000031449	RGD1306441	similar to RIKEN cDNA 4921530L21	protein-coding	1.72131	0.710607
chr2	106283890	106284040	+	Intergenic	-949089	NM_001108941	365755	Rn.140831	NM_001108941	ENSRNOG00000011216	Tbl1xr1	transducin (beta)-like 1 X-linked receptor 1	protein-coding	6.36567	0.222987
chr1	20575399	20575549	+	Intergenic	243498	NM_001109135	498987	Rn.162404	NM_001109135	ENSRNOG00000047783	Tmem200a	transmembrane protein 200A	protein-coding	1.31992	0.727146
chr6	146256208	146256358	+	Intergenic	-60464	NM_012761	25162	Rn.9989	NM_012761	ENSRNOG00000005472	Sp4	Sp4 transcription factor	protein-coding	1.90395	0.615652
chr4	42674190	42674340	+	Intergenic	-19393	NM_031506	24255	Rn.124539	NM_031506	ENSRNOG00000055103	Cftr	cystic fibrosis transmembrane conductance regulator	protein-coding	7.59832	0.148902
chr3	75828818	75828968	+	Intergenic	-5877	NM_001000662	404862	Rn.142892	NM_001000662	ENSRNOG00000046448	Olr582	olfactory receptor 582	protein-coding	0.382058	0.942379
chr4	3576604	3576754	+	Intergenic	-382961	NM_001107844	311944	Rn.136961	NM_001107844	ENSRNOG00000007131	Paxip1	PAX interacting protein 1	protein-coding	6.45847	0.223103
chr5	55796951	55797101	+	Intergenic	-628050	NM_017321	50655	Rn.35934	NM_017321	ENSRNOG00000005849	Aco1	aconitase 1	protein-coding	5.9861	0.222832
chr2	32353606	32353756	+	Intergenic	-466641	NM_001106405	294706	Rn.148663	NM_001106405	ENSRNOG00000010266	Cd180	CD180 molecule	protein-coding	5.74911	0.228812
chr11	65421375	65421525	+	Intergenic	-71008	NM_153295	260430	Rn.213724	NM_153295	ENSRNOG00000002797	Gpr156	G protein-coupled receptor 156	protein-coding	1.01828	0.804905
chr14	38262873	38263023	+	intron (NM_182473, intron 1 of 21)	15008	NM_182473	289596	Rn.211679	NM_182473	ENSRNOG00000002302	Corin	corin, serine peptidase	protein-coding	6.4145	0.223171
chrX	103578107	103578257	+	Intergenic	915532	NM_001169129	317183	Rn.24970	NM_001169129	ENSRNOG00000003929	Pcdh19	protocadherin 19	protein-coding	0.437719	0.932175
chrX	88360079	88360229	+	Intergenic	-38324	NM_001007700	312689	Rn.91427	NM_001007700	ENSRNOG00000059373	M6pr	mannose-6-phosphate receptor, cation dependent	protein-coding	8.45779	0.0537936
chr14	60621546	60621696	+	Intergenic	-26800	NM_001005883	305419	Rn.21189	NM_001005883	ENSRNOG00000003924	Pi4k2b	phosphatidylinositol 4-kinase type 2 beta	protein-coding	5.87885	0.224076
chr3	67229943	67230093	+	intron (NM_030871, intron 2 of 16)	33640	NM_030871	81529	Rn.204552	NM_030871	ENSRNOG00000054212	Pde1a	phosphodiesterase 1A	protein-coding	6.41628	0.223297
chr4	105742154	105742304	+	Intergenic	792633	NM_001170573	293862	Rn.106134	NM_001106344	ENSRNOG00000058439	Fam50a	family with sequence similarity 50, member A	protein-coding	6.65343	0.221758
chr14	90204775	90204925	+	Intergenic	820338	NM_001106020	289797	Rn.214144	NM_001106020	ENSRNOG00000025645	Abca13	ATP binding cassette subfamily A member 13	protein-coding	6.85826	0.217613
chr4	97323797	97323947	+	Intergenic	52782	NR_073158	298542	Rn.234303	NR_073158		Lin28c	lin-28 homolog C (C. elegans)	pseudo	0.51315	0.913903
chr2	154496548	154496698	+	intron (NM_001127562, intron 3 of 4)	12018	NM_001127562	499630	Rn.162590	NM_001127562	ENSRNOG00000021324	RGD1565059	similar to hypothetical protein E130311K13	protein-coding	7.15738	0.204282
chr15	69268429	69268579	+	Intergenic	1131484	NM_001305172	290396		NM_001305172	ENSRNOG00000008986	Diaph3	diaphanous-related formin 3	protein-coding	1.87176	0.667935
chr18	9711501	9711651	+	Intergenic	-1345551	NM_031333	83501	Rn.23200	NM_031333	ENSRNOG00000015602	Cdh2	cadherin 2	protein-coding	0.544598	0.890308
chr14	8867619	8867769	+	Intergenic	-301715	NM_001170551	305164	Rn.57981	NM_001170551	ENSRNOG00000061121	Wdfy3	WD repeat and FYVE domain containing 3	protein-coding	7.53804	0.157921
chr18	37066564	37066714	+	intron (NR_073588, intron 7 of 11)	-172842	NM_181633	307475	Rn.57350	NM_181633	ENSRNOG00000027103	Gpr151	G protein-coupled receptor 151	protein-coding	6.22248	0.223033
chr5	14660229	14660379	+	Intergenic	50620	NM_001106633	297799	Rn.1122	NM_001106633	ENSRNOG00000008566	Mrpl15	mitochondrial ribosomal protein L15	protein-coding	0.0376034	0.993494
chr11	10501451	10501601	+	Intergenic	1084008	NM_032106	84409	Rn.24350	NM_032106	ENSRNOG00000029598	Robo2	roundabout guidance receptor 2	protein-coding	0.173448	0.975804
chr2	259425629	259425779	+	intron (NM_019123, intron 9 of 10)	-274995	NM_001271361	365984	Rn.124437	NM_001271361		St6galnac5	ST6 N-acetylgalactosaminide alpha-2,6-sialyltransferase 5	protein-coding	1.9791	0.686709
chrX	75171991	75172141	+	intron (NM_212518, intron 12 of 15)	119884	NM_212518	302395	Rn.20068	NM_212518	ENSRNOG00000002790	Abcb7	ATP binding cassette subfamily B member 7	protein-coding	6.14278	0.223048
chr2	174529266	174529416	+	Intergenic	-13326	NM_001271195	365823	Rn.151470	NM_001108946	ENSRNOG00000047002	Fstl5	follistatin-like 5	protein-coding	6.56146	0.222718
chr4	163510783	163510933	+	intron (NM_001012649, intron 4 of 6)	17301	NM_001012649	503651	Rn.134172	NM_001012649	ENSRNOG00000052803	Klri1	killer cell lectin-like receptor family I member 1	protein-coding	6.06332	0.221485
chr18	12504822	12504972	+	Intergenic	135484	NM_001108885	364823	Rn.39343	NM_001108885	ENSRNOG00000015418	Klhl14	kelch-like family member 14	protein-coding	0.12103	0.980897
chr14	94336231	94336381	+	Intergenic	-1840412	NM_001107236	305497	Rn.114948	NM_001107236	ENSRNOG00000004281	Cobl	cordon-bleu WH2 repeat protein	protein-coding	3.22987	0.427428
chr2	215305598	215305748	+	Intergenic	66733	NR_045198	100359946	Rn.133155	NR_045198		Hmox2-ps1	heme oxygenase (decycling) 2, pseudogene 1	pseudo	0.0644471	0.994943
chr13	21649924	21650074	+	Intergenic	-28513	NM_001047873	301650	Rn.202933	NM_001047873	ENSRNOG00000032206	Cntnap5b	contactin associated protein-like 5B	protein-coding	7.85088	0.113237
chr14	111215410	111215560	+	Intergenic	-331682	NM_001108366	360991	Rn.211195	NM_001108366	ENSRNOG00000007864	Vrk2	VRK serine/threonine kinase 2	protein-coding	6.66052	0.221987
chr13	7287670	7287820	+	intron (NM_001047866, intron 13 of 23)	974868	NM_001047866	297846	Rn.234265	NM_001047866	ENSRNOG00000043185	Cntnap5c	contactin associated protein-like 5C	protein-coding	6.9254	0.215235
chr4	138646301	138646451	+	intron (NM_053879, intron 13 of 24)	183396	NM_053645	114103	Rn.67068	NM_053645	ENSRNOG00000005954	Il5ra	interleukin 5 receptor subunit alpha	protein-coding	0.429128	0.903893
chr18	3680858	3681008	+	Intergenic	-4746	NM_001190372	498823	Rn.226731	NM_001190372	ENSRNOG00000046744	Ankrd29	ankyrin repeat domain 29	protein-coding	0.421006	0.932072
chr5	84295020	84295170	+	Intergenic	771579	NM_080482	140610	Rn.211646	NM_080482	ENSRNOG00000005561	Brinp1	BMP/retinoic acid inducible neural specific 1	protein-coding	0.483225	0.906304
chr3	106898708	106898858	+	Intergenic	-762121	NM_001014181	362191	Rn.107116	NM_001014181		Dph6	diphthamine biosynthesis 6	protein-coding	0.270946	0.93275
chrY	1491392	1491542	+	Intergenic	-88045	NM_001329902	103694559		NM_001329902	ENSRNOG00000058664	Usp9y	ubiquitin specific peptidase 9, Y-linked	protein-coding	6.9589	0.21412
chr11	26819941	26820091	+	Intergenic	-184319	NM_001191592	288309	Rn.107202	NM_001191592	ENSRNOG00000001603	N6amt1	N-6 adenine-specific DNA methyltransferase 1	protein-coding	5.95873	0.223609
chr1	170488391	170488541	+	Intergenic	17201	NM_053371	84384	Rn.13451	NM_053371	ENSRNOG00000050846	Timm10b	translocase of inner mitochondrial membrane 10B	protein-coding	5.8829	0.224299
chr19	11354690	11354840	+	Intergenic	-12902	NM_001126084	498911	Rn.1675	NM_001126084	ENSRNOG00000019004	Mt4	metallothionein 4	protein-coding	1.1209	0.818382
chr7	102966009	102966159	+	Intergenic	379771	NM_012603	24577	Rn.12072	NM_012603		Myc	MYC proto-oncogene, bHLH transcription factor	protein-coding	0.27037	0.951052
chr4	154372713	154372863	+	Intergenic	-50380	NM_012488	24153	Rn.225884	NM_012488	ENSRNOG00000028896	A2m	alpha-2-macroglobulin	protein-coding	0.385358	0.942103
chr4	35629972	35630122	+	Intergenic	260177	NM_001047954	500028	Rn.134471	NM_001047954		LOC500028	hypothetical protein LOC500028	protein-coding	7.25251	0.196729
chr1	31220989	31221139	+	Intergenic	41402	NM_001108879	364656	Rn.7601	NM_001108879	ENSRNOG00000023407	Mrpl36	mitochondrial ribosomal protein L36	protein-coding	1.43429	0.764902
chr2	35347514	35347664	+	intron (NM_001012347, intron 2 of 5)	37401	NM_001000802	405088	Rn.143507	NM_001000802	ENSRNOG00000031054	Olr1266	olfactory receptor 1266	protein-coding	1.40238	0.729191
chr2	13777857	13778007	+	Intergenic	-81401	NM_013135	25676	Rn.228988	NM_013135	ENSRNOG00000029185	Rasa1	RAS p21 protein activator 1	protein-coding	0.551309	0.908809
chr1	103503365	103503515	+	Intergenic	-41343	NM_001002284	404644	Rn.141968	NM_001002284	ENSRNOG00000022703	Mrgprb5	MAS-related G protein-coupled receptor, member B5	protein-coding	5.80557	0.225158
chrX	33465543	33465693	+	intron (NM_001034998, intron 11 of 18)	22432	NM_012521	24249	Rn.9974	NM_012521	ENSRNOG00000004222	S100g	S100 calcium binding protein G	protein-coding	1.3834	0.772147
chr4	38200748	38200898	+	Intergenic	40025	NM_001127684	681024	Rn.793	NM_001127684	ENSRNOG00000005512	Ndufa4	NDUFA4, mitochondrial complex associated	protein-coding	0.785694	0.868323
chr15	69440636	69440786	+	Intergenic	959277	NM_001305172	290396		NM_001305172	ENSRNOG00000008986	Diaph3	diaphanous-related formin 3	protein-coding	0.150418	0.964456
chr5	23754379	23754529	+	Intergenic	-391717	NM_001007746	362483	Rn.7569	NM_001007746	ENSRNOG00000026672	MGC94199	similar to RIKEN cDNA 2610301B20; EST AI428449	protein-coding	5.75946	0.228961
chr1	85861793	85861943	+	Intergenic	-241430	NM_001099469	292414	Rn.217941	NM_001099469	ENSRNOG00000011191	Vom2r10	vomeronasal 2 receptor, 10	protein-coding	1.79823	0.703355
chr13	86848656	86848806	+	Intergenic	-177273	NM_001134862	304947	Rn.6374	NM_001100681		Pbx1	PBX homeobox 1	protein-coding	5.63149	0.234775
chr2	135891137	135891287	+	Intergenic	-2302924	NM_001134511	295019	Rn.46896	NM_001134511	ENSRNOG00000011239	RGD1307595	similar to RIKEN cDNA 1700018B24	protein-coding	6.51729	0.222707
chr11	2083299	2083449	+	Intergenic	-99861	NM_021857	60448	Rn.44301	NM_021857	ENSRNOG00000000716	Htr1f	5-hydroxytryptamine receptor 1F	protein-coding	1.67229	0.712069
chr10	37759892	37760042	+	intron (NM_001106999, intron 1 of 3)	2821	NM_001106999	303122	Rn.106999	NM_001106999	ENSRNOG00000006148	RGD1310352	similar to HTGN29 protein; keratinocytes associated transmembrane protein 2	protein-coding	5.53781	0.239039
chr3	41764863	41765013	+	Intergenic	745040	NM_031610	50599	Rn.9809	NM_031610	ENSRNOG00000005369	Kcnj3	potassium voltage-gated channel subfamily J member 3	protein-coding	0.499169	0.8915
chr9	67337429	67337579	+	intron (NM_001108798, intron 2 of 14)	32704	NM_001108798	363239	Rn.207366	NM_001108798	ENSRNOG00000014722	Raph1	Ras association (RalGDS/AF-6) and pleckstrin homology domains 1	protein-coding	6.15607	0.222169
chr1	65986372	65986522	+	intron (NM_001099483, intron 1 of 4)	-17902	NM_001099473	292615	Rn.217939	NM_001099473	ENSRNOG00000050831	Vom2r35	vomeronasal 2 receptor, 35	protein-coding	5.60042	0.237093
chr13	31332695	31332845	+	Intergenic	240365	NM_001012737	29162	Rn.198947	NM_001012737	ENSRNOG00000032490	Cdh7	cadherin 7	protein-coding	0.842272	0.857396
chr17	30091589	30091739	+	Intergenic	-196278	NM_001014145	361237	Rn.146844	NM_001014145	ENSRNOG00000032215	Cdyl	chromodomain Y-like	protein-coding	6.3827	0.222633
chr3	98678808	98678958	+	Intergenic	381329	NM_012971	25469	Rn.9884	NM_012971	ENSRNOG00000004918	Kcna4	potassium voltage-gated channel subfamily A member 4	protein-coding	5.80312	0.225042
chr16	13979025	13979175	+	Intergenic	321851	NM_001107299	306307	Rn.26828	NM_001107299	ENSRNOG00000012396	Rgr	retinal G protein coupled receptor	protein-coding	6.56839	0.223116
chr7	41544791	41544941	+	Intergenic	69703	NM_053883	116663	Rn.4313	NM_053883	ENSRNOG00000023896	Dusp6	dual specificity phosphatase 6	protein-coding	6.22613	0.221692
chr6	11202763	11202913	+	Intergenic	72078	NM_031058	81709	Rn.3174	NM_031058	ENSRNOG00000015796	Msh2	mutS homolog 2	protein-coding	7.50243	0.163727
chr15	76926692	76926842	+	intron (NM_001191688, intron 3 of 3)	810008	NM_001191688	306091	Rn.232343	NM_001191688		Pcdh9	protocadherin 9	protein-coding	5.80614	0.225188
chr5	35572772	35572922	+	Intergenic	-292837	NM_001100472	114839	Rn.106758	NM_001100472	ENSRNOG00000007719	Ccnc	cyclin C	protein-coding	0.486324	0.902475
chr15	96745432	96745582	+	Intergenic	-76325	NM_001107284	306152	Rn.46737	NM_001107284	ENSRNOG00000009649	Slitrk5	SLIT and NTRK-like family, member 5	protein-coding	0.554306	0.888202
chr17	61540592	61540742	+	Intergenic	-594037	NM_001270417	307029	Rn.201791	NM_001270417		Wac	WW domain containing adaptor with coiled-coil	protein-coding	5.74775	0.228787
chr12	18897	19047	+	Intergenic	-485035	NM_031542	360254	Rn.103225	NM_031542	ENSRNOG00000001111	Brca2	BRCA2, DNA repair associated	protein-coding	6.18539	0.222366
chr11	20854398	20854548	+	Intergenic	632416	NM_203409	288280	Rn.138756	NM_203409	ENSRNOG00000002126	Ncam2	neural cell adhesion molecule 2	protein-coding	0.249231	0.938614
chr1	159327644	159327794	+	Intergenic	1406933	NM_001109150	499205	Rn.229468	NM_001109150	ENSRNOG00000010763	Fam181b	family with sequence similarity 181, member B	protein-coding	1.08085	0.81717
chr16	36181056	36181206	+	Intergenic	-20090	NM_033499	64458	Rn.7724	NM_033499	ENSRNOG00000013228	Scrg1	stimulator of chondrogenesis 1	protein-coding	6.07833	0.222453
chr7	98639629	98639779	+	Intergenic	69909	NM_001100995	500874	Rn.7349	NM_001100995	ENSRNOG00000008934	Tmem65	transmembrane protein 65	protein-coding	1.7232	0.597223
chr2	111687091	111687241	+	intron (NM_053868, intron 3 of 6)	105796	NM_053868	116647	Rn.10173	NM_053868	ENSRNOG00000032576	Nlgn1	neuroligin 1	protein-coding	6.25066	0.221674
chr10	97994680	97994830	+	intron (NM_001012237, intron 1 of 10)	22416	NM_001012237	303635	Rn.212927	NM_001012237	ENSRNOG00000003969	Fam20a	FAM20A, golgi associated secretory pathway pseudokinase	protein-coding	1.74156	0.719579
chr16	82838794	82838944	+	Intergenic	160958	NM_001017508	498664	Rn.195390	NM_001017508	ENSRNOG00000033585	Tex29	testis expressed 29	protein-coding	6.77263	0.219863
chr2	119977771	119977921	+	Intergenic	-289087	NM_001107666	310314	Rn.144252	NM_001107666	ENSRNOG00000011261	Ttc14	tetratricopeptide repeat domain 14	protein-coding	5.79015	0.227026
chrX	28047761	28047911	+	Intergenic	-24985	NM_001106960	302656	Rn.105033	NM_001106960	ENSRNOG00000004118	Frmpd4	FERM and PDZ domain containing 4	protein-coding	0.988965	0.814338
chr2	134717142	134717292	+	Intergenic	-3476919	NM_001134511	295019	Rn.46896	NM_001134511	ENSRNOG00000011239	RGD1307595	similar to RIKEN cDNA 1700018B24	protein-coding	0.218183	0.966645
chr9	68830265	68830415	+	intron (NM_001191808, intron 3 of 22)	416001	NM_001191808	301455	Rn.214104	NM_001191808	ENSRNOG00000024345	Pard3b	par-3 family cell polarity regulator beta	protein-coding	6.14114	0.222936
chrY	711571	711721	+	Intergenic	-202416	NM_001167666	100312984	Rn.220237	NM_001167666	ENSRNOG00000060048	Eif2s3y	eukaryotic translation initiation factor 2, subunit 3, structural gene Y-linked	protein-coding	0.266339	0.96153
chr15	88781056	88781206	+	Intergenic	-110806	NM_001108389	361088	Rn.154151	NM_001108389	ENSRNOG00000009690	Rnf219	ring finger protein 219	protein-coding	5.93116	0.224364
chr19	27654185	27654335	+	Intergenic	-118468	NM_001000108	291929	Rn.142566	NM_001000108	ENSRNOG00000017868	Olr1666	olfactory receptor 1666	protein-coding	7.51509	0.16146
chr3	84890625	84890775	+	Intergenic	-530469	NM_001107753	311236	Rn.219303	NM_001107753	ENSRNOG00000029798	Lrrc4c	leucine rich repeat containing 4C	protein-coding	6.29229	0.2228
chr5	53488828	53488978	+	Intergenic	993256	NM_001014062	313163	Rn.107841	NM_001014062	ENSRNOG00000031013	RGD1306195	similar to RAN protein	protein-coding	5.98148	0.222628
chr1	126361448	126361598	+	Intergenic	-150084	NM_001106266	292994	Rn.101871	NM_001106266	ENSRNOG00000011077	Tjp1	tight junction protein 1	protein-coding	6.17003	0.223043
chrX	83242764	83242914	+	Intergenic	-91323	NM_001134568	317617	Rn.220606	NM_001134568		Hdx	highly divergent homeobox	protein-coding	5.80247	0.225015
chr2	45652755	45652905	+	Intergenic	-134328	NM_031750	78951	Rn.20155	NM_031750	ENSRNOG00000010992	Hspb3	heat shock protein family B (small) member 3	protein-coding	7.23604	0.198257
chr16	34518990	34519140	+	Intergenic	-34901	NM_001135756	361142	Rn.214629	NM_001135756		Galntl6	polypeptide N-acetylgalactosaminyltransferase-like 6	protein-coding	6.44775	0.222501
chr8	14703090	14703240	+	intron (NM_138544, intron 3 of 26)	-108462	NM_001047979	689840	Rn.159404	NM_001047979	ENSRNOG00000031522	LOC689840	LRRGT00142	protein-coding	0.794188	0.870692
chr15	69888942	69889092	+	Intergenic	510971	NM_001305172	290396		NM_001305172	ENSRNOG00000008986	Diaph3	diaphanous-related formin 3	protein-coding	1.21616	0.790017
chr7	17513159	17513309	+	Intergenic	450559	NM_001099495	691442	Rn.217934	NM_001099495		Vom2r55	vomeronasal 2 receptor, 55	protein-coding	6.58431	0.222807
chr16	79380910	79381060	+	Intergenic	290734	NM_001169141	306616	Rn.33916	NM_001169141	ENSRNOG00000011754	Myom2	myomesin 2	protein-coding	7.04325	0.210256
chr2	2980434	2980584	+	Intergenic	-89450	NM_001047917	365619	Rn.202360	NM_001047917	ENSRNOG00000026937	Arsk	arylsulfatase family, member K	protein-coding	0.628814	0.876762
chr7	18663990	18664140	+	Intergenic	-4627	NM_001108989	366848	Rn.2440	NM_001108989	ENSRNOG00000007230	Kank3	KN motif and ankyrin repeat domains 3	protein-coding	5.79748	0.227146
chr7	28096045	28096195	+	intron (NM_012619, intron 3 of 12)	29481	NM_012619	24616	Rn.1652	NM_012619	ENSRNOG00000004302	Pah	phenylalanine hydroxylase	protein-coding	1.18449	0.804294
chr2	179454601	179454751	+	Intergenic	136745	NR_037389	100526643		NR_037389	ENSRNOG00000047006	Mir2985	microRNA 2985	ncRNA	1.3297	0.760888
chrY_KL568161v1_random	3187195	3187345	+	NA	NA	NA								0.468524	0.917876
chr1	89892748	89892898	+	Intergenic	-60201	NM_001100859	361551	Rn.137089	NM_001100859		Scgb1b30	secretoglobin, family 1B, member 30	protein-coding	2.281	0.533654
chr3	75803082	75803232	+	Intergenic	-6288	NM_001000663	404863	Rn.142893	NM_001000663	ENSRNOG00000046632	Olr581	olfactory receptor 581	protein-coding	0.85435	0.82513
chr3	157526324	157526474	+	Intergenic	-427093	NM_001107797	311607	Rn.43055	NM_001107797	ENSRNOG00000016744	Chd6	chromodomain helicase DNA binding protein 6	protein-coding	1.51033	0.750405
chr5	10710619	10710769	+	Intergenic	591793	NM_001191981	500394	Rn.112037	NM_001191981	ENSRNOG00000007294	Sntg1	syntrophin, gamma 1	protein-coding	6.78148	0.219203
chr7	67673737	67673887	+	Intergenic	-328522	NM_053019	25107	Rn.32282	NM_053019	ENSRNOG00000004400	Avpr1a	arginine vasopressin receptor 1A	protein-coding	1.50994	0.701453
chr19	44466263	44466413	+	Intergenic	235021	NM_001013143	307861	Rn.2055	NM_001013143	ENSRNOG00000010712	Terf2ip	TERF2 interacting protein	protein-coding	6.245	0.222779
chr13	92386247	92386397	+	Intergenic	9407	NM_001000086	289260	Rn.142330	NM_001000086	ENSRNOG00000047062	Olr1600	olfactory receptor 1600	protein-coding	5.86765	0.22575
chr1	46015883	46016033	+	Intergenic	293318	NM_183334	369018	Rn.208286	NM_183334		Ldhal6b	lactate dehydrogenase A-like 6B	protein-coding	7.82198	0.117139
chr2	90298843	90298993	+	Intergenic	-987972	NM_001024978	294883	Rn.24012	NM_001024978	ENSRNOG00000011400	Ralyl	RALY RNA binding protein-like	protein-coding	6.68981	0.220981
chr14	68646273	68646423	+	Intergenic	-1323686	NM_001305171	289671		NM_001305171	ENSRNOG00000003704	Fam184b	family with sequence similarity 184, member B	protein-coding	6.32329	0.22326
chr4	52170497	52170647	+	Intergenic	22931	NM_001100780	404783	Rn.124452	NM_001100780	ENSRNOG00000007212	Hyal4	hyaluronidase 4	protein-coding	8.04122	0.0895782
chr1	228812857	228813007	+	Intergenic	-59510	NM_001047855	293774	Rn.23314	NM_001047855	ENSRNOG00000021086	Dtx4	deltex E3 ubiquitin ligase 4	protein-coding	7.41042	0.178718
chr2	110134156	110134306	+	Intergenic	-172132	NM_001047948	499584	Rn.123970	NM_001047948	ENSRNOG00000033028	LOC499584	LRRGT00202	protein-coding	0.204114	0.965842
chr13	80872593	80872743	+	Intergenic	-16454	NM_053433	84493	Rn.163228	NM_053433	ENSRNOG00000003620	Fmo3	flavin containing dimethylaniline monoxygenase 3	protein-coding	6.96313	0.214182
chr15	34683926	34684076	+	Intergenic	10208	NM_021598	29269	Rn.55163	NM_021598	ENSRNOG00000049991	Mcpt8	mast cell protease 8	protein-coding	6.26353	0.222463
chr1	17230637	17230787	+	Intergenic	320622	NM_001191088	685750		NM_001191088	ENSRNOG00000014907	Aldh8a1	aldehyde dehydrogenase 8 family, member A1	protein-coding	0.533738	0.876844
chr1	65996577	65996727	+	intron (NM_001099483, intron 1 of 4)	-7697	NM_001099473	292615	Rn.217939	NM_001099473	ENSRNOG00000050831	Vom2r35	vomeronasal 2 receptor, 35	protein-coding	1.93022	0.667371
chr3	28104109	28104259	+	Intergenic	-312805	NM_053902	116682	Rn.10575	NM_053902	ENSRNOG00000029993	Kynu	kynureninase	protein-coding	6.30478	0.222128
chr3	175672360	175672510	+	Intergenic	37030	NM_001024316	499951	Rn.27175	NM_001024316	ENSRNOG00000058983	Gata5	GATA binding protein 5	protein-coding	0.896914	0.855092
chr2	95612975	95613125	+	Intergenic	-141150	NM_053440	84510	Rn.34335	NM_053440	ENSRNOG00000011705	Stmn2	stathmin 2	protein-coding	0.658324	0.837517
chr5	33473752	33473902	+	intron (NM_001271238, intron 14 of 17)	86216	NM_001107917	313087	Rn.4034	NM_001107917	ENSRNOG00000006298	Cpne3	copine 3	protein-coding	1.11661	0.813614
chr3	80220035	80220185	+	intron (NM_001013918, intron 3 of 8)	129035	NM_001013918	295930	Rn.154938	NM_001013918	ENSRNOG00000014798	RGD1309540	similar to hypothetical protein MGC40841; similar to hypothetical protein MGC4707	protein-coding	1.46954	0.731352
chrY_KL568148v1_random	258284	258434	+	NA	NA	NA								5.4917	0.241374
chr5	15387651	15387801	+	Intergenic	343771	NM_001195676	681377	Rn.102494	NM_001195676	ENSRNOG00000008807	Rp1	RP1, axonemal microtubule associated	protein-coding	6.40357	0.222525
chr3	142578793	142578943	+	Intergenic	-160913	NM_013036	25555	Rn.9936	NM_013036	ENSRNOG00000004641	Sstr4	somatostatin receptor 4	protein-coding	6.47383	0.222734
chr3	71793932	71794082	+	intron (NM_012717, intron 5 of 15)	51225	NM_012717	25029	Rn.11202	NM_012717	ENSRNOG00000054695	Calcrl	calcitonin receptor like receptor	protein-coding	5.83513	0.226512
chrX	152543172	152543322	+	intron (NM_017069, intron 2 of 9)	42356	NR_032739	100314287		NR_032739	ENSRNOG00000059896	Mir105	microRNA 105	ncRNA	6.92641	0.21526
chr2	135181790	135181940	+	Intergenic	-3012271	NM_001134511	295019	Rn.46896	NM_001134511	ENSRNOG00000011239	RGD1307595	similar to RIKEN cDNA 1700018B24	protein-coding	6.33753	0.222683
chr5	28682867	28683017	+	intron (NM_022302, intron 3 of 12)	54614	NM_022302	64169	Rn.64485	NM_022302	ENSRNOG00000007256	Necab1	N-terminal EF-hand calcium binding protein 1	protein-coding	2.1638	0.66309
chr1	132910823	132910973	+	Intergenic	592255	NM_001191625	308742	Rn.220729	NM_001191625	ENSRNOG00000009932	Mctp2	multiple C2 and transmembrane domain containing 2	protein-coding	1.31664	0.781898
chr14	57807853	57808003	+	Intergenic	1516019	NM_001105750	117087	Rn.162277	NM_001105750	ENSRNOG00000002956	Stim2	stromal interaction molecule 2	protein-coding	1.24353	0.757992
chr6	49034538	49034688	+	intron (NM_019353, intron 16 of 16)	55242	NM_019353	54314	Rn.91199	NM_019353	ENSRNOG00000004646	Tpo	thyroid peroxidase	protein-coding	5.28666	0.255902
chr18	33773734	33773884	+	Intergenic	328372	NM_001172155	291618	Rn.38640	NM_001172155		Kctd16	potassium channel tetramerization domain containing 16	protein-coding	0.648508	0.889216
chrUn_KL568399v1	28085	28235	+	NA	NA	NA								2.61081	0.599187
chr1	225339363	225339513	+	Intergenic	-9695	NM_145089	246307	Rn.22774	NM_145089	ENSRNOG00000020202	Asrgl1	asparaginase like 1	protein-coding	5.98284	0.222699
chrX	116674291	116674441	+	Intergenic	-35873	NM_181085	300286	Rn.92478	NM_181085	ENSRNOG00000027601	Lhfpl1	LHFPL tetraspan subfamily member 1	protein-coding	6.41113	0.22298
chr5	105881864	105882014	+	Intergenic	-301980	NM_031743	84550	Rn.208755	NM_031743	ENSRNOG00000008169	Slc24a2	solute carrier family 24 member 2	protein-coding	0.633023	0.845183
chrY_KL568162v1_random	4340882	4341032	+	NA	NA	NA								-0.0102829	0.99756
chr9	87337602	87337752	+	Intergenic	748811	NM_012969	25467	Rn.10476	NM_012969	ENSRNOG00000014597	Irs1	insulin receptor substrate 1	protein-coding	0.586875	0.909781
chrX	80633538	80633688	+	Intergenic	274058	NM_001109439	681325	Rn.48312	NM_001109439	ENSRNOG00000023005	LOC681325	hypothetical protein LOC681325	protein-coding	0.328266	0.946399
chr11	85144742	85144892	+	Intergenic	-13674	NM_001000908	405218	Rn.142231	NM_001000908	ENSRNOG00000048434	Olr1565	olfactory receptor 1565	protein-coding	5.94745	0.22306
chr3	126791869	126792019	+	Intergenic	455759	NM_017178	29373	Rn.90931	NM_017178	ENSRNOG00000021276	Bmp2	bone morphogenetic protein 2	protein-coding	0.522562	0.912428
chr4	36504777	36504927	+	Intergenic	-614628	NM_001047954	500028	Rn.134471	NM_001047954		LOC500028	hypothetical protein LOC500028	protein-coding	0.518574	0.914893
chr11	54869920	54870070	+	intron (NM_001172090, intron 12 of 26)	174586	NM_001172090	360712	Rn.13304	NM_001172090	ENSRNOG00000032101	Morc1	MORC family CW-type zinc finger 1	protein-coding	6.0661	0.221628
chr14	23788669	23788819	+	Intergenic	176835	NM_001004098	305270	Rn.85211	NM_001004098	ENSRNOG00000021776	Cenpc	centromere protein C	protein-coding	6.91967	0.215142
chr3	50980222	50980372	+	intron (NM_031623, intron 3 of 14)	74150	NM_031623	58844	Rn.30028	NM_031623	ENSRNOG00000052498	Grb14	growth factor receptor bound protein 14	protein-coding	6.37935	0.222397
chr13	69785936	69786086	+	Intergenic	-4992	NM_001105958	289083	Rn.137840	NM_001105958	ENSRNOG00000002352	Tsen15	tRNA splicing endonuclease subunit 15	protein-coding	-0.104034	0.984906
chr8	78619491	78619641	+	intron (NM_013176, intron 3 of 20)	36290	NM_013176	25720	Rn.9916	NM_013176	ENSRNOG00000057754	Tcf12	transcription factor 12	protein-coding	6.66297	0.222111
chr1	230293551	230293701	+	Intergenic	-12297	NM_001001046	405932	Rn.141682	NM_001001046	ENSRNOG00000046596	Olr365	olfactory receptor 365	protein-coding	1.07615	0.825449
chr3	69710434	69710584	+	Intergenic	-1310025	NM_001010963	362154	Rn.129005	NM_001010963	ENSRNOG00000005256	Zc3h15	zinc finger CCCH-type containing 15	protein-coding	6.20357	0.221805
chrY_KL568156v1_random	103735	103885	+	NA	NA	NA								2.66292	0.501876
chr14	7449127	7449277	+	Intergenic	-123557	NM_001107206	305152	Rn.214148	NM_001107206	ENSRNOG00000002232	Aff1	AF4/FMR2 family, member 1	protein-coding	6.78568	0.21934
chr7	36070100	36070250	+	Intergenic	330534	NM_001014266	366872	Rn.45405	NM_001014266	ENSRNOG00000007859	Cep83	centrosomal protein 83	protein-coding	1.08101	0.825373
chr8	78176056	78176206	+	intron (NM_001108164, intron 8 of 20)	-79828	NM_001014211	363091	Rn.2307	NM_001014211	ENSRNOG00000057676	Myzap	myocardial zonula adherens protein	protein-coding	5.5972	0.237042
chr2	123104486	123104636	+	Intergenic	88479	NM_013132	25673	Rn.3318	NM_013132	ENSRNOG00000014453	Anxa5	annexin A5	protein-coding	6.53841	0.222654
chr15	17701725	17701875	+	intron (NM_001014137, intron 4 of 17)	36962	NM_001014137	361016	Rn.203376	NM_001014137	ENSRNOG00000007206	LOC361016	similar to RIKEN cDNA 4933406L09	protein-coding	7.07037	0.208706
chr5	10807214	10807364	+	Intergenic	688388	NM_001191981	500394	Rn.112037	NM_001191981	ENSRNOG00000007294	Sntg1	syntrophin, gamma 1	protein-coding	8.0486	0.088767
chr15	53193845	53193995	+	Intergenic	426478	NM_001017376	290356	Rn.11689	NM_001017376	ENSRNOG00000049071	Phyhip	phytanoyl-CoA 2-hydroxylase interacting protein	protein-coding	1.85914	0.653401
chr1	268246961	268247111	+	intron (NM_001106367, intron 2 of 26)	260731	NM_001106367	294043	Rn.46999	NM_001106367	ENSRNOG00000028832	Sorcs3	sortilin-related VPS10 domain containing receptor 3	protein-coding	5.56513	0.239454
chr3	74507946	74508096	+	Intergenic	-4915	NM_001000674	404877	Rn.142927	NM_001000674	ENSRNOG00000054730	Olr529	olfactory receptor 529	protein-coding	6.38453	0.222723
chr9	7746043	7746193	+	Intergenic	69026	NM_001099519	690227	Rn.217642	NM_001099519	ENSRNOG00000049443	Vom2r77	vomeronasal 2 receptor, 77	protein-coding	5.73723	0.228626
chr3	1020126	1020276	+	Intergenic	-83163	NM_031044	81676	Rn.13145	NM_031044	ENSRNOG00000005223	Hnmt	histamine N-methyltransferase	protein-coding	0.128412	0.98755
chr15	102518541	102518691	+	Intergenic	821623	NM_001107286	306164	Rn.106438	NM_001107286	ENSRNOG00000009661	Tgds	TDP-glucose 4,6-dehydratase	protein-coding	6.82519	0.218768
chr1	202115666	202115816	+	Intergenic	134288	NM_013084	25618	Rn.44423	NM_013084	ENSRNOG00000020624	Acadsb	acyl-CoA dehydrogenase, short/branched chain	protein-coding	6.15618	0.222185
chr2	102984389	102984539	+	Intergenic	-113207	NM_019138	25429	Rn.53969	NM_019138	ENSRNOG00000009730	Cyp7b1	cytochrome P450 family 7 subfamily B member 1	protein-coding	5.90277	0.22521
chr6	87425879	87426029	+	Intergenic	-501654	NM_001109531	689296	Rn.178359	NM_001109531	ENSRNOG00000023093	Mis18bp1	MIS18 binding protein 1	protein-coding	5.45082	0.243916
chr7	38502753	38502903	+	Intergenic	-239422	NM_024129	29139	Rn.106103	NM_024129	ENSRNOG00000004554	Dcn	decorin	protein-coding	7.2294	0.199226
chr16	21734164	21734314	+	Intergenic	223363	NM_001009538	494340	Rn.17914	NM_001009538	ENSRNOG00000028919	Zfp868	zinc finger protein 868	protein-coding	6.99411	0.212257
chr2	220676557	220676707	+	Intergenic	-140628	NM_001025688	310811	Rn.24602	NM_001025688		Palmd	palmdelphin	protein-coding	5.79465	0.227101
chr2	244240850	244241000	+	Intergenic	130058	NM_001107728	310909	Rn.160647	NM_001107728	ENSRNOG00000015987	Rap1gds1	Rap1 GTPase-GDP dissociation stimulator 1	protein-coding	6.47494	0.222781
chr1	224516163	224516313	+	intron (NM_134380, intron 5 of 9)	16981	NM_134380	171398	Rn.81214	NM_134380	ENSRNOG00000061890	Ust5r	integral membrane transport protein UST5r	protein-coding	5.76929	0.226712
chr4	56965928	56966078	+	Intergenic	-15280	NM_001109227	500065	Rn.1696	NM_001109227	ENSRNOG00000007900	Tspan33	tetraspanin 33	protein-coding	0.567275	0.888523
chr8	89596875	89597025	+	Intergenic	227533	NM_001109378	679805	Rn.218601	NM_001109378	ENSRNOG00000023794	Mei4	meiotic double-stranded break formation protein 4	protein-coding	0.348962	0.947496
chr5	97881683	97881833	+	Intergenic	-505533	NM_001106664	298182	Rn.40774	NM_001106664	ENSRNOG00000029318	Tyrp1	tyrosinase-related protein 1	protein-coding	1.01674	0.827652
chr1	126471352	126471502	+	Intergenic	-51742	NM_001014020	308701	Rn.214542	NM_001014020	ENSRNOG00000024460	Tarsl2	threonyl-tRNA synthetase-like 2	protein-coding	5.76329	0.229027
chr1	62635750	62635900	+	Intergenic	45646	NM_001099490	690680	Rn.217648	NM_001099490	ENSRNOG00000029458	Vom2r15	vomeronasal 2 receptor, 15	protein-coding	0.983878	0.800671
chr2	164735325	164735475	+	Intergenic	-12277	NM_001191847	361957	Rn.24648	NM_001191847	ENSRNOG00000013790	Mfsd1	major facilitator superfamily domain containing 1	protein-coding	1.18023	0.747173
chrY_KL568156v1_random	2016625	2016775	+	NA	NA	NA								-0.355049	0.944616
chrX	2950617	2950767	+	Intergenic	-293537	NM_207600	302302	Rn.153551	NM_207600	ENSRNOG00000004258	Chst7	carbohydrate sulfotransferase 7	protein-coding	0.716638	0.882257
chr6	134436687	134436837	+	Intergenic	189416	NR_128665	104795668		NR_128665	ENSRNOG00000048809	Mir1247	microRNA 1247	ncRNA	6.12481	0.221876
chr3	78646252	78646402	+	Intergenic	-6066	NM_001000621	404813	Rn.142798	NM_001000621	ENSRNOG00000046433	Olr717	olfactory receptor 717	protein-coding	6.49394	0.222625
chr14	113327220	113327370	+	Intergenic	124850	NM_001012039	305604	Rn.163265	NM_001012039	ENSRNOG00000003553	Efemp1	EGF containing fibulin extracellular matrix protein 1	protein-coding	5.66183	0.232553
chr9	107388993	107389143	+	Intergenic	-1695711	NM_001109010	367323	Rn.44072	NM_001109010	ENSRNOG00000022576	Nudt12	nudix hydrolase 12	protein-coding	7.22951	0.199228
chr11	39857797	39857947	+	Intergenic	375464	NM_001013184	360704	Rn.4120	NM_001013184	ENSRNOG00000050978	Hmgn1	high mobility group nucleosome binding domain 1	protein-coding	1.23832	0.696033
chr1	110097570	110097720	+	Intergenic	-2712388	NM_001195599	499158	Rn.52198	NM_001195599	ENSRNOG00000049297	Ccdc179	coiled-coil domain containing 179	protein-coding	1.61849	0.662625
chrX	76458382	76458532	+	Intergenic	-124089	NR_031772	100313970		NR_031772	ENSRNOG00000035627	Mir325	microRNA 325	ncRNA	1.12199	0.725194
chr2	86771761	86771911	+	Intergenic	-199293	NM_001142962	499563	Rn.122959	NM_001024299	ENSRNOG00000017986	Zfp458	zinc finger protein 458	protein-coding	5.16579	0.263856
chr13	12672100	12672250	+	Intergenic	2723442	NM_001329899	304725		NM_001329899	ENSRNOG00000029556	LOC304725	similar to contactin associated protein-like 5 isoform 1	protein-coding	0.960362	0.847076
chr2	146852340	146852490	+	Intergenic	539647	NM_001106434	295061	Rn.24712	NM_001106434	ENSRNOG00000015812	Tm4sf1	transmembrane 4 L six family member 1	protein-coding	0.535709	0.914299
chr1	51343403	51343553	+	Intergenic	-276397	NM_001106208	292295	Rn.108830	NM_001106208	ENSRNOG00000017367	Pabpc6	poly(A) binding protein, cytoplasmic 6	protein-coding	6.31458	0.22272
chr7	78387217	78387367	+	intron (NM_053945, intron 14 of 28)	-171409	NM_145881	116839	Rn.161948	NM_053945	ENSRNOG00000004201	Rims2	regulating synaptic membrane exocytosis 2	protein-coding	9.5324	0.0174437
chr16	68732422	68732572	+	Intergenic	100365	NM_001014238	364620	Rn.132268	NM_001014238	ENSRNOG00000012218	Poteg	POTE ankyrin domain family, member G	protein-coding	0.613818	0.892494
chr16	42830050	42830200	+	Intergenic	-1596030	NM_001031641	290923	Rn.104649	NM_001031641	ENSRNOG00000000108	Aga	aspartylglucosaminidase	protein-coding	7.10866	0.207167
chrX	125279547	125279697	+	intron (NM_001109631, intron 1 of 3)	201152	NM_001109631	691215	Rn.218604	NM_001109631	ENSRNOG00000028189	LOC691215	hypothetical protein LOC691215	protein-coding	6.93451	0.21456
chrY_KL568139v1_random	9278532	9278682	+	Intergenic	1120361	NM_001166307	498592		NM_001166307		LOC498592	similar to CG32662-PA	protein-coding	2.03	0.679295
chr11	3352777	3352927	+	Intergenic	706987	NM_013008	25517	Rn.10445	NM_013008	ENSRNOG00000000715	Pou1f1	POU class 1 homeobox 1	protein-coding	1.32542	0.739261
chr7	14940976	14941126	+	Intergenic	49989	NM_173123	286904	Rn.10170	NM_173123	ENSRNOG00000032895	Cyp4f4	cytochrome P450, family 4, subfamily f, polypeptide 4	protein-coding	6.32162	0.223149
chr11	16375916	16376066	+	Intergenic	-278549	NR_037386	100526604		NR_037386	ENSRNOG00000035526	Mir3588	microRNA 3588	ncRNA	5.97497	0.22234
chr8	11495273	11495423	+	Intergenic	392451	NM_001108122	315417	Rn.15478	NM_001108122	ENSRNOG00000047133	Jrkl	JRK-like	protein-coding	0.0812332	0.988349
chr5	120927879	120928029	+	Intergenic	424479	NM_012596	24536	Rn.9891	NM_012596		Lepr	leptin receptor	protein-coding	0.210544	0.950826
chr17	82339385	82339535	+	Intergenic	-91376	NM_001287618	100361092		NM_001287618	ENSRNOG00000052916	Malrd1	MAM and LDL receptor class A domain containing 1	protein-coding	0.326512	0.95305
chr17	50544300	50544450	+	intron (NM_001014146, intron 9 of 12)	553061	NM_001014146	361253	Rn.35332	NM_001014146		Sugct	succinylCoA:glutarate-CoA transferase	protein-coding	6.12675	0.221988
chr3	41574902	41575052	+	Intergenic	555079	NM_031610	50599	Rn.9809	NM_031610	ENSRNOG00000005369	Kcnj3	potassium voltage-gated channel subfamily J member 3	protein-coding	1.96213	0.683523
chr1	65182608	65182758	+	Intergenic	-109765	NM_001099491	690716	Rn.10809	NM_001099491		Vom2r17	vomeronasal 2 receptor, 17	protein-coding	5.60659	0.237178
chr10	62250659	62250809	+	intron (NM_177927, intron 1 of 7)	3411	NM_177927	287526	Rn.16993	NM_177927	ENSRNOG00000003172	Serpinf1	serpin family F member 1	protein-coding	7.95929	0.0992612
chr5	535416	535566	+	Intergenic	175542	NM_001134963	316482	Rn.145121	NM_001134963	ENSRNOG00000017773	Crispld1	cysteine-rich secretory protein LCCL domain containing 1	protein-coding	2.85865	0.511651
chr19	8039978	8040128	+	Intergenic	-1547584	NM_013177	25721	Rn.98650	NM_013177	ENSRNOG00000011782	Got2	glutamic-oxaloacetic transaminase 2	protein-coding	1.05702	0.822164
chr4	91524487	91524637	+	intron (NM_001134622, intron 4 of 6)	150621	NM_001134622	500153	Rn.214749	NM_001134622	ENSRNOG00000029321	Ccser1	coiled-coil serine-rich protein 1	protein-coding	6.79708	0.21969
chr14	91265545	91265695	+	intron (NM_001109312, intron 3 of 3)	63890	NM_001109312	501231	Rn.121577	NM_001109312	ENSRNOG00000049076	Vwc2	von Willebrand factor C domain containing 2	protein-coding	6.26607	0.222654
chr2	168612225	168612375	+	Intergenic	-351764	NM_001166763	691791	Rn.222407	NM_001166763	ENSRNOG00000049810	Vom1r55	vomeronasal 1 receptor 55	protein-coding	0.495195	0.914967
chrX	127523972	127524122	+	Intergenic	-38613	NM_032990	29628	Rn.74049	NM_032990	ENSRNOG00000007682	Gria3	glutamate ionotropic receptor AMPA type subunit 3	protein-coding	7.29004	0.192908
chr4	24680085	24680235	+	Intergenic	67973	NM_001025632	289752	Rn.52785	NM_001025632	ENSRNOG00000009437	Ewsr1	EWS RNA-binding protein 1	protein-coding	5.32513	0.252423
chr4	53555008	53555158	+	Intergenic	-1204459	NM_001109480	685756	Rn.28477	NM_001109480	ENSRNOG00000039464	Tmem229a	transmembrane protein 229A	protein-coding	0.0620355	0.988536
chr5	117645481	117645631	+	intron (NM_001191574, intron 27 of 47)	-53229	NM_001025065	502970	Rn.11755	NM_001025065	ENSRNOG00000008638	Angptl3	angiopoietin-like 3	protein-coding	5.83178	0.226382
chr4	71150086	71150236	+	Intergenic	-153766	NM_001191611	297025	Rn.163642	NM_001191611	ENSRNOG00000015682	Kel	Kell metallo-endopeptidase	protein-coding	7.21497	0.200674
chrX	59003208	59003358	+	Intergenic	1849300	NM_001106946	302442	Rn.218663	NM_001106946	ENSRNOG00000003110	Mageb5	MAGE family member B5	protein-coding	0.461872	0.9255
chr7	72589434	72589584	+	Intergenic	-182931	NM_133398	170910	Rn.6864	NM_133398	ENSRNOG00000006870	Mtdh	metadherin	protein-coding	5.46574	0.244146
chr6	66750525	66750675	+	Intergenic	334790	NM_001100541	298992	Rn.206187	NM_001100541	ENSRNOG00000031440	Nova1	NOVA alternative splicing regulator 1	protein-coding	0.594885	0.904859
chr1	9016956	9017106	+	Intergenic	83261	NM_012799	25264	Rn.89709	NM_012799		Nmbr	neuromedin B receptor	protein-coding	5.49547	0.24143
chr5	133843971	133844121	+	Intergenic	-21285	NM_001107958	313507	Rn.9434	NM_001107958	ENSRNOG00000025051	Tal1	TAL bHLH transcription factor 1, erythroid differentiation factor	protein-coding	1.09284	0.819927
chr1	173330087	173330237	+	Intergenic	63228	NM_001000223	293421	Rn.141757	NM_001000223	ENSRNOG00000032092	Olr285	olfactory receptor 285	protein-coding	5.54282	0.23912
chr16	89389682	89389832	+	Intergenic	-935440	NM_017222	29500	Rn.85891	NM_017222	ENSRNOG00000037753	Slc10a2	solute carrier family 10 member 2	protein-coding	1.0159	0.834754
chrY_KL568139v1_random	8860538	8860688	+	Intergenic	702367	NM_001166307	498592		NM_001166307		LOC498592	similar to CG32662-PA	protein-coding	0.136892	0.969527
chr19	15027764	15027914	+	Intergenic	-5269	NM_001013889	291863	Rn.155930	NM_001013889		LOC291863	carboxylesterase-like	protein-coding	1.19551	0.754991
chr1	108651688	108651838	+	Intergenic	-1266506	NM_001195599	499158	Rn.52198	NM_001195599	ENSRNOG00000049297	Ccdc179	coiled-coil domain containing 179	protein-coding	1.84236	0.659987
chr15	63765828	63765978	+	Intergenic	-95236	NR_128666	104797222		NR_128666		Mir1297	microRNA 1297	ncRNA	5.33972	0.252633
chr16	28041278	28041428	+	Intergenic	641886	NM_001106081	678743	Rn.211880	NM_001106081	ENSRNOG00000033528	Tll1	tolloid-like 1	protein-coding	2.52053	0.432815
chr7	39694271	39694421	+	Intergenic	522710	NM_001135858	314785	Rn.3901	NM_001135858	ENSRNOG00000006749	Tmtc3	transmembrane and tetratricopeptide repeat containing 3	protein-coding	1.60756	0.732624
chr2	212210583	212210733	+	Intergenic	-36793	NM_001191714	295378	Rn.27881	NM_001191714	ENSRNOG00000020485	Vav3	vav guanine nucleotide exchange factor 3	protein-coding	6.97132	0.213504
chrY_KL568161v1_random	108877	109027	+	NA	NA	NA								6.20326	0.221832
chr11	25600650	25600800	+	Intergenic	-144092	NM_198761	304135	Rn.107051	NM_198761	ENSRNOG00000057794	Adamts5	ADAM metallopeptidase with thrombospondin type 1 motif, 5	protein-coding	0.329508	0.945328
chrX	67518905	67519055	+	Intergenic	-137273	NM_012502	24208	Rn.9813	NM_012502	ENSRNOG00000005639	Ar	androgen receptor	protein-coding	0.656195	0.888943
chr9	4590234	4590384	+	intron (NM_001013177, intron 4 of 8)	88202	NM_001013177	316153	Rn.205998	NM_001013177		Sult1c2a	sulfotransferase family, cytosolic, 1C, member 2a	protein-coding	6.00885	0.221947
chr16	70036920	70037070	+	Intergenic	-137920	NM_012928	25411	Rn.10384	NM_012928		Cnga2	cyclic nucleotide gated channel alpha 2	protein-coding	7.84541	0.114093
chr2	36307135	36307285	+	Intergenic	60582	NM_012585	24473	Rn.44486	NM_012585	ENSRNOG00000010254	Htr1a	5-hydroxytryptamine receptor 1A	protein-coding	0.0486759	0.990258
chr15	67108074	67108224	+	Intergenic	-447686	NM_001107279	306055	Rn.225010	NM_001107279	ENSRNOG00000008970	Pcdh17	protocadherin 17	protein-coding	5.4602	0.244056
chr3	18462598	18462748	+	Intergenic	2144244	NM_001000969	405322	Rn.143029	NM_001000969	ENSRNOG00000048499	Olr410	olfactory receptor 410	protein-coding	5.52245	0.241841
chr7	84074555	84074705	+	Intergenic	-51425	NM_021697	60326	Rn.42920	NM_021697	ENSRNOG00000004117	Kcnv1	potassium voltage-gated channel modifier subfamily V member 1	protein-coding	0.112993	0.969045
chr7	64475152	64475302	+	Intergenic	-134101	NM_001024759	299841	Rn.161056	NM_001024759	ENSRNOG00000004421	Rxylt1	ribitol xylosyltransferase 1	protein-coding	0.823318	0.857577
chr9	12106877	12107027	+	Intergenic	-527038	NM_001109414	680486	Rn.136288	NM_001109414	ENSRNOG00000023474	Dazl	deleted in azoospermia-like	protein-coding	5.73868	0.228645
chr2	16188832	16188982	+	Intergenic	-1487004	NM_001134705	100188937	Rn.105968	NM_001134705	ENSRNOG00000030237	Cox7c	cytochrome c oxidase subunit 7C	protein-coding	5.95974	0.223655
chr4	54805572	54805722	+	intron (NM_022202, intron 6 of 9)	376818	NR_032747	100314270		NR_032747	ENSRNOG00000036461	Mir592	microRNA 592	ncRNA	0.626854	0.896897
chr1	35261144	35261294	+	Intergenic	851690	NM_001106097	290939	Rn.1773	NM_001106097	ENSRNOG00000017150	Med10	mediator complex subunit 10	protein-coding	1.7078	0.716521
chr17	71519306	71519456	+	Intergenic	277410	NR_037339	100526616		NR_037339		Mir466d	microRNA 466d	ncRNA	5.82535	0.226031
chr13	47477646	47477796	+	Intergenic	23130	NM_001100788	498222	Rn.28408	NM_001100788	ENSRNOG00000004341	LOC498222	similar to specifically androgen-regulated protein	protein-coding	0.527594	0.876642
chr9	61950362	61950512	+	intron (NM_001113370, intron 6 of 9)	25203	NM_001113370	501143	Rn.145717	NM_001113370	ENSRNOG00000054379	Boll	boule homolog, RNA binding protein	protein-coding	2.45906	0.61159
chr6	16080274	16080424	+	Intergenic	-888689	NM_021767	60391	Rn.54924	NM_021767		Nrxn1	neurexin 1	protein-coding	0.42134	0.933284
chrX	45206581	45206731	+	Intergenic	-6556	NM_138903	192267	Rn.9718	NM_138903	ENSRNOG00000049515	Obp1f	odorant binding protein I f	protein-coding	1.01384	0.8322
chr13	113854155	113854305	+	intron (NM_001005330, intron 4 of 12)	17867	NM_001005265	54243	Rn.5825	NM_019301	ENSRNOG00000008193	Cr1l	complement C3b/C4b receptor 1 like	protein-coding	6.02246	0.222548
chr14	12533212	12533362	+	Intergenic	-145715	NM_017105	25667	Rn.208979	NM_017105	ENSRNOG00000002381	Bmp3	bone morphogenetic protein 3	protein-coding	6.81606	0.218472
chr6	88330382	88330532	+	Intergenic	961570	NM_199269	314180	Rn.205097	NM_199269	ENSRNOG00000000618	Mdga2	MAM domain containing glycosylphosphatidylinositol anchor 2	protein-coding	0.380282	0.933848
chr20	29647109	29647259	+	intron (NM_001007632, intron 10 of 10)	-8042	NM_001108533	361840	Rn.234457	NM_001108533	ENSRNOG00000061544	Spock2	SPARC/osteonectin, cwcv and kazal like domains proteoglycan 2	protein-coding	7.91423	0.104752
chr3	15729254	15729404	+	Intergenic	-20362	NM_001000831	405120	Rn.143042	NM_001000831	ENSRNOG00000025931	Olr396	olfactory receptor 396	protein-coding	6.01826	0.222369
chr16	42936708	42936858	+	Intergenic	-1702688	NM_001031641	290923	Rn.104649	NM_001031641	ENSRNOG00000000108	Aga	aspartylglucosaminidase	protein-coding	6.63362	0.221977
chr9	53699266	53699416	+	intron (NM_001106911, intron 4 of 7)	33517	NM_001134642	503257	Rn.168123	NM_001134642	ENSRNOG00000012924	Nemp2	nuclear envelope integral membrane protein 2	protein-coding	0.565179	0.871905
chr17	35852324	35852474	+	Intergenic	105678	NM_030985	24180	Rn.9814	NM_030985	ENSRNOG00000018346	Agtr1a	angiotensin II receptor, type 1a	protein-coding	0.632743	0.86285
chrX	47559645	47559795	+	Intergenic	-535618	NM_001025013	317274	Rn.78836	NM_001025013	ENSRNOG00000029408	Mageb16	MAGE family member B16	protein-coding	7.36841	0.185458
chr14	98333897	98334047	+	Intergenic	1446992	NM_001135020	689134	Rn.1965	NM_001135020	ENSRNOG00000005203	Sec61g	Sec61 translocon gamma subunit	protein-coding	5.01684	0.277708
chr18	18410901	18411051	+	Intergenic	-331141	NM_001107400	307540	Rn.23878	NM_001107400	ENSRNOG00000014503	Celf4	CUGBP, Elav-like family member 4	protein-coding	5.42362	0.246814
chr2	4698079	4698229	+	Intergenic	-102211	NM_001000193	293353	Rn.141805	NM_001000193	ENSRNOG00000049967	Olr206	olfactory receptor 206	protein-coding	5.7058	0.230636
chr17	44246245	44246395	+	Intergenic	221053	NM_001135084	680201	Rn.16013	NM_001135084	ENSRNOG00000017318	Zfp322a	zinc finger protein 322a	protein-coding	1.04292	0.822942
chr1	167794316	167794466	+	Intergenic	7926	NM_001000122	293188	Rn.141926	NM_001000122		Olr48	olfactory receptor 48	protein-coding	1.06267	0.788591
chr10	111966724	111966874	+	intron (NM_001099458, intron 6 of 8)	-400125	NM_001099461	678740	Rn.145806	NM_001099461		Vom2r1	vomeronasal 2 receptor, 1	protein-coding	1.10503	0.795963
chr4	45484661	45484811	+	Intergenic	-70341	NM_001106585	296913	Rn.14059	NM_001106585	ENSRNOG00000058677	Lsm8	LSM8 homolog, U6 small nuclear RNA associated	protein-coding	1.0466	0.757904
chr8	94518285	94518435	+	intron (NM_031728, intron 7 of 30)	46137	NM_031728	65178	Rn.11022	NM_031728	ENSRNOG00000023861	Snap91	synaptosome associated protein 91	protein-coding	6.13184	0.222324
chr18	12582243	12582393	+	intron (NM_001108885, intron 3 of 8)	58063	NM_001108885	364823	Rn.39343	NM_001108885	ENSRNOG00000015418	Klhl14	kelch-like family member 14	protein-coding	6.67909	0.221634
chr2	190045471	190045621	+	Intergenic	-12547	NM_001109471	685479	Rn.230084	NM_001109471	ENSRNOG00000033352	S100a7a	S100 calcium binding protein A7A	protein-coding	2.24285	0.533137
chr2	141699745	141699895	+	Intergenic	248586	NM_001191846	84482	Rn.116108	NM_001191846	ENSRNOG00000013397	Foxo1	forkhead box O1	protein-coding	0.647856	0.897172
chr3	98856287	98856437	+	Intergenic	558808	NM_012971	25469	Rn.9884	NM_012971	ENSRNOG00000004918	Kcna4	potassium voltage-gated channel subfamily A member 4	protein-coding	7.56303	0.154374
chr6	112652497	112652647	+	intron (NM_053817, intron 7 of 22)	519368	NM_053817	116508	Rn.10926	NM_053817	ENSRNOG00000047574	Nrxn3	neurexin 3	protein-coding	1.06841	0.825654
chr4	104134877	104135027	+	Intergenic	-814644	NM_001170573	293862	Rn.106134	NM_001106344	ENSRNOG00000058439	Fam50a	family with sequence similarity 50, member A	protein-coding	7.05514	0.209481
chr2	158557234	158557384	+	Intergenic	-401159	NM_001014171	361954	Rn.158250	NM_001014171	ENSRNOG00000012427	Veph1	ventricular zone expressed PH domain-containing 1	protein-coding	0.113298	0.97578
chrY_KL568161v1_random	5102778	5102928	+	NA	NA	NA								5.66187	0.232553
chr11	86127066	86127216	+	Intergenic	149289	NM_001135760	363849	Rn.14920	NM_001135760	ENSRNOG00000045770	Hira	histone cell cycle regulator	protein-coding	0.540626	0.916965
chrX	49865184	49865334	+	Intergenic	-733801	NM_001319644	102548478		NM_001319644		LOC102548478	uncharacterized LOC102548478	protein-coding	6.97504	0.213557
chr11	47547203	47547353	+	Intergenic	303936	NM_001107095	304005	Rn.58420	NM_001107095	ENSRNOG00000031163	Nfkbiz	NFKB inhibitor zeta	protein-coding	1.80338	0.713112
chr2	101598456	101598606	+	Intergenic	-713072	NR_031867	100314024		NR_031867	ENSRNOG00000035499	Mir124-2	microRNA 124-2	ncRNA	6.84893	0.218346
chr13	93998110	93998260	+	Intergenic	61196	NM_001107198	305000	Rn.52638	NM_001107198	ENSRNOG00000056209	Exo1	exonuclease 1	protein-coding	6.33773	0.22269
chr1	69760579	69760729	+	Intergenic	-17038	NM_001025677	308318	Rn.143807	NM_001025677	ENSRNOG00000015598	Zfp978	zinc finger protein 978	protein-coding	0.508647	0.915089
chr15	82872960	82873110	+	Intergenic	-569326	NM_001013997	306102	Rn.229814	NM_001013997	ENSRNOG00000024798	Bora	bora, aurora kinase A activator	protein-coding	5.93432	0.224515
chr4	159375185	159375335	+	intron (NM_001100752, intron 9 of 10)	24361	NM_001100752	362440	Rn.107963	NM_001100752	ENSRNOG00000061684	Ndufa9	NADH:ubiquinone oxidoreductase subunit A9	protein-coding	2.68249	0.542384
chr18	48608458	48608608	+	Intergenic	111939	NM_001191697	307302	Rn.34326	NM_001191697	ENSRNOG00000017035	Cep120	centrosomal protein 120	protein-coding	5.51616	0.241744
chr18	45240295	45240445	+	Intergenic	140360	NM_001106146	291585	Rn.225791	NM_001106146	ENSRNOG00000025422	Pudp	pseudouridine 5'-phosphatase	protein-coding	1.08806	0.780331
chr2	68106352	68106502	+	Intergenic	1114114	NM_001168630	29163	Rn.222436	NM_001168630	ENSRNOG00000033837	Cdh9	cadherin 9	protein-coding	0.310431	0.948808
chr11	280124	280274	+	Intergenic	502755	NM_031564	29210	Rn.10713	NM_031564	ENSRNOG00000030285	Epha3	Eph receptor A3	protein-coding	0.769146	0.857096
chr1	153367454	153367604	+	Intergenic	-221942	NM_022623	64558	Rn.18388	NM_022623	ENSRNOG00000016848	Fzd4	frizzled class receptor 4	protein-coding	-0.564325	0.870868
chr9	121733557	121733707	+	Intergenic	-20508	NM_016989	24166	Rn.37400	NM_016989	ENSRNOG00000049882	Adcyap1	adenylate cyclase activating polypeptide 1	protein-coding	-0.367112	0.934813
chr14	34578893	34579043	+	Intergenic	-8600	NM_001013990	305291	Rn.819	NM_001013990	ENSRNOG00000002216	Srd5a3	steroid 5 alpha-reductase 3	protein-coding	0.604725	0.898959
chr15	78227715	78227865	+	Intergenic	-491015	NM_001191688	306091	Rn.232343	NM_001191688		Pcdh9	protocadherin 9	protein-coding	1.72999	0.725359
chr2	229940366	229940516	+	Intergenic	-221769	NM_019276	50555	Rn.9744	NM_019276	ENSRNOG00000009345	Ugt8	UDP glycosyltransferase 8	protein-coding	2.49998	0.575887
chr7	113801451	113801601	+	Intergenic	136129	NM_053405	84429	Rn.48796	NM_053405	ENSRNOG00000009265	Kcnk9	potassium two pore domain channel subfamily K member 9	protein-coding	-1.63483	0.619296
chr4	69244141	69244291	+	Intergenic	24120	NM_173127	286911	Rn.9817	NM_173127	ENSRNOG00000013382	Prss3	protease, serine, 3	protein-coding	7.92809	0.103169
chr18	75019200	75019350	+	Intergenic	-77886	NM_019347	54302	Rn.10157	NM_019347	ENSRNOG00000056021	Slc14a2	solute carrier family 14 member 2	protein-coding	1.65783	0.733215
chr9	121322881	121323031	+	Intergenic	390168	NM_016989	24166	Rn.37400	NM_016989	ENSRNOG00000049882	Adcyap1	adenylate cyclase activating polypeptide 1	protein-coding	5.81661	0.225675
chr4	41308202	41308352	+	Intergenic	-56164	NM_001271104	500037	Rn.134464	NM_001271104	ENSRNOG00000054508	Foxp2	forkhead box P2	protein-coding	7.09354	0.207921
chr17	78992581	78992731	+	Intergenic	-30246	NM_207590	291318	Rn.162255	NM_207590	ENSRNOG00000026248	Nmt2	N-myristoyltransferase 2	protein-coding	5.86258	0.225533
chr1	60771729	60771879	+	Intergenic	54418	NM_057140	117281	Rn.4108	NM_057140	ENSRNOG00000011282	Ppp2r1a	protein phosphatase 2 scaffold subunit A alpha	protein-coding	5.55597	0.239321
chr1	170856786	170856936	+	Intergenic	-7021	NM_001000197	293361	Rn.141800	NM_001000197	ENSRNOG00000050279	Olr214	olfactory receptor 214	protein-coding	-1.01095	0.748367
chr2	100624223	100624373	+	Intergenic	-53113	NM_001108546	361920	Rn.228681	NM_001108546	ENSRNOG00000010084	Ythdf3	YTH N(6)-methyladenosine RNA binding protein 3	protein-coding	2.04049	0.600247
chr20	38059713	38059863	+	Intergenic	183138	NM_012567	24392	Rn.10346	NM_012567	ENSRNOG00000000805	Gja1	gap junction protein, alpha 1	protein-coding	5.44041	0.247064
chrY_KL568161v1_random	4390149	4390299	+	NA	NA	NA								6.64859	0.222648
chr4	88680326	88680476	+	intron (NR_073161, intron 1 of 1)	4014	NR_073161	500148	Rn.123131	NM_001035253	ENSRNOG00000038471	LOC500148	ribosomal protein S7 pseudogene	pseudo	0.176599	0.974625
chr2	78534012	78534162	+	Intergenic	126775	NM_001009652	294846	Rn.111017	NM_001009652	ENSRNOG00000059443	Zfp622	zinc finger protein 622	protein-coding	1.18292	0.807577
chr1	37661295	37661445	+	intron (NM_031007, intron 21 of 23)	81562	NM_001082574	290946	Rn.105763	NM_001082574	ENSRNOG00000027422	Fastkd3	FAST kinase domains 3	protein-coding	5.91962	0.223862
chr16	43244908	43245058	+	Intergenic	-2010888	NM_001031641	290923	Rn.104649	NM_001031641	ENSRNOG00000000108	Aga	aspartylglucosaminidase	protein-coding	6.25612	0.222025
chr2	70405294	70405444	+	Intergenic	989975	NM_001168631	29181	Rn.83592	NM_001168631	ENSRNOG00000009771	Cdh10	cadherin 10	protein-coding	-0.753294	0.812249
chr13	47258233	47258383	+	Intergenic	72879	NM_001270844	289010	Rn.97596	NM_182815	ENSRNOG00000025862	Zp3r	zona pellucida 3 receptor	protein-coding	1.21654	0.78803
chr14	56375711	56375861	+	Intergenic	-1294235	NM_001004087	360942	Rn.228266	NM_001004087	ENSRNOG00000012367	Pcdh7	protocadherin 7	protein-coding	6.08661	0.221183
chr9	115792607	115792757	+	Intergenic	-124225	NM_001108237	316758	Rn.2807	NM_001108237	ENSRNOG00000017237	Lama1	laminin subunit alpha 1	protein-coding	5.54647	0.239174
chr6	72802136	72802286	+	Intergenic	3637	NM_001031823	299007	Rn.152676	NM_001031823	ENSRNOG00000038990	Gpr33	G protein-coupled receptor 33	protein-coding	1.53372	0.751262
chr11	51805650	51805800	+	Intergenic	-603022	NM_133601	171136	Rn.21799	NM_133601	ENSRNOG00000001982	Cblb	Cbl proto-oncogene B	protein-coding	5.83141	0.226365
chrY_KL568152v1_random	179155	179305	+	NA	NA	NA								6.63217	0.221927
chr9	22650204	22650354	+	Intergenic	-701992	NM_001014215	363198	Rn.155071	NM_001014215		Cenpq	centromere protein Q	protein-coding	7.28695	0.193084
chr15	84819542	84819692	+	Intergenic	-143492	NM_001107281	306110	Rn.61602	NM_001107281	ENSRNOG00000009145	Klf12	Kruppel-like factor 12	protein-coding	1.03267	0.810001
chr8	132376901	132377051	+	Intergenic	-31268	NM_057212	117582	Rn.4294	NM_057212	ENSRNOG00000004757	Tmem158	transmembrane protein 158	protein-coding	1.13238	0.736027
chr2	239205448	239205598	+	Intergenic	-209359	NM_053342	83824	Rn.148586	NM_053342	ENSRNOG00000045764	Cxxc4	CXXC finger protein 4	protein-coding	0.71495	0.883109
chr2	18949080	18949230	+	Intergenic	-21790	NM_001006999	309995	Rn.40979	NM_001006999	ENSRNOG00000029966	Xrcc4	X-ray repair cross complementing 4	protein-coding	0.734109	0.878471
chr6	122884762	122884912	+	intron (NM_001003402, intron 1 of 42)	13160	NM_001003402	444982	Rn.232228	NM_001003402	ENSRNOG00000004207	Eml5	EMAP like 5	protein-coding	5.97716	0.222446
chr14	28959069	28959219	+	Intergenic	-102829	NM_130822	170641	Rn.203386	NM_130822	ENSRNOG00000030149	Adgrl3	adhesion G protein-coupled receptor L3	protein-coding	7.24398	0.197814
chr14	71312379	71312529	+	Intergenic	-220609	NM_021751	60357	Rn.144589	NM_021751	ENSRNOG00000003098	Prom1	prominin 1	protein-coding	6.30236	0.221921
chr14	113195513	113195663	+	Intergenic	-6857	NM_001012039	305604	Rn.163265	NM_001012039	ENSRNOG00000003553	Efemp1	EGF containing fibulin extracellular matrix protein 1	protein-coding	5.60535	0.237166
chr2	253904555	253904705	+	Intergenic	-1212744	NM_001077645	293508	Rn.202491	NM_001077645	ENSRNOG00000004978	Prkacb	protein kinase cAMP-activated catalytic subunit beta	protein-coding	6.00757	0.221896
chr4	27988006	27988156	+	Intergenic	-21683	NM_001191861	114483	Rn.162731	NM_001191861	ENSRNOG00000009258	Cdk6	cyclin-dependent kinase 6	protein-coding	0.495885	0.885443
chr4	3715976	3716126	+	Intergenic	-243589	NM_001107844	311944	Rn.136961	NM_001107844	ENSRNOG00000007131	Paxip1	PAX interacting protein 1	protein-coding	6.50429	0.223172
chr11	56162219	56162369	+	Intergenic	665060	NM_001000771	405046	Rn.142123	NM_001000771	ENSRNOG00000045676	Olr1455	olfactory receptor 1455	protein-coding	6.90343	0.215727
chr16	34529406	34529556	+	Intergenic	-24485	NM_001135756	361142	Rn.214629	NM_001135756		Galntl6	polypeptide N-acetylgalactosaminyltransferase-like 6	protein-coding	1.65178	0.66002
chrUn_KL568451v1	159937	160087	+	NA	NA	NA								1.80867	0.678514
chrX	44379104	44379254	+	Intergenic	497933	NM_001047894	317456	Rn.50555	NM_001047894	ENSRNOG00000003883	LOC317456	hypothetical LOC317456	protein-coding	6.76169	0.220458
chr3	75940856	75941006	+	Intergenic	4136	NM_001000329	295822	Rn.142887	NM_001000329	ENSRNOG00000005793	Olr588	olfactory receptor 588	protein-coding	0.481555	0.898807
chr2	104206177	104206327	+	Intergenic	-72151	NM_031080	81744	Rn.39142	NM_031080	ENSRNOG00000013048	Pde7a	phosphodiesterase 7A	protein-coding	6.47689	0.222877
chr6	100352322	100352472	+	Intergenic	-44656	NM_001002289	432392	Rn.228620	NM_001002289	ENSRNOG00000008451	Fut8	fucosyltransferase 8	protein-coding	-0.675074	0.846397
chrX	77255398	77255548	+	Intergenic	-7926	NM_053291	24644	Rn.108127	NM_053291	ENSRNOG00000058249	Pgk1	phosphoglycerate kinase 1	protein-coding	5.49014	0.24451
chr9	57591030	57591180	+	Intergenic	-1917401	NM_001108795	363228	Rn.199984	NM_001108795	ENSRNOG00000016623	Tmeff2	transmembrane protein with EGF-like and two follistatin-like domains 2	protein-coding	1.1414	0.810269
chr7	48669469	48669619	+	intron (NM_001108745, intron 3 of 31)	120088	NM_001108745	362876	Rn.208769	NM_001108745	ENSRNOG00000004353	Ppfia2	PTPRF interacting protein alpha 2	protein-coding	1.75723	0.640807
chrY_KL568161v1_random	7238547	7238697	+	NA	NA	NA								0.901807	0.847571
chr6	56478660	56478810	+	Intergenic	-147033	NM_017149	29279	Rn.34890	NM_017149	ENSRNOG00000006588	Meox2	mesenchyme homeobox 2	protein-coding	2.24414	0.591802
chr2	89860808	89860958	+	Intergenic	-549937	NM_001024978	294883	Rn.24012	NM_001024978	ENSRNOG00000011400	Ralyl	RALY RNA binding protein-like	protein-coding	0.463672	0.875895
chr7	102675708	102675858	+	Intergenic	89470	NM_012603	24577	Rn.12072	NM_012603		Myc	MYC proto-oncogene, bHLH transcription factor	protein-coding	-0.129534	0.980754
chr1	152174957	152175107	+	Intergenic	102316	NM_145774	252916	Rn.9824	NM_145774	ENSRNOG00000016769	Rab38	RAB38, member RAS oncogene family	protein-coding	7.51843	0.161057
chr3	76065751	76065901	+	Intergenic	13596	NM_001000332	295828	Rn.142880	NM_001000332	ENSRNOG00000045832	Olr598	olfactory receptor 598	protein-coding	6.16893	0.222984
chr5	41257108	41257258	+	Intergenic	-396549	NM_080785	140808	Rn.10855	NM_080785	ENSRNOG00000008626	Manea	mannosidase, endo-alpha	protein-coding	2.58132	0.601438
chr4	40545750	40545900	+	Intergenic	-125112	NR_110645	100363521	Rn.2368	NR_110645		LOC100363521	hypothetical LOC100363521	ncRNA	8.50064	0.0512836
chr14	19096813	19096963	+	intron (NM_172320, intron 7 of 13)	35281	NM_172320	282708	Rn.214035	NM_172320	ENSRNOG00000002878	Afm	afamin	protein-coding	5.84634	0.2248
chr18	54566488	54566638	+	Intergenic	458035	NM_001106144	291580	Rn.7600	NM_001106144	ENSRNOG00000022429	Minar2	membrane integral NOTCH2 associated receptor 2	protein-coding	6.89773	0.21649
chr13	20890268	20890418	+	Intergenic	-788169	NM_001047873	301650	Rn.202933	NM_001047873	ENSRNOG00000032206	Cntnap5b	contactin associated protein-like 5B	protein-coding	6.70523	0.221523
chr15	12804718	12804868	+	Intergenic	-22914	NM_001107251	305719	Rn.69050	NM_001107251	ENSRNOG00000009206	Fezf2	Fez family zinc finger 2	protein-coding	1.06093	0.822743
chr19	2734936	2735086	+	Intergenic	341952	NM_053392	84407	Rn.8900	NM_053392	ENSRNOG00000013481	Cdh11	cadherin 11	protein-coding	6.43393	0.222995
chr16	40197844	40197994	+	Intergenic	147057	NM_001191073	680782	Rn.29528	NM_001191073	ENSRNOG00000038933	Spcs3	signal peptidase complex subunit 3	protein-coding	0.925572	0.835826
chr18	51183313	51183463	+	Intergenic	-308808	NM_001014011	307288	Rn.53932	NM_001014011	ENSRNOG00000015225	Gramd2b	GRAM domain containing 2B	protein-coding	6.12413	0.221857
chr2	205396360	205396510	+	intron (NM_012810, intron 12 of 32)	30434	NM_012810	25276	Rn.10420	NM_012810	ENSRNOG00000016835	Sycp1	synaptonemal complex protein 1	protein-coding	6.06298	0.221459
chr2	169799362	169799512	+	Intergenic	501911	NM_013061	497756	Rn.10057	NM_013061	ENSRNOG00000031067	Si	sucrase-isomaltase	protein-coding	1.29193	0.786869
chr3	67385693	67385843	+	Intergenic	-122110	NM_030871	81529	Rn.204552	NM_030871	ENSRNOG00000054212	Pde1a	phosphodiesterase 1A	protein-coding	0.61778	0.894029
chr11	66653882	66654032	+	intron (NM_001105878, intron 9 of 29)	41396	NM_001105878	288079	Rn.131176	NM_001105878	ENSRNOG00000002471	Polq	DNA polymerase theta	protein-coding	1.19913	0.709856
chr9	88080155	88080305	+	intron (NM_012969, intron 1 of 1)	6258	NM_012969	25467	Rn.10476	NM_012969	ENSRNOG00000014597	Irs1	insulin receptor substrate 1	protein-coding	5.70334	0.230593
chr11	84725787	84725937	+	Intergenic	-20096	NM_001105867	287974	Rn.229155	NM_001105867	ENSRNOG00000001908	Klhl6	kelch-like family member 6	protein-coding	6.49472	0.222631
chrX	78708577	78708727	+	Intergenic	-60767	NM_001106937	302369	Rn.109981	NM_001106937	ENSRNOG00000002346	Tbx22	T-box 22	protein-coding	0.345767	0.922241
chr9	23121690	23121840	+	Intergenic	-230506	NM_001014215	363198	Rn.155071	NM_001014215		Cenpq	centromere protein Q	protein-coding	6.28887	0.222532
chr3	112651398	112651548	+	Intergenic	131689	NM_001135845	311326	Rn.23750	NM_001135845	ENSRNOG00000046797	Rpusd2	RNA pseudouridine synthase domain containing 2	protein-coding	6.15173	0.22188
chr3	51760616	51760766	+	intron (NM_012647, intron 11 of 27)	72781	NM_012647	24766	Rn.89192	NM_012647	ENSRNOG00000005018	Scn2a	sodium voltage-gated channel alpha subunit 2	protein-coding	0.443933	0.928911
chr16	67797961	67798111	+	Intergenic	749944	NM_001107319	306534	Rn.231130	NM_001107319	ENSRNOG00000011858	Unc5d	unc-5 netrin receptor D	protein-coding	1.78864	0.713886
chr1	38786900	38787050	+	Intergenic	-547973	NR_128692	104797376		NR_128692		Mir3556b-2	microRNA mir-3556b-2	ncRNA	0.426015	0.928339
chr18	38920162	38920312	+	Intergenic	-415140	NM_019314	54262	Rn.44421	NM_019314	ENSRNOG00000016675	Kcnn2	potassium calcium-activated channel subfamily N member 2	protein-coding	0.242304	0.955342
chr2	263204827	263204977	+	intron (NM_021682, intron 1 of 6)	290662	NM_021682	59318	Rn.205838	NM_021682	ENSRNOG00000021410	Negr1	neuronal growth regulator 1	protein-coding	1.72378	0.717048
chr1	212819305	212819455	+	Intergenic	-16898	NM_001000767	405041	Rn.141743	NM_001000767	ENSRNOG00000031903	Olr289	olfactory receptor 289	protein-coding	1.08692	0.741084
chr3	20595694	20595844	+	Intergenic	257939	NM_001000385	296675	Rn.143028	NM_001000385	ENSRNOG00000007911	Olr411	olfactory receptor 411	protein-coding	7.52637	0.159703
chrY	2958006	2958156	+	Intergenic	-1554659	NM_001329902	103694559		NM_001329902	ENSRNOG00000058664	Usp9y	ubiquitin specific peptidase 9, Y-linked	protein-coding	6.05055	0.222479
chr4	158806644	158806794	+	Intergenic	-100833	NM_001270870	81737	Rn.9715	NM_031073	ENSRNOG00000019716	Ntf3	neurotrophin 3	protein-coding	2.30776	0.532547
chr7	75534349	75534499	+	Intergenic	35354	NM_001008877	362901	Rn.214920	NM_001008877	ENSRNOG00000031383	LOC362901	Ac1254	protein-coding	6.0123	0.222088
chr2	199854030	199854180	+	Intergenic	21696	NM_022627	64562	Rn.207202	NM_022627	ENSRNOG00000018166	Prkab2	protein kinase AMP-activated non-catalytic subunit beta 2	protein-coding	6.48133	0.223155
chrX	109461984	109462134	+	intron (NM_001166342, intron 6 of 10)	-478380	NM_001191797	315907	Rn.214057	NM_001191797	ENSRNOG00000008880	Nrk	Nik related kinase	protein-coding	0.340859	0.938038
chr13	72018056	72018206	+	intron (NM_019294, intron 7 of 48)	349856	NM_019294	54234	Rn.10742	NM_019294	ENSRNOG00000002863	Cacna1e	calcium voltage-gated channel subunit alpha1 E	protein-coding	1.28542	0.78924
chr8	2731455	2731605	+	Intergenic	72638	NM_130422	156117	Rn.81078	NM_130422	ENSRNOG00000033434	Casp12	caspase 12	protein-coding	0.656816	0.838265
chr15	100697547	100697697	+	intron (NM_001107285, intron 6 of 8)	414491	NM_001107285	306157	Rn.131991	NM_001107285		Gpc5	glypican 5	protein-coding	6.34329	0.22306
chr4	16459002	16459152	+	intron (NM_020098, intron 33 of 35)	-328236	NM_012919	25399	Rn.1110	NM_012919	ENSRNOG00000033531	Cacna2d1	calcium voltage-gated channel auxiliary subunit alpha2delta 1	protein-coding	2.03031	0.681725
chr1	85811827	85811977	+	Intergenic	-291396	NM_001099469	292414	Rn.217941	NM_001099469	ENSRNOG00000011191	Vom2r10	vomeronasal 2 receptor, 10	protein-coding	0.63358	0.849981
chrX	129548042	129548192	+	Intergenic	-458970	NM_001195270	298164	Rn.202540	NM_001195270	ENSRNOG00000045953	Tex13c	TEX13 family member C	protein-coding	6.39823	0.222232
chr2	84654877	84655027	+	intron (NM_001008770, intron 1 of 5)	9868	NM_001008770	310201	Rn.64439	NM_001008770	ENSRNOG00000011260	Cmbl	carboxymethylenebutenolidase homolog	protein-coding	1.50263	0.674161
chr9	50224164	50224314	+	Intergenic	-23453	NM_001108216	316369	Rn.9067	NM_001108216	ENSRNOG00000017155	Nck2	NCK adaptor protein 2	protein-coding	1.77128	0.649744
chr4	2180017	2180167	+	intron (NM_001191858, intron 5 of 13)	94019	NM_001191858	362295		NM_001191858	ENSRNOG00000059589	Lmbr1	limb development membrane protein 1	protein-coding	1.74651	0.720674
chr1	252314527	252314677	+	Intergenic	-9263	NM_001106374	294094	Rn.218534	NM_001106374	ENSRNOG00000019409	Lipk	lipase, family member K	protein-coding	5.95893	0.223618
chr11	53770101	53770251	+	Intergenic	-38397	NM_001107093	303968	Rn.63846	NM_001107093	ENSRNOG00000001958	Ift57	intraflagellar transport 57	protein-coding	0.515316	0.874359
chr4	79593801	79593951	+	Intergenic	19866	NM_012614	24604	Rn.9714	NM_012614	ENSRNOG00000009768	Npy	neuropeptide Y	protein-coding	5.85687	0.22528
chr19	14136121	14136271	+	Intergenic	-216479	NM_001107412	307667	Rn.2796	NM_001107412	ENSRNOG00000013878	Hmgxb4	HMG-box containing 4	protein-coding	6.3622	0.2228
chrX	110102393	110102543	+	Intergenic	162029	NM_001191797	315907	Rn.214057	NM_001191797	ENSRNOG00000008880	Nrk	Nik related kinase	protein-coding	1.83929	0.70174
chr2	51604152	51604302	+	Intergenic	-69253	NM_012951	25443	Rn.44439	NM_012951	ENSRNOG00000012278	Fgf10	fibroblast growth factor 10	protein-coding	6.49325	0.222564
chr5	52845175	52845325	+	Intergenic	-364098	NR_032297	100314267		NR_032297	ENSRNOG00000041305	Mir873	microRNA 873	ncRNA	1.87958	0.626123
chr2	84182608	84182758	+	Intergenic	-93201	NM_022526	64322	Rn.1531	NM_022526	ENSRNOG00000010747	Dap	death-associated protein	protein-coding	7.53436	0.158786
chr10	44130124	44130274	+	Intergenic	-7221	NM_001000006	287309	Rn.142146	NM_001000006	ENSRNOG00000049845	Olr1423	olfactory receptor 1423	protein-coding	0.284106	0.953743
chrY_KL568156v1_random	2012982	2013132	+	NA	NA	NA								0.674754	0.888618
chr6	3753383	3753533	+	intron (NM_001012108, intron 6 of 8)	41043	NM_001163506	313851	Rn.204569	NM_001012108	ENSRNOG00000008291	Thumpd2	THUMP domain containing 2	protein-coding	7.03056	0.211044
chr1	121303398	121303548	+	Intergenic	-102151	NR_037328	100526568		NR_037328		Mir344b-2	microRNA mir-344b-2	ncRNA	6.82642	0.2188
chr9	47379640	47379790	+	Intergenic	-6866	NM_001113335	24783	Rn.11047	NM_012653	ENSRNOG00000015567	Slc9a2	solute carrier family 9 member A2	protein-coding	7.47967	0.167359
chr3	136614763	136614913	+	Intergenic	321812	NM_001107783	311478	Rn.7029	NM_001107783	ENSRNOG00000004951	Kif16b	kinesin family member 16B	protein-coding	0.53427	0.872328
chr4	65795726	65795876	+	intron (NM_001106591, intron 1 of 19)	22720	NM_001106591	296981	Rn.154498	NM_001106591	ENSRNOG00000013428	Atp6v0a4	ATPase H+ transporting V0 subunit a4	protein-coding	6.14212	0.223007
chr18	51850736	51850886	+	intron (NM_001007759, intron 4 of 4)	65687	NM_053905	116685	Rn.11362	NM_053905	ENSRNOG00000013774	Lmnb1	lamin B1	protein-coding	6.09572	0.221778
chr1	169584495	169584645	+	Intergenic	-5738	NM_001000168	293302	Rn.141847	NM_001000168	ENSRNOG00000017234	Olr155	olfactory receptor 155	protein-coding	1.23402	0.778411
chr1	210616427	210616577	+	intron (NM_001130077, intron 5 of 11)	123098	NM_001130077	361669	Rn.220537	NM_001130077	ENSRNOG00000016737	Tcerg1l	transcription elongation regulator 1-like	protein-coding	5.9308	0.224378
chr5	54466169	54466319	+	Intergenic	15915	NM_001014062	313163	Rn.107841	NM_001014062	ENSRNOG00000031013	RGD1306195	similar to RAN protein	protein-coding	0.530668	0.908091
chr19	4927933	4928083	+	Intergenic	-1103927	NM_053393	84408	Rn.214220	NM_053393	ENSRNOG00000056643	Cdh8	cadherin 8	protein-coding	1.53803	0.751055
chr15	17672775	17672925	+	intron (NM_001014137, intron 3 of 17)	8012	NM_001014137	361016	Rn.203376	NM_001014137	ENSRNOG00000007206	LOC361016	similar to RIKEN cDNA 4933406L09	protein-coding	7.51095	0.162306
chr10	100285109	100285259	+	Intergenic	847549	NM_017296	29712	Rn.44415	NM_017296	ENSRNOG00000004720	Kcnj2	potassium voltage-gated channel subfamily J member 2	protein-coding	5.1695	0.263863
chr14	27889756	27889906	+	Intergenic	966484	NM_130822	170641	Rn.203386	NM_130822	ENSRNOG00000030149	Adgrl3	adhesion G protein-coupled receptor L3	protein-coding	0.333127	0.93758
chr7	19513445	19513595	+	Intergenic	-424548	NM_001099474	299683	Rn.198782	NM_001099474	ENSRNOG00000039136	Vom2r57	vomeronasal 2 receptor, 57	protein-coding	6.12165	0.22165
chr9	6506318	6506468	+	Intergenic	-460515	NM_001100888	301155	Rn.214119	NM_001100888	ENSRNOG00000046515	St6gal2	ST6 beta-galactoside alpha-2,6-sialyltransferase 2	protein-coding	0.662311	0.894399
chr6	90673610	90673760	+	Intergenic	783024	NM_012876	25348	Rn.34942	NM_012876	ENSRNOG00000004196	Rps29	ribosomal protein S29	protein-coding	7.64626	0.142374
chr6	109228235	109228385	+	Intergenic	-23306	NM_053467	84599	Rn.8509	NM_053467	ENSRNOG00000007901	Tmed10	transmembrane p24 trafficking protein 10	protein-coding	5.22985	0.259777
chr6	70229808	70229958	+	Intergenic	258656	NM_012560	24370	Rn.9864	NM_012560	ENSRNOG00000047891	Foxg1	forkhead box G1	protein-coding	6.46841	0.222437
chr4	88570995	88571145	+	Intergenic	-5957	NM_001014187	362375	Rn.104463	NM_001014187	ENSRNOG00000006810	Lancl2	LanC like 2	protein-coding	5.81968	0.225799
chr2	209508357	209508507	+	intron (NM_012523, intron 1 of 7)	28666	NM_012523	24251	Rn.31988	NM_012523	ENSRNOG00000017874	Cd53	Cd53 molecule	protein-coding	1.326	0.782106
chrX	107318698	107318848	+	Intergenic	-51658	NM_001009675	302593	Rn.41329	NM_001009675	ENSRNOG00000002387	Tceal1	transcription elongation factor A like 1	protein-coding	7.36375	0.1857
chr20	15673287	15673437	+	Intergenic	-338617	NM_001271377	690865	Rn.231824	NM_001271377	ENSRNOG00000000606	Pcdh15	protocadherin related 15	protein-coding	5.27717	0.25588
chr3	91413624	91413774	+	Intergenic	-43532	NM_001080150	362171	Rn.19060	NM_001080150	ENSRNOG00000004666	Prr5l	proline rich 5 like	protein-coding	0.736427	0.849432
chrX	137994260	137994410	+	Intergenic	-52204	NM_001191736	317589	Rn.162348	NM_001191736	ENSRNOG00000007879	Stk26	serine/threonine kinase 26	protein-coding	1.29745	0.789242
chrX	135612516	135612666	+	Intergenic	61660	NM_001113786	367930	Rn.67383	NM_001113786	ENSRNOG00000007371	Rbmx2	RNA binding motif protein, X-linked 2	protein-coding	6.61181	0.221947
chr7	3537703	3537853	+	Intergenic	-38081	NM_001000497	304610	Rn.143406	NM_001000497	ENSRNOG00000043334	Olr878	olfactory receptor 878	protein-coding	6.36186	0.22278
chr6	144091861	144092011	+	intron (NM_001191773, intron 11 of 21)	31660	NM_001191773	314523	Rn.41144	NM_001191773	ENSRNOG00000004520	Wdr60	WD repeat domain 60	protein-coding	6.52052	0.222884
chr17	62944297	62944447	+	Intergenic	-55294	NM_001044251	364754	Rn.234505	NM_001044251	ENSRNOG00000061031	Fzd8	frizzled class receptor 8	protein-coding	0.580504	0.855431
chrY_KL568162v1_random	6025062	6025212	+	NA	NA	NA								1.61554	0.644909
chr8	90693032	90693182	+	Intergenic	-28553	NM_001201353	113990	Rn.106652	NM_001007020	ENSRNOG00000031032	Hmgn3	high mobility group nucleosomal binding domain 3	protein-coding	0.563229	0.853154
chr9	21568147	21568297	+	Intergenic	522765	NM_181772	316259	Rn.97222	NM_181772	ENSRNOG00000012689	Opn5	opsin 5	protein-coding	6.87573	0.217008
chr1	7123632	7123782	+	Intergenic	21992	NM_001126092	680891	Rn.2083	NM_001126092	ENSRNOG00000014908	Sf3b5	splicing factor 3b, subunit 5	protein-coding	6.4109	0.222956
chr4	74114128	74114278	+	Intergenic	-940024	NM_001134994	680668	Rn.215836	NM_001134994	ENSRNOG00000029922	Tpk1	thiamin pyrophosphokinase 1	protein-coding	1.18762	0.802372
chr13	19967931	19968081	+	Intergenic	-1710506	NM_001047873	301650	Rn.202933	NM_001047873	ENSRNOG00000032206	Cntnap5b	contactin associated protein-like 5B	protein-coding	0.368701	0.937678
chr2	129468096	129468246	+	Intergenic	792357	NM_001009707	361941	Rn.7605	NM_001009707	ENSRNOG00000038330	RGD1359508	similar to protein C33A12.3	protein-coding	5.90975	0.223427
chrX	91562641	91562791	+	Intergenic	-568493	NM_001110366	688518	Rn.218841	NM_001110366	ENSRNOG00000003354	Pabpc5	poly A binding protein, cytoplasmic 5	protein-coding	6.34264	0.223
chr9	5744478	5744628	+	Intergenic	-413731	NM_053521	85426	Rn.44872	NM_053521	ENSRNOG00000010597	Slc5a7	solute carrier family 5 member 7	protein-coding	8.25172	0.0689751
chr4	90550450	90550600	+	Intergenic	331733	NM_019169	29219	Rn.1827	NM_019169	ENSRNOG00000008656	Snca	synuclein alpha	protein-coding	0.36312	0.944968
chr18	6158818	6158968	+	intron (NM_001108884, intron 4 of 6)	44136	NM_001108884	364814	Rn.218593	NM_001108884	ENSRNOG00000030363	Psma8	proteasome subunit alpha 8	protein-coding	0.674705	0.879042
chr19	26541884	26542034	+	Intergenic	345122	NM_199404	361378	Rn.102840	NM_199404	ENSRNOG00000023910	Man2b1	mannosidase, alpha, class 2B, member 1	protein-coding	5.60033	0.237092
chr16	37777965	37778115	+	intron (NM_053724, intron 5 of 9)	130181	NM_053724	114516	Rn.10038	NM_053724	ENSRNOG00000049792	Glra3	glycine receptor, alpha 3	protein-coding	0.431524	0.894584
chr2	81858634	81858784	+	Intergenic	-1450037	NM_001037648	310190	Rn.162566	NM_001037648	ENSRNOG00000012109	Otulinl	OTU deubiquitinase with linear linkage specificity like	protein-coding	6.90386	0.215745
chr19	9451509	9451659	+	Intergenic	-136053	NM_013177	25721	Rn.98650	NM_013177	ENSRNOG00000011782	Got2	glutamic-oxaloacetic transaminase 2	protein-coding	7.07218	0.208702
chr8	97998427	97998577	+	Intergenic	-351430	NM_001108175	315880	Rn.1821	NM_001108175	ENSRNOG00000014543	Tbc1d2b	TBC1 domain family, member 2B	protein-coding	2.24491	0.523826
chr5	31587630	31587780	+	intron (NM_080776, intron 1 of 10)	19286	NM_080776	65205	Rn.208361	NM_080776	ENSRNOG00000005708	Mmp16	matrix metallopeptidase 16	protein-coding	7.68473	0.137094
chrX	97492104	97492254	+	Intergenic	417469	NM_001106968	302776	Rn.218606	NM_001106968	ENSRNOG00000042823	RGD1561230	similar to RIKEN cDNA 4921511C20 gene	protein-coding	1.8604	0.594345
chrX	128178369	128178519	+	intron (NM_001191756, intron 30 of 39)	89871	NM_001191756	313308	Rn.17823	NM_001191756	ENSRNOG00000007315	Thoc2	THO complex 2	protein-coding	5.76617	0.229072
chr2	183441480	183441630	+	Intergenic	46265	NM_001106437	295161	Rn.4218	NM_001106437	ENSRNOG00000024594	Fhdc1	FH2 domain containing 1	protein-coding	5.66179	0.232552
chrX	95341780	95341930	+	Intergenic	-2970	NM_001000115	293072	Rn.141956	NM_001000115	ENSRNOG00000046729	Olr10	olfactory receptor 10	protein-coding	6.58718	0.222931
chr4	37713667	37713817	+	Intergenic	527106	NM_001127684	681024	Rn.793	NM_001127684	ENSRNOG00000005512	Ndufa4	NDUFA4, mitochondrial complex associated	protein-coding	6.70713	0.22056
chr18	87364347	87364497	+	Intergenic	-486280	NM_001191943	498898	Rn.225508	NM_001191943	ENSRNOG00000038190	Dok6	docking protein 6	protein-coding	0.505364	0.920464
chrX	115811552	115811702	+	Intergenic	-47410	NM_080898	140933	Rn.212751	NM_080898	ENSRNOG00000027233	Trpc5	transient receptor potential cation channel, subfamily C, member 5	protein-coding	0.261983	0.958147
chr1	136624661	136624811	+	Intergenic	217511	NM_057207	117556	Rn.58137	NM_057207		Sv2b	synaptic vesicle glycoprotein 2b	protein-coding	1.23526	0.79576
chr17	82760951	82761101	+	intron (NM_001287618, intron 20 of 37)	330190	NM_001287618	100361092		NM_001287618	ENSRNOG00000052916	Malrd1	MAM and LDL receptor class A domain containing 1	protein-coding	6.42098	0.222223
chr1	223726703	223726853	+	Intergenic	-203885	NM_173302	286961	Rn.105623	NM_173302		Slc22a24	solute carrier family 22, member 24	protein-coding	6.58627	0.222893
chr1	114608871	114609021	+	intron (NM_001107520, intron 67 of 91)	-53024	NM_001271493	100365773	Rn.165558	NM_001271493	ENSRNOG00000014465	LOC100365773	pink-eyed dilution-like	protein-coding	0.349153	0.948823
chr3	84983837	84983987	+	Intergenic	-437257	NM_001107753	311236	Rn.219303	NM_001107753	ENSRNOG00000029798	Lrrc4c	leucine rich repeat containing 4C	protein-coding	6.37451	0.222131
chr18	51834897	51835047	+	Intergenic	49848	NM_053905	116685	Rn.11362	NM_053905	ENSRNOG00000013774	Lmnb1	lamin B1	protein-coding	0.999836	0.830636
chr1	275343466	275343616	+	Intergenic	563145	NM_017274	29653	Rn.44456	NM_017274	ENSRNOG00000015124	Gpam	glycerol-3-phosphate acyltransferase, mitochondrial	protein-coding	0.0959638	0.985692
chr8	16755342	16755492	+	Intergenic	-407872	NM_001047964	500948	Rn.154987	NM_001047964		LOC500948	LRRGT00073	protein-coding	5.7205	0.230865
chrX	55549678	55549828	+	intron (NM_177935, intron 5 of 9)	-609864	NM_001109367	503442	Rn.218619	NM_001109367		Mageb7	melanoma antigen, family B, 7	protein-coding	1.69651	0.704349
chr1	58179749	58179899	+	Intergenic	486996	NM_001107465	308215	Rn.198122	NM_001107465	ENSRNOG00000014434	Chd1	chromodomain helicase DNA binding protein 1	protein-coding	1.87348	0.653676
chr1	69395019	69395169	+	intron (NM_001106220, intron 2 of 8)	35961	NM_001106220	292545	Rn.218640	NM_001106220	ENSRNOG00000042030	Nlrp4a	NLR family, pyrin domain containing 4A	protein-coding	5.88552	0.224415
chr11	17000633	17000783	+	Intergenic	-111608	NM_019290	54230	Rn.8897	NM_019290	ENSRNOG00000001555	Btg3	BTG anti-proliferation factor 3	protein-coding	0.506892	0.90862
chr8	35332262	35332412	+	Intergenic	-360188	NM_001048215	315546	Rn.7602	NM_001048215	ENSRNOG00000009772	Kirrel3	kirre like nephrin family adhesion molecule 3	protein-coding	6.04108	0.221841
chr13	66047685	66047835	+	Intergenic	497087	NM_001109538	689412	Rn.1279	NM_001109538	ENSRNOG00000027254	LOC689412	similar to CG4025-PA	protein-coding	7.01957	0.211839
chr7	100183302	100183452	+	Intergenic	199520	NM_001145141	500876	Rn.141036	NM_001145141	ENSRNOG00000004914	LOC500876	LOC500876	protein-coding	5.82962	0.226263
chrUn_KL568473v1	392262	392412	+	intron (NM_022938, intron 1 of 2).2	6962	NM_022938	65032	Rn.87132	NM_022938	ENSRNOG00000018827	Htr7	5-hydroxytryptamine (serotonin) receptor 7, adenylate cyclase-coupled	protein-coding	1.10092	0.800967
chr11	75488299	75488449	+	intron (NM_001109056, intron 1 of 1)	54176	NM_001109056	498100	Rn.11815	NM_001109056	ENSRNOG00000024040	Mb21d2	Mab-21 domain containing 2	protein-coding	0.4872	0.89164
chr5	11751290	11751440	+	Intergenic	420644	NM_001257345	366300	Rn.203101	NM_001257345	ENSRNOG00000005730	Pcmtd1	protein-L-isoaspartate (D-aspartate) O-methyltransferase domain containing 1	protein-coding	5.4669	0.244157
chr4	85037895	85038045	+	intron (NM_001108628, intron 3 of 6)	28620	NM_001108628	362367	Rn.32245	NM_001108628	ENSRNOG00000049057	Znrf2	zinc and ring finger 2	protein-coding	5.88428	0.224365
chr7	71433125	71433275	+	Intergenic	139060	NM_001012113	314553	Rn.103732	NM_001012113	ENSRNOG00000052289	Ptdss1	phosphatidylserine synthase 1	protein-coding	5.95856	0.223587
chr11	23845912	23846062	+	Intergenic	-329430	NR_132107	105841163		NR_132107		Mir155hg	Mir155 host gene	ncRNA	6.67685	0.221534
chr2	81574309	81574459	+	Intergenic	-1165712	NM_001037648	310190	Rn.162566	NM_001037648	ENSRNOG00000012109	Otulinl	OTU deubiquitinase with linear linkage specificity like	protein-coding	7.55423	0.155702
chr3	101977339	101977489	+	Intergenic	78288	NM_001044301	690914	Rn.210834	NM_001044301	ENSRNOG00000004703	Muc15	mucin 15, cell surface associated	protein-coding	0.589457	0.879096
chr5	88701428	88701578	+	Intergenic	-72012	NM_001173433	362533	Rn.6875	NM_001173433	ENSRNOG00000005882	Tle1	TLE family member 1, transcriptional corepressor	protein-coding	6.88341	0.216274
chr19	27833865	27834015	+	Intergenic	28887	NM_001014221	363337	Rn.198445	NM_001014221	ENSRNOG00000042971	LOC363337	similar to RIKEN cDNA 1700081O22	protein-coding	6.05383	0.222715
chr7	20913191	20913341	+	Intergenic	-1824294	NM_001099474	299683	Rn.198782	NM_001099474	ENSRNOG00000039136	Vom2r57	vomeronasal 2 receptor, 57	protein-coding	6.24629	0.22295
chr6	67155416	67155566	+	Intergenic	-70101	NM_001100541	298992	Rn.206187	NM_001100541	ENSRNOG00000031440	Nova1	NOVA alternative splicing regulator 1	protein-coding	6.99534	0.212285
chr11	38579817	38579967	+	Intergenic	-122517	NM_001107105	304056	Rn.98941	NM_001107105	ENSRNOG00000001623	Zbtb21	zinc finger and BTB domain containing 21	protein-coding	5.29265	0.255914
chr5	36868942	36869092	+	Intergenic	-185661	NM_172085	29588	Rn.82733	NM_172085	ENSRNOG00000006908	Pou3f2	POU class 3 homeobox 2	protein-coding	7.22349	0.199583
chrX	106207695	106207845	+	Intergenic	-99025	NM_134386	171407	Rn.108184	NM_134386	ENSRNOG00000049985	Gprasp1	G protein-coupled receptor associated sorting protein 1	protein-coding	5.70911	0.230689
chrY_KL568155v1_random	780405	780555	+	NA	NA	NA								0.234889	0.966647
chr1	234606533	234606683	+	Intergenic	63505	NM_001024293	499331	Rn.145556	NM_001024293	ENSRNOG00000025644	LOC499331	similar to hypothetical protein D030056L22	protein-coding	6.59971	0.222482
chr5	37188164	37188314	+	Intergenic	-504883	NM_172085	29588	Rn.82733	NM_172085	ENSRNOG00000006908	Pou3f2	POU class 3 homeobox 2	protein-coding	1.27324	0.792925
chr2	176743635	176743785	+	Intergenic	1206807	NM_001107684	310533	Rn.23121	NM_001107684	ENSRNOG00000021581	Rapgef2	Rap guanine nucleotide exchange factor 2	protein-coding	1.33091	0.78338
chr11	29610148	29610298	+	Intergenic	31328	NM_001145002	363741	Rn.81811	NM_001145002	ENSRNOG00000043017	Krtap7-1	keratin associated protein 7-1	protein-coding	6.22642	0.221709
chr17	48049356	48049506	+	Intergenic	386878	NM_001008298	291182	Rn.86009	NM_001008298	ENSRNOG00000052429	Stard3nl	STARD3 N-terminal like	protein-coding	6.92304	0.215201
chr13	20053472	20053622	+	Intergenic	-1624965	NM_001047873	301650	Rn.202933	NM_001047873	ENSRNOG00000032206	Cntnap5b	contactin associated protein-like 5B	protein-coding	6.30302	0.221977
chr1	132142804	132142954	+	Intergenic	-688190	NM_080778	113984	Rn.17815	NM_080778	ENSRNOG00000010308	Nr2f2	nuclear receptor subfamily 2, group F, member 2	protein-coding	0.80924	0.862192
chrX	30623335	30623485	+	intron (NM_012568, intron 8 of 8)	208073	NM_012568	24397	Rn.10379	NM_012568	ENSRNOG00000003313	Glra2	glycine receptor, alpha 2	protein-coding	6.73153	0.220418
chr8	113532969	113533119	+	intron (NM_001109003, intron 10 of 18)	-70489	NM_001106852	300974	Rn.6950	NM_001106852	ENSRNOG00000012650	Mrpl3	mitochondrial ribosomal protein L3	protein-coding	7.07015	0.208708
chr16	44486953	44487103	+	Intergenic	-1936841	NM_001169133	306451		NM_001169133	ENSRNOG00000012802	Tenm3	teneurin transmembrane protein 3	protein-coding	1.56759	0.744258
chr14	23622574	23622724	+	intron (NM_001004098, intron 3 of 18)	10740	NM_001004098	305270	Rn.85211	NM_001004098	ENSRNOG00000021776	Cenpc	centromere protein C	protein-coding	6.30585	0.222194
chr6	71896633	71896783	+	Intergenic	-195486	NM_001106726	299002	Rn.126080	NM_001106726	ENSRNOG00000004232	G2e3	G2/M-phase specific E3 ubiquitin protein ligase	protein-coding	5.55571	0.239318
chr8	90766533	90766683	+	Intergenic	-102054	NM_001201353	113990	Rn.106652	NM_001007020	ENSRNOG00000031032	Hmgn3	high mobility group nucleosomal binding domain 3	protein-coding	6.30677	0.222204
chr13	10393612	10393762	+	Intergenic	913692	NM_001000498	304633	Rn.143346	NM_001000498	ENSRNOG00000049157	Olr1065	olfactory receptor 1065	protein-coding	7.64622	0.142385
chrX	38698618	38698768	+	Intergenic	-230871	NM_001289778	317508	Rn.231886	NM_001289778	ENSRNOG00000005176	Map7d2	MAP7 domain containing 2	protein-coding	0.244394	0.970901
chrX	67120500	67120650	+	Intergenic	-535678	NM_012502	24208	Rn.9813	NM_012502	ENSRNOG00000005639	Ar	androgen receptor	protein-coding	1.78651	0.68968
chr7	92447806	92447956	+	Intergenic	213284	NM_001130539	299905	Rn.203190	NM_001130539	ENSRNOG00000004844	Med30	mediator complex subunit 30	protein-coding	6.92733	0.215263
chr8	56099387	56099537	+	Intergenic	-80354	NM_213629	367085	Rn.20805	NM_213629	ENSRNOG00000025624	Arhgap20	Rho GTPase activating protein 20	protein-coding	1.18025	0.801351
chr2	252665484	252665634	+	intron (NM_001077645, intron 1 of 9)	26327	NM_001077645	293508	Rn.202491	NM_001077645	ENSRNOG00000004978	Prkacb	protein kinase cAMP-activated catalytic subunit beta	protein-coding	8.7837	0.0370404
chr5	19161350	19161500	+	Intergenic	-123971	NM_001107905	312965	Rn.213813	NM_001107905	ENSRNOG00000009137	Ubxn2b	UBX domain protein 2B	protein-coding	0.604603	0.897565
chr9	85973396	85973546	+	Intergenic	129687	NM_001106923	301555	Rn.101949	NM_001106923	ENSRNOG00000015633	Cul3	cullin 3	protein-coding	6.3499	0.222032
chr17	56199966	56200116	+	Intergenic	69204	NM_001108882	364745	Rn.124844	NM_001108882	ENSRNOG00000016295	Lyzl1	lysozyme-like 1	protein-coding	0.398248	0.929594
chrX	120290912	120291062	+	Intergenic	-333538	NM_001037544	298340	Rn.103683	NM_001037544	ENSRNOG00000005687	Slc6a14	solute carrier family 6 member 14	protein-coding	-0.471079	0.908245
chr1	90837561	90837711	+	intron (NM_001009641, intron 3 of 14)	16966	NM_001009641	292808	Rn.101639	NM_001009641		Pepd	peptidase D	protein-coding	6.61982	0.222401
chr2	115033662	115033812	+	Intergenic	-40607	NM_001000517	315571	Rn.85601	NM_001000517	ENSRNOG00000050953	Olr1280	olfactory receptor 1280	protein-coding	0.609664	0.883811
chr6	78070828	78070978	+	intron (NM_133614, intron 1 of 10)	49104	NM_133614	171151	Rn.205044	NM_133614	ENSRNOG00000008931	Slc25a21	solute carrier family 25 member 21	protein-coding	6.21919	0.222815
chr18	54918113	54918263	+	Intergenic	-564871	NM_001024884	307415	Rn.160023	NM_001024884	ENSRNOG00000038960	RGD1309362	similar to interferon-inducible GTPase	protein-coding	5.41586	0.246692
chr16	64891286	64891436	+	Intergenic	-85311	NM_001012352	306527	Rn.22231	NM_001012352	ENSRNOG00000011518	Dusp26	dual specificity phosphatase 26	protein-coding	0.250249	0.958211
chr5	49298572	49298722	+	Intergenic	-12383	NM_012784	25248	Rn.89774	NM_012784	ENSRNOG00000008223	Cnr1	cannabinoid receptor 1	protein-coding	7.07211	0.208702
chr17	48418137	48418287	+	intron (NM_022217, intron 3 of 21)	144626	NM_022217	60668	Rn.44463	NM_022217	ENSRNOG00000012490	Amph	amphiphysin	protein-coding	1.12206	0.809478
chr1	25305390	25305540	+	Intergenic	132376	NM_001108459	361459	Rn.230112	NM_001108459		Clvs2	clavesin 2	protein-coding	6.4337	0.222995
chr8	40436179	40436329	+	Intergenic	-12698	NM_001001082	405972	Rn.143554	NM_001001082	ENSRNOG00000031929	Olr1203	olfactory receptor 1203	protein-coding	6.19614	0.222959
chr2	28566349	28566499	+	Intergenic	106356	NM_134337	171299	Rn.50822	NM_134337	ENSRNOG00000043332	Foxd1	forkhead box D1	protein-coding	6.34345	0.223069
chrX	88825265	88825415	+	Intergenic	223205	NM_001106969	302783	Rn.218603	NM_001106969	ENSRNOG00000029736	H2afb3	H2A histone family, member B3	protein-coding	6.23078	0.221953
chrX	34986774	34986924	+	Intergenic	-192260	NM_001109316	501555	Rn.141110	NM_001109316	ENSRNOG00000006670	Rai2	retinoic acid induced 2	protein-coding	6.53709	0.22256
chrX	40479902	40480052	+	intron (NM_013004, intron 3 of 22)	19930	NM_013004	25512	Rn.37861	NM_013004	ENSRNOG00000023440	Phex	phosphate regulating endopeptidase homolog, X-linked	protein-coding	5.98798	0.222933
chr4	26204725	26204875	+	intron (NM_001108617, intron 8 of 12)	-266064	NM_021266	58868	Rn.6575	NM_021266	ENSRNOG00000016242	Fzd1	frizzled class receptor 1	protein-coding	0.383557	0.929282
chr14	18459793	18459943	+	Intergenic	71311	NM_017123	29183	Rn.10568	NM_017123	ENSRNOG00000002754	Areg	amphiregulin	protein-coding	0.415737	0.896216
chr2	235792222	235792372	+	Intergenic	39354	NM_001108566	362040	Rn.1889	NM_001108566	ENSRNOG00000023322	Ostc	oligosaccharyltransferase complex non-catalytic subunit	protein-coding	5.97117	0.222173
chr10	69518639	69518789	+	Intergenic	19122	NM_001191092	688605	Rn.157282	NM_001191092	ENSRNOG00000021851	Ccl1	C-C motif chemokine ligand 1	protein-coding	1.09068	0.822059
chr11	55596752	55596902	+	Intergenic	99593	NM_001000771	405046	Rn.142123	NM_001000771	ENSRNOG00000045676	Olr1455	olfactory receptor 1455	protein-coding	5.9679	0.222008
chr7	46975715	46975865	+	Intergenic	610347	NM_001171177	299762	Rn.214064	NM_001171177	ENSRNOG00000004585	Tmtc2	transmembrane and tetratricopeptide repeat containing 2	protein-coding	1.27046	0.787819
chr9	70668064	70668214	+	Intergenic	119774	NM_001108800	363243	Rn.102325	NM_001108800	ENSRNOG00000046242	Klf7	Kruppel like factor 7	protein-coding	0.988863	0.839537
chr3	47214013	47214163	+	Intergenic	-188960	NM_001012184	362138	Rn.98522	NM_001012184	ENSRNOG00000008482	Rbms1	RNA binding motif, single stranded interacting protein 1	protein-coding	0.442151	0.920715
chrY_KL568157v1_random	4796629	4796779	+	NA	NA	NA								6.18385	0.222254
chr11	8877694	8877844	+	Intergenic	-331799	NM_022188	58946	Rn.44468	NM_022188	ENSRNOG00000029614	Robo1	roundabout guidance receptor 1	protein-coding	0.42921	0.928359
chr2	61642138	61642288	+	Intergenic	55794	NM_001047942	499541	Rn.115979	NM_001047942	ENSRNOG00000030171	LOC499541	LRRGT00045	protein-coding	6.7774	0.220025
chrY_KL568139v1_random	9752148	9752162	+	Intergenic	1593909	NM_001166307	498592		NM_001166307		LOC498592	similar to CG32662-PA	protein-coding	5.20528	0.259726
chr5	70104238	70104388	+	Intergenic	-141530	NM_053492	85254	Rn.97686	NM_053492	ENSRNOG00000055089	Slc44a1	solute carrier family 44 member 1	protein-coding	0.749347	0.875993
chr2	150719808	150719958	+	Intergenic	-36375	NM_001191566	282635	Rn.164556	NM_001191566	ENSRNOG00000014076	Mbnl1	muscleblind-like splicing regulator 1	protein-coding	5.80463	0.225125
chrUn_KL568460v1	49557	49707	+	Intergenic	13950	NM_001000492	302825	Rn.143697	NM_001000492	ENSRNOG00000052181	Olr1751	olfactory receptor 1751	protein-coding	-1.30698	0.746488
chr17	68384430	68384580	+	Intergenic	-92962	NM_001107363	307081	Rn.218278	NM_001107363	ENSRNOG00000016511	Pitrm1	pitrilysin metallopeptidase 1	protein-coding	6.55339	0.222297
chr7	89291586	89291736	+	Intergenic	1026560	NM_001134837	299897	Rn.229882	NM_001134837	ENSRNOG00000024998	Trps1	transcriptional repressor GATA binding 1	protein-coding	5.93981	0.222728
chr3	136802582	136802732	+	intron (NM_001107783, intron 12 of 25)	133993	NM_001107783	311478	Rn.7029	NM_001107783	ENSRNOG00000004951	Kif16b	kinesin family member 16B	protein-coding	6.32853	0.222102
chr3	145841170	145841320	+	Intergenic	-523847	NM_001106523	296257	Rn.24282	NM_001106523	ENSRNOG00000006767	Cst7	cystatin F	protein-coding	7.15891	0.204278
chr2	51550589	51550739	+	Intergenic	-122816	NM_012951	25443	Rn.44439	NM_012951	ENSRNOG00000012278	Fgf10	fibroblast growth factor 10	protein-coding	5.9235	0.224049
chrX	57325606	57325756	+	Intergenic	-559788	NM_177935	317553	Rn.214479	NM_177935	ENSRNOG00000029663	Il1rapl1	interleukin 1 receptor accessory protein-like 1	protein-coding	6.88914	0.216361
chr1	184098193	184098343	+	intron (NM_001108499, intron 2 of 4)	7960	NM_001108499	361631	Rn.100758	NM_001108499	ENSRNOG00000011367	Cyp2r1	cytochrome P450, family 2, subfamily r, polypeptide 1	protein-coding	6.73583	0.22056
chr19	28691337	28691487	+	Intergenic	-828585	NM_001014221	363337	Rn.198445	NM_001014221	ENSRNOG00000042971	LOC363337	similar to RIKEN cDNA 1700081O22	protein-coding	6.7097	0.220666
chr2	154498120	154498270	+	intron (NM_001127562, intron 3 of 4)	10446	NM_001127562	499630	Rn.162590	NM_001127562	ENSRNOG00000021324	RGD1565059	similar to hypothetical protein E130311K13	protein-coding	1.89156	0.696952
chr16	57465289	57465439	+	intron (NM_001108875, intron 1 of 7)	-54311	NR_032106	100314072		NR_032106	ENSRNOG00000035589	Mir383	microRNA 383	ncRNA	0.866421	0.861276
chr6	58917837	58917987	+	Intergenic	449721	NM_001163156	362733	Rn.56219	NM_001108709	ENSRNOG00000006867	Etv1	ets variant 1	protein-coding	1.73198	0.719345
chr3	130291715	130291865	+	Intergenic	-177009	NM_019147	29146	Rn.88804	NM_019147	ENSRNOG00000007443	Jag1	jagged canonical Notch ligand 1	protein-coding	6.16574	0.222781
chr7	131239365	131239515	+	Intergenic	-91473	NM_139101	245960	Rn.234407	NM_139101	ENSRNOG00000014511	Alg10	ALG10, alpha-1,2-glucosyltransferase	protein-coding	7.12809	0.20572
chr1	7428102	7428252	+	intron (NM_214458, intron 2 of 11)	52612	NM_214458	308291	Rn.211823	NM_214458	ENSRNOG00000015473	Phactr2	phosphatase and actin regulator 2	protein-coding	0.42729	0.885477
chr1	180769689	180769839	+	Intergenic	-1759507	NM_001013434	365355	Rn.3271	NM_001013434	ENSRNOG00000012258	Rras2	RAS related 2	protein-coding	1.37936	0.768474
chr16	7084955	7085105	+	intron (NM_001007683, intron 1 of 9)	2580	NM_001007683	306253	Rn.91636	NM_001007683	ENSRNOG00000018179	Glt8d1	glycosyltransferase 8 domain containing 1	protein-coding	5.48911	0.244494
chr15	14532962	14533112	+	Intergenic	-22209	NM_001109098	498456	Rn.162046	NM_001109098	ENSRNOG00000027383	Sntn	sentan, cilia apical structure protein	protein-coding	1.81668	0.692933
chr1	25954741	25954891	+	Intergenic	-115618	NM_021666	59299	Rn.41863	NM_021666	ENSRNOG00000012609	Trdn	triadin	protein-coding	0.516823	0.917324
chr17	53816883	53817033	+	Intergenic	-103594	NM_053421	84481	Rn.47249	NM_053421	ENSRNOG00000049751	Arid4b	AT-rich interaction domain 4B	protein-coding	1.05609	0.80097
chrX	39869031	39869181	+	intron (NM_001113366, intron 11 of 21)	157905	NM_001113366	59322	Rn.42893	NM_021686	ENSRNOG00000007014	Cnksr2	connector enhancer of kinase suppressor of Ras 2	protein-coding	0.777775	0.829258
chr4	14338926	14339076	+	intron (NM_001106578, intron 14 of 16)	125438	NM_001109218	499985	Rn.225150	NM_001109218	ENSRNOG00000040108	RGD1565355	similar to fatty acid translocase/CD36	protein-coding	0.31825	0.953974
chr4	156696460	156696610	+	Intergenic	-55558	NM_001107887	312701	Rn.203204	NM_001107887	ENSRNOG00000010253	Cd163	CD163 molecule	protein-coding	6.8728	0.216958
chr7	44977198	44977348	+	Intergenic	-205815	NM_012921	25401	Rn.9282	NM_012921	ENSRNOG00000004390	Alx1	ALX homeobox 1	protein-coding	1.67242	0.727568
chr11	6572603	6572753	+	Intergenic	-637491	NM_001100502	288333	Rn.29938	NM_001100502		Gbe1	1,4-alpha-glucan branching enzyme 1	protein-coding	1.27991	0.789551
chr17	79808346	79808496	+	Intergenic	-9986	NM_001106122	291320	Rn.106046	NM_001106122	ENSRNOG00000016955	Mindy3	MINDY lysine 48 deubiquitinase 3	protein-coding	2.00386	0.680604
chr5	7015947	7016097	+	intron (NM_001109259, intron 10 of 13)	449643	NM_001109259	500390	Rn.207930	NM_001109259	ENSRNOG00000005375	RGD1564053	similar to hypothetical protein	protein-coding	6.052	0.222583
chr19	45616956	45617106	+	Intergenic	-321884	NM_001107433	307868	Rn.225132	NM_001107433	ENSRNOG00000011552	Mon1b	MON1 homolog B, secretory trafficking associated	protein-coding	6.52607	0.223156
chrX	53310737	53310887	+	intron (NM_001370876, intron 62 of 78)	-49996	NM_012698	24907	Rn.10307	NM_012698	ENSRNOG00000046366	Dmd	dystrophin	protein-coding	2.77112	0.563802
chrUn_KL568200v1	4396	4396	+	NA	NA	NA								6.5515	0.222183
chr2	89589123	89589273	+	Intergenic	-278252	NM_001024978	294883	Rn.24012	NM_001024978	ENSRNOG00000011400	Ralyl	RALY RNA binding protein-like	protein-coding	0.735686	0.832454
chr7	118870773	118870923	+	Intergenic	62930	NM_001025066	503164	Rn.198240	NM_001025066	ENSRNOG00000023410	Apol9a	apolipoprotein L 9a	protein-coding	0.8766	0.83972
chr12	4913461	4913611	+	Intergenic	-143598	NM_001099479	501793	Rn.217929	NM_001099479	ENSRNOG00000048482	Vom2r58	vomeronasal 2 receptor, 58	protein-coding	5.58798	0.236901
chr11	42566162	42566312	+	Intergenic	-292505	NM_001108842	363760	Rn.101944	NM_001108842	ENSRNOG00000001689	Arl6	ADP-ribosylation factor like GTPase 6	protein-coding	1.06079	0.822846
chrY_KL568139v1_random	2045366	2045516	+	Intergenic	-6112805	NM_001166307	498592		NM_001166307		LOC498592	similar to CG32662-PA	protein-coding	6.49434	0.222603
chr5	72525064	72525214	+	Intergenic	-237470	NM_053713	114505	Rn.7719	NM_053713	ENSRNOG00000016299	Klf4	Kruppel like factor 4	protein-coding	5.91003	0.22344
chr10	9700428	9700578	+	Intergenic	-829862	NM_001106975	302931	Rn.229281	NM_001106975	ENSRNOG00000002876	Eef2kmt	eukaryotic elongation factor 2 lysine methyltransferase	protein-coding	5.92492	0.224114
chr7	56794093	56794243	+	Intergenic	885627	NM_001108991	366894	Rn.23393	NM_001108991	ENSRNOG00000005278	Trhde	thyrotropin-releasing hormone degrading enzyme	protein-coding	6.39293	0.223216
chr11	40927383	40927533	+	Intergenic	1445050	NM_001013184	360704	Rn.4120	NM_001013184	ENSRNOG00000050978	Hmgn1	high mobility group nucleosome binding domain 1	protein-coding	2.69412	0.461338
chr20	38762083	38762233	+	Intergenic	-173662	NM_031694	64441	Rn.163428	NM_031694	ENSRNOG00000000808	Hsf2	heat shock transcription factor 2	protein-coding	5.39848	0.249895
chr6	92809333	92809483	+	Intergenic	-49390	NM_130420	155812	Rn.209223	NM_130420	ENSRNOG00000007031	Trim9	tripartite motif-containing 9	protein-coding	1.10779	0.748599
chr13	53116708	53116858	+	Intergenic	-8070	NM_001134502	289399	Rn.48092	NM_001134502	ENSRNOG00000025948	Inava	innate immunity activator	protein-coding	0.329123	0.948637
chr1	69413238	69413388	+	intron (NM_001106220, intron 1 of 8)	17742	NM_001106220	292545	Rn.218640	NM_001106220	ENSRNOG00000042030	Nlrp4a	NLR family, pyrin domain containing 4A	protein-coding	0.609258	0.87623
chr6	36272966	36273116	+	Intergenic	166115	NM_001109276	500629	Rn.12697	NM_001109276	ENSRNOG00000039551	Rdh14	retinol dehydrogenase 14	protein-coding	6.49487	0.222671
chr7	48253922	48254072	+	Intergenic	-295459	NM_001108745	362876	Rn.208769	NM_001108745	ENSRNOG00000004353	Ppfia2	PTPRF interacting protein alpha 2	protein-coding	6.75102	0.220101
chr3	26621087	26621237	+	Intergenic	-1795827	NM_053902	116682	Rn.10575	NM_053902	ENSRNOG00000029993	Kynu	kynureninase	protein-coding	1.93082	0.673326
chr3	121908147	121908297	+	Intergenic	-25585	NM_031512	24494	Rn.9869	NM_031512	ENSRNOG00000004649	Il1b	interleukin 1 beta	protein-coding	0.702928	0.88463
chr1	10070189	10070339	+	Intergenic	1136494	NM_012799	25264	Rn.89709	NM_012799		Nmbr	neuromedin B receptor	protein-coding	6.04379	0.221989
chr6	65292229	65292379	+	intron (NM_001191872, intron 1 of 5)	27223	NM_001191872	362734	Rn.11962	NM_001191872	ENSRNOG00000004198	Stxbp6	syntaxin binding protein 6	protein-coding	1.01183	0.738354
chr1	69594530	69594680	+	Intergenic	-20998	NM_001191620	292548	Rn.15995	NM_001191620	ENSRNOG00000015271	Zfp418	zinc finger protein 418	protein-coding	0.889064	0.851735
chr2	100484100	100484250	+	Intergenic	-111923	NM_001108939	365744	Rn.154763	NM_001108939	ENSRNOG00000008971	Hnf4g	hepatocyte nuclear factor 4, gamma	protein-coding	1.25361	0.790672
chr3	65208827	65208977	+	Intergenic	-463156	NM_001126290	366089	Rn.133972	NM_001126290	ENSRNOG00000038050	RGD1564319	similar to TF-1 apoptosis related protein 19	protein-coding	6.10253	0.222219
chr14	13757756	13757906	+	Intergenic	6547	NM_001004077	289481	Rn.108510	NM_001004077	ENSRNOG00000029397	Gk2	glycerol kinase 2	protein-coding	0.496999	0.918783
chr9	116462246	116462396	+	Intergenic	-239881	NM_001191815	301709	Rn.14693	NM_001191815	ENSRNOG00000017065	Arhgap28	Rho GTPase activating protein 28	protein-coding	2.13725	0.65721
chr8	98458206	98458356	+	Intergenic	279916	NM_022677	64618	Rn.161923	NM_022677	ENSRNOG00000014644	Zic1	Zic family member 1	protein-coding	1.11597	0.817539
chr13	90094818	90094968	+	Intergenic	-19941	NM_001191550	364049	Rn.228373	NM_001191550	ENSRNOG00000023209	Slamf7	SLAM family member 7	protein-coding	1.10764	0.814438
chr18	66431718	66431868	+	Intergenic	617767	NM_001115025	680172	Rn.4085	NM_001115025	ENSRNOG00000011853	Mbd2	methyl-CpG binding domain protein 2	protein-coding	0.718881	0.881311
chr13	11855208	11855358	+	Intergenic	2375288	NM_001000498	304633	Rn.143346	NM_001000498	ENSRNOG00000049157	Olr1065	olfactory receptor 1065	protein-coding	1.28344	0.709504
chr2	100512965	100513115	+	Intergenic	-140788	NM_001108939	365744	Rn.154763	NM_001108939	ENSRNOG00000008971	Hnf4g	hepatocyte nuclear factor 4, gamma	protein-coding	0.560824	0.903064
chr3	132057145	132057295	+	Intergenic	-503217	NM_001106517	296188	Rn.218183	NM_001106517	ENSRNOG00000004443	Sptlc3	serine palmitoyltransferase, long chain base subunit 3	protein-coding	6.13212	0.222356
chr1	90698097	90698247	+	Intergenic	-12915	NM_001107504	308511	Rn.55646	NM_001107504	ENSRNOG00000022919	Chst8	carbohydrate sulfotransferase 8	protein-coding	4.9627	0.282915
chr2	169008285	169008435	+	Intergenic	-747824	NM_001166763	691791	Rn.222407	NM_001166763	ENSRNOG00000049810	Vom1r55	vomeronasal 1 receptor 55	protein-coding	0.223258	0.950595
chr15	69597198	69597348	+	Intergenic	802715	NM_001305172	290396		NM_001305172	ENSRNOG00000008986	Diaph3	diaphanous-related formin 3	protein-coding	0.373992	0.941302
chr2	134765199	134765349	+	Intergenic	-3428862	NM_001134511	295019	Rn.46896	NM_001134511	ENSRNOG00000011239	RGD1307595	similar to RIKEN cDNA 1700018B24	protein-coding	1.07772	0.811043
chr18	24508877	24509027	+	Intergenic	-31707	NM_001107399	307526	Rn.64258	NM_001107399	ENSRNOG00000016250	Ammecr1l	AMMECR1 like	protein-coding	1.72283	0.713934
chr9	9187239	9187389	+	Intergenic	-44114	NM_001025755	367620	Rn.155021	NM_001025755	ENSRNOG00000033341	MGC116197	similar to RIKEN cDNA 1700001E04	protein-coding	6.65041	0.22165
chr2	215357256	215357406	+	Intergenic	15075	NR_045198	100359946	Rn.133155	NR_045198		Hmox2-ps1	heme oxygenase (decycling) 2, pseudogene 1	pseudo	7.30564	0.191516
chrX	120183174	120183324	+	Intergenic	-441276	NM_001037544	298340	Rn.103683	NM_001037544	ENSRNOG00000005687	Slc6a14	solute carrier family 6 member 14	protein-coding	6.39828	0.22222
chr17	53291394	53291544	+	intron (NM_001106117, intron 1 of 27)	60126	NM_001106117	291209	Rn.212215	NM_001106117	ENSRNOG00000016046	Hecw1	HECT, C2 and WW domain containing E3 ubiquitin protein ligase 1	protein-coding	6.55663	0.222474
chr2	28793110	28793260	+	intron (NM_001013903, intron 3 of 3)	8038	NM_001013903	293634	Rn.102124	NM_001013903	ENSRNOG00000015449	Tmem171	transmembrane protein 171	protein-coding	7.70915	0.133693
chr6	67730362	67730512	+	Intergenic	-645047	NM_001100541	298992	Rn.206187	NM_001100541	ENSRNOG00000031440	Nova1	NOVA alternative splicing regulator 1	protein-coding	6.22138	0.222957
chr3	139466135	139466285	+	intron (NM_053505, intron 2 of 17)	132268	NM_053505	85267	Rn.206123	NM_053505	ENSRNOG00000060687	Slc24a3	solute carrier family 24 member 3	protein-coding	1.07874	0.821465
chr1	112106635	112106785	+	Intergenic	705244	NM_024370	79211	Rn.10369	NM_024370	ENSRNOG00000014862	Gabrg3	gamma-aminobutyric acid type A receptor gamma 3 subunit	protein-coding	6.84588	0.218296
chr18	65682579	65682729	+	Intergenic	86149	NM_001106137	291526	Rn.136855	NM_001106137	ENSRNOG00000012111	Poli	DNA polymerase iota	protein-coding	6.28923	0.222618
chr1	187657838	187657988	+	Intergenic	107837	NM_053982	117053	Rn.2890	NM_053982	ENSRNOG00000018320	Rps15a	ribosomal protein S15a	protein-coding	6.73398	0.220506
chr2	14712796	14712946	+	Intergenic	-10968	NM_001134705	100188937	Rn.105968	NM_001134705	ENSRNOG00000030237	Cox7c	cytochrome c oxidase subunit 7C	protein-coding	6.073	0.222116
chr13	26267899	26268049	+	intron (NM_021657, intron 4 of 19)	95759	NM_021657	59265	Rn.163214	NM_021657	ENSRNOG00000002821	Phlpp1	PH domain and leucine rich repeat protein phosphatase 1	protein-coding	1.02107	0.827326
chr20	41610967	41611117	+	Intergenic	344476	NM_024368	79209	Rn.10556	NM_024368	ENSRNOG00000000543	Frk	fyn-related Src family tyrosine kinase	protein-coding	6.76379	0.219566
chr10	190698	190848	+	Intergenic	162530	NM_133421	170946	Rn.27366	NM_133421	ENSRNOG00000056248	Marf1	meiosis regulator and mRNA stability factor 1	protein-coding	1.3712	0.77873
chr20	36930503	36930653	+	Intergenic	-655135	NM_001014032	309790	Rn.230094	NM_001014032	ENSRNOG00000000801	Msl3l2	male-specific lethal 3-like 2 (Drosophila)	protein-coding	2.17442	0.645591
chr2	38213167	38213317	+	Intergenic	-4477	NM_053376	84391	Rn.218992	NM_053376	ENSRNOG00000014000	Kif2a	kinesin family member 2A	protein-coding	0.809668	0.87176
chr7_KL567988v1_random	34242	34392	+	Intergenic	-10766	NM_020103	56778	Rn.40119	NM_020103	ENSRNOG00000061813	Ly6c	Ly6-C antigen	protein-coding	7.11721	0.206442
chr16	69827022	69827172	+	Intergenic	71978	NM_012928	25411	Rn.10384	NM_012928		Cnga2	cyclic nucleotide gated channel alpha 2	protein-coding	1.31413	0.733734
chr5	26255163	26255313	+	Intergenic	-237974	NM_001171802	500413	Rn.23267	NM_001171802	ENSRNOG00000039924	Triqk	triple QxxK/R motif containing	protein-coding	0.551105	0.90607
chr7	51572795	51572945	+	Intergenic	-57649	NM_053890	116670	Rn.162937	NM_053890	ENSRNOG00000004925	Ppp1r12a	protein phosphatase 1, regulatory subunit 12A	protein-coding	0.442786	0.910331
chr13	63817641	63817791	+	intron (NM_173121, intron 5 of 7)	291230	NM_173121	286901	Rn.64406	NM_173121	ENSRNOG00000002811	Brinp3	BMP/retinoic acid inducible neural specific 3	protein-coding	0.874329	0.789481
chr7	45648196	45648346	+	Intergenic	320046	NM_172321	282712	Rn.9716	NM_172321	ENSRNOG00000027468	Slc6a15	solute carrier family 6 member 15	protein-coding	6.55199	0.222237
chr6	31055234	31055384	+	Intergenic	-416020	NM_147136	257642		NM_147136		LOC257642	rRNA promoter binding protein	protein-coding	0.462352	0.915277
chr11	16459986	16460136	+	Intergenic	-362619	NR_037386	100526604		NR_037386	ENSRNOG00000035526	Mir3588	microRNA 3588	ncRNA	2.64054	0.427101
chr4	62689806	62689956	+	Intergenic	-13898	NM_001108620	362335	Rn.23694	NM_001108620	ENSRNOG00000010852	Nup205	nucleoporin 205	protein-coding	0.713192	0.885276
chrY_KL568162v1_random	5208671	5208821	+	NA	NA	NA								1.48024	0.637468
chr2	235461925	235462075	+	Intergenic	120626	NM_031775	83584	Rn.88160	NM_031775	ENSRNOG00000052613	Casp6	caspase 6	protein-coding	5.77671	0.226831
chr16	12097185	12097335	+	Intergenic	96858	NM_001113787	498591	Rn.122857	NM_001113787	ENSRNOG00000045563	RGD1559804	similar to hypothetical protein 4930474N05	protein-coding	6.38129	0.222535
chr13	91678750	91678900	+	Intergenic	14734	NM_001000533	364054	Rn.142345	NM_001000533	ENSRNOG00000046418	Olr1581	olfactory receptor 1581	protein-coding	1.46128	0.757353
chr14	14804485	14804635	+	intron (NM_001191595, intron 2 of 77)	48456	NM_001191595	289486	Rn.232187	NM_001191595	ENSRNOG00000002053	Fras1	Fraser extracellular matrix complex subunit 1	protein-coding	1.03098	0.806409
chr2	160886252	160886402	+	Intergenic	-2730177	NM_001014171	361954	Rn.158250	NM_001014171	ENSRNOG00000012427	Veph1	ventricular zone expressed PH domain-containing 1	protein-coding	7.43698	0.174443
chr7	5311477	5311627	+	Intergenic	-12917	NM_001000057	288810	Rn.138130	NM_001000057	ENSRNOG00000054865	Olr901	olfactory receptor 901	protein-coding	1.35035	0.776567
chr14	66735577	66735727	+	intron (NM_181365, intron 5 of 8)	-187431	NR_037348	100526634		NR_037348	ENSRNOG00000035486	Mir3565	microRNA 3565	ncRNA	1.60682	0.734577
chr3	137134625	137134775	+	Intergenic	-3382	NM_001108592	362223	Rn.7712	NM_001108592	ENSRNOG00000004967	Snrpb2	small nuclear ribonucleoprotein polypeptide B2	protein-coding	0.568456	0.861553
chr5	71466250	71466400	+	Intergenic	-637379	NM_001025275	298012	Rn.67042	NM_001025275	ENSRNOG00000016137	Rad23b	RAD23 homolog B, nucleotide excision repair protein	protein-coding	2.14556	0.655979
chr2	244681538	244681688	+	intron (NM_001100993, intron 10 of 13)	159914	NM_001100993	499719	Rn.215031	NM_001100993	ENSRNOG00000023457	Stpg2	sperm-tail PG-rich repeat containing 2	protein-coding	0.694639	0.88356
chrX	143944429	143944579	+	Intergenic	-427424	NR_032140	100314090		NR_032140		Mir505	microRNA 505	ncRNA	1.12159	0.789973
chr11	47038549	47038699	+	Intergenic	-8718	NM_001008337	304012	Rn.13590	NM_001008337	ENSRNOG00000039567	Trmt10c	tRNA methyltransferase 10C, mitochondrial RNase P subunit	protein-coding	0.683707	0.88862
chr4	107415343	107415493	+	Intergenic	-885711	NM_001109374	679668	Rn.171424	NM_001109374	ENSRNOG00000006093	LRRTM1	leucine rich repeat transmembrane neuronal 1	protein-coding	0.401274	0.931455
chr2	84212745	84212895	+	Intergenic	-63064	NM_022526	64322	Rn.1531	NM_022526	ENSRNOG00000010747	Dap	death-associated protein	protein-coding	5.90279	0.223066
chr9	58038684	58038834	+	Intergenic	-1982775	NM_001108796	363229		NM_001108796	ENSRNOG00000011677	Slc39a10	solute carrier family 39 member 10	protein-coding	6.17519	0.221665
chr1	49567167	49567317	+	intron (NM_020093, intron 4 of 10)	502756	NM_020093	56816	Rn.207194	NM_020093		Prkn	parkin RBR E3 ubiquitin protein ligase	protein-coding	0.765783	0.86783
chr7	86381911	86382061	+	Intergenic	-2358781	NM_021697	60326	Rn.42920	NM_021697	ENSRNOG00000004117	Kcnv1	potassium voltage-gated channel modifier subfamily V member 1	protein-coding	0.727722	0.874491
chr3	24704851	24705001	+	Intergenic	-1193967	NM_133589	171121	Rn.9573	NM_133589	ENSRNOG00000015145	Ppp6c	protein phosphatase 6, catalytic subunit	protein-coding	0.983283	0.837881
chr2	69854096	69854246	+	Intergenic	438777	NM_001168631	29181	Rn.83592	NM_001168631	ENSRNOG00000009771	Cdh10	cadherin 10	protein-coding	1.43237	0.765589
chr10	97032099	97032249	+	intron (NM_001105849, intron 21 of 29)	-180309	NM_024355	29134	Rn.162212	NM_024355	ENSRNOG00000055010	Axin2	axin 2	protein-coding	0.714605	0.82919
chrY_KL568144v1_random	182638	182788	+	NA	NA	NA								9.34594	0.0207547
chr5	15280883	15281033	+	Intergenic	237003	NM_001195676	681377	Rn.102494	NM_001195676	ENSRNOG00000008807	Rp1	RP1, axonemal microtubule associated	protein-coding	6.11091	0.222721
chr2	3155756	3155906	+	Intergenic	-264772	NM_001047917	365619	Rn.202360	NM_001047917	ENSRNOG00000026937	Arsk	arylsulfatase family, member K	protein-coding	0.441385	0.932546
chr19	61814552	61814702	+	Intergenic	137085	NM_017022	24511	Rn.25733	NM_017022	ENSRNOG00000010966	Itgb1	integrin subunit beta 1	protein-coding	6.67186	0.221369
chr14	38854101	38854251	+	intron (NM_012956, intron 4 of 8)	241768	NM_001106004	289603	Rn.24797	NM_001106004	ENSRNOG00000002320	Commd8	COMM domain containing 8	protein-coding	0.33323	0.947255
chr11	77022986	77023136	+	Intergenic	-145025	NM_207612	360730	Rn.230776	NM_207612	ENSRNOG00000030462	Ostn	osteocrin	protein-coding	6.83452	0.218105
chr2	106980603	106980753	+	Intergenic	-252376	NM_001108941	365755	Rn.140831	NM_001108941	ENSRNOG00000011216	Tbl1xr1	transducin (beta)-like 1 X-linked receptor 1	protein-coding	6.29888	0.223167
chr13	9494520	9494670	+	Intergenic	14600	NM_001000498	304633	Rn.143346	NM_001000498	ENSRNOG00000049157	Olr1065	olfactory receptor 1065	protein-coding	2.22348	0.655277
chrX	1630056	1630206	+	Intergenic	73860	NM_001008861	408217	Rn.2492	NM_001008861	ENSRNOG00000009049	Usp11	ubiquitin specific peptidase 11	protein-coding	6.98463	0.212896
chr9	3875028	3875178	+	Intergenic	-177367	NM_145095	246325	Rn.30029	NM_145095	ENSRNOG00000058626	Kcnh8	potassium voltage-gated channel subfamily H member 8	protein-coding	0.714781	0.831276
chr19	12359241	12359391	+	Intergenic	261787	NM_001012056	307660	Rn.61848	NM_001012056	ENSRNOG00000025710	Ces5a	carboxylesterase 5A	protein-coding	7.54035	0.157686
chr11	9326005	9326155	+	intron (NM_022188, intron 1 of 29)	116512	NM_022188	58946	Rn.44468	NM_022188	ENSRNOG00000029614	Robo1	roundabout guidance receptor 1	protein-coding	1.21896	0.758378
chr9	32190031	32190181	+	Intergenic	-168008	NM_001106898	301309	Rn.204758	NM_001106898	ENSRNOG00000012045	Adgrb3	adhesion G protein-coupled receptor B3	protein-coding	6.07003	0.22192
chr14	93557013	93557163	+	Intergenic	-1061194	NM_001107236	305497	Rn.114948	NM_001107236	ENSRNOG00000004281	Cobl	cordon-bleu WH2 repeat protein	protein-coding	5.923	0.224005
chr1	227084082	227084232	+	Intergenic	28325	NR_102351	100910973	Rn.107400	NR_102351		LOC100910973	uncharacterized LOC100910973	ncRNA	0.486621	0.920879
chr1	168509768	168509918	+	Intergenic	-9656	NM_001000143	293240	Rn.141890	NM_001000143	ENSRNOG00000033060	Olr98	olfactory receptor 98	protein-coding	6.00741	0.221889
chr14	25497930	25498080	+	Intergenic	-91762	NM_001169137	79208	Rn.24569	NM_024367	ENSRNOG00000002024	Epha5	EPH receptor A5	protein-coding	1.37666	0.771285
chr2	47099361	47099511	+	Intergenic	118460	NM_001007633	294753	Rn.13568	NM_001007633	ENSRNOG00000056325	Mocs2	molybdenum cofactor synthesis 2	protein-coding	6.54244	0.222841
chr4	91850651	91850801	+	Intergenic	476785	NM_001134622	500153	Rn.214749	NM_001134622	ENSRNOG00000029321	Ccser1	coiled-coil serine-rich protein 1	protein-coding	6.17962	0.221988
chr20	23056711	23056861	+	Intergenic	143137	NM_001106386	294375	Rn.1132	NM_001106386	ENSRNOG00000000645	Reep3	receptor accessory protein 3	protein-coding	5.97668	0.222403
chr5	113079988	113080138	+	Intergenic	452815	NM_001034154	500501	Rn.9502	NM_001034154	ENSRNOG00000007299	Caap1	caspase activity and apoptosis inhibitor 1	protein-coding	0.268191	0.927325
chr9	118676237	118676387	+	intron (NM_022946, intron 1 of 12)	90126	NM_022946	65040	Rn.90059	NM_022946	ENSRNOG00000016196	Dlgap1	DLG associated protein 1	protein-coding	1.39426	0.722224
chr9	54116060	54116210	+	Intergenic	-96632	NM_012569	24398	Rn.5762	NM_012569	ENSRNOG00000056246	Gls	glutaminase	protein-coding	1.22571	0.794237
chr7	99227903	99228053	+	Intergenic	69876	NM_001134844	24300	Rn.228579	NM_001134844	ENSRNOG00000033680	Cyp2b1	cytochrome P450, family 2, subfamily b, polypeptide 1	protein-coding	1.88134	0.573474
chr3	102421578	102421728	+	Intergenic	10826	NM_001001068	405956	Rn.142774	NM_001001068	ENSRNOG00000046816	Olr747	olfactory receptor 747	protein-coding	0.297498	0.933387
chr6	53345534	53345684	+	Intergenic	-26097	NM_001108980	366598	Rn.218515	NM_001108980	ENSRNOG00000011091	Ferd3l	Fer3-like bHLH transcription factor	protein-coding	6.79119	0.219531
chr7	85660931	85661081	+	Intergenic	-1637801	NM_021697	60326	Rn.42920	NM_021697	ENSRNOG00000004117	Kcnv1	potassium voltage-gated channel modifier subfamily V member 1	protein-coding	0.733802	0.880725
chr15	41198213	41198363	+	Intergenic	114091	NM_031052	81684	Rn.2266	NM_031052	ENSRNOG00000013876	Mipep	mitochondrial intermediate peptidase	protein-coding	6.61448	0.22209
chr5	35454711	35454861	+	Intergenic	-410898	NM_001100472	114839	Rn.106758	NM_001100472	ENSRNOG00000007719	Ccnc	cyclin C	protein-coding	0.267759	0.939229
chr13	22366836	22366986	+	intron (NM_001047873, intron 13 of 23)	688399	NM_001047873	301650	Rn.202933	NM_001047873	ENSRNOG00000032206	Cntnap5b	contactin associated protein-like 5B	protein-coding	1.13595	0.79734
chr6	31068290	31068440	+	Intergenic	-429076	NM_147136	257642		NM_147136		LOC257642	rRNA promoter binding protein	protein-coding	7.01011	0.211732
chr17	25611074	25611224	+	Intergenic	956247	NM_001107345	306862	Rn.22545	NM_001107345	ENSRNOG00000015522	Tfap2a	transcription factor AP-2 alpha	protein-coding	8.08768	0.084667
chr18	17522991	17523141	+	intron (NM_001134607, intron 5 of 8)	119659	NM_001134607	498831	Rn.215821	NM_001134607	ENSRNOG00000029466	RGD1562608	similar to KIAA1328 protein	protein-coding	6.30093	0.221882
chr5	75025300	75025450	+	Intergenic	32358	NM_053800	116484	Rn.29777	NM_053800	ENSRNOG00000012081	Txn1	thioredoxin 1	protein-coding	7.18817	0.202876
chr14	66193143	66193293	+	intron (NM_181365, intron 1 of 8)	643852	NM_181365	259243	Rn.205864	NM_181365	ENSRNOG00000032350	Kcnip4	potassium voltage-gated channel interacting protein 4	protein-coding	7.57022	0.153167
chr8	123108900	123109050	+	Intergenic	-121739	NM_001191885	363159	Rn.19992	NM_001191885	ENSRNOG00000026455	Gpd1l	glycerol-3-phosphate dehydrogenase 1-like	protein-coding	0.677438	0.859794
chr2	13335139	13335289	+	Intergenic	-257886	NM_052981	84389	Rn.23255	NM_052981	ENSRNOG00000031656	Ccnh	cyclin H	protein-coding	6.09871	0.221992
chr1	590694	590844	+	Intergenic	-108644	NM_001099462	679691	Rn.217640	NM_001099462	ENSRNOG00000032365	Vom2r5	vomeronasal 2 receptor, 5	protein-coding	1.06091	0.82346
chr1	31219792	31219942	+	Intergenic	42599	NM_001108879	364656	Rn.7601	NM_001108879	ENSRNOG00000023407	Mrpl36	mitochondrial ribosomal protein L36	protein-coding	6.05461	0.222751
chr1	250139517	250139667	+	intron (NM_001105731, intron 1 of 16)	161360	NM_001105731	54286	Rn.204724	NM_001105731		Prkg1	protein kinase cGMP-dependent 1	protein-coding	6.28575	0.222409
chr6	15683434	15683584	+	Intergenic	-491849	NM_021767	60391	Rn.54924	NM_021767		Nrxn1	neurexin 1	protein-coding	6.12099	0.221673
chr13	33028508	33028658	+	Intergenic	-601567	NM_001009448	360835	Rn.34446	NM_001009448	ENSRNOG00000029841	Cdh19	cadherin 19	protein-coding	5.53627	0.239025
chr3	61768154	61768304	+	intron (NM_001008286, intron 1 of 9)	12081	NM_001008286	288150	Rn.24607	NM_001008286	ENSRNOG00000001559	Mtx2	metaxin 2	protein-coding	1.43917	0.740989
chr12	30399311	30399461	+	Intergenic	-51045	NM_031573	29353	Rn.10399	NM_031573	ENSRNOG00000000920	Phkg1	phosphorylase kinase catalytic subunit gamma 1	protein-coding	1.36675	0.764609
chr2	172845178	172845328	+	intron (NM_001100666, intron 4 of 10)	241983	NM_001100666	295105	Rn.22212	NM_001100666	ENSRNOG00000009276	Schip1	schwannomin interacting protein 1	protein-coding	8.24716	0.0694162
chr3	60068458	60068608	+	intron (NM_001107811, intron 10 of 15)	36709	NM_001107811	311730	Rn.2051	NM_001107811	ENSRNOG00000018485	Gpr155	G protein-coupled receptor 155	protein-coding	5.08897	0.272857
chr4	36363367	36363517	+	Intergenic	-473218	NM_001047954	500028	Rn.134471	NM_001047954		LOC500028	hypothetical protein LOC500028	protein-coding	0.514891	0.900676
chr15	10211433	10211583	+	intron (NM_031529, intron 3 of 7)	91302	NM_031529	24706	Rn.220045	NM_031529	ENSRNOG00000024061	Rarb	retinoic acid receptor, beta	protein-coding	-0.220553	0.964548
chr5	538384	538534	+	Intergenic	172574	NM_001134963	316482	Rn.145121	NM_001134963	ENSRNOG00000017773	Crispld1	cysteine-rich secretory protein LCCL domain containing 1	protein-coding	6.87154	0.216936
chr14	67252935	67253085	+	Intergenic	-82649	NM_022632	360272	Rn.146652	NM_022632	ENSRNOG00000003840	Slit2	slit guidance ligand 2	protein-coding	5.53406	0.238989
chr11	24415443	24415593	+	Intergenic	121492	NM_001108841	363735	Rn.145253	NM_001108841	ENSRNOG00000053205	Gabpa	GA binding protein transcription factor subunit alpha	protein-coding	1.00041	0.839473
chr20	24275627	24275777	+	Intergenic	1362053	NM_001106386	294375	Rn.1132	NM_001106386	ENSRNOG00000000645	Reep3	receptor accessory protein 3	protein-coding	0.195293	0.961585
chr4	77446599	77446749	+	Intergenic	42861	NM_053849	116598	Rn.39305	NM_053849	ENSRNOG00000006228	Pdia4	protein disulfide isomerase family A, member 4	protein-coding	0.401513	0.940326
chr2	97095264	97095414	+	Intergenic	-427117	NM_053772	114906	Rn.94808	NM_053772	ENSRNOG00000012095	Pkia	cAMP-dependent protein kinase inhibitor alpha	protein-coding	7.56815	0.15332
chrX	78192096	78192246	+	Intergenic	-4129	NM_001177682	317219	Rn.17487	NM_001177682	ENSRNOG00000037839	P2ry10	P2Y receptor family member 10	protein-coding	0.651849	0.891883
chr14	96756081	96756231	+	Intergenic	3024808	NM_001135020	689134	Rn.1965	NM_001135020	ENSRNOG00000005203	Sec61g	Sec61 translocon gamma subunit	protein-coding	6.32586	0.221948
chr1	191421068	191421218	+	intron (NM_181370, intron 1 of 1)	76164	NM_181370	293451	Rn.49010	NM_181370	ENSRNOG00000017659	Hs3st2	heparan sulfate-glucosamine 3-sulfotransferase 2	protein-coding	5.32466	0.252417
chrX	134586054	134586204	+	Intergenic	132985	NM_001271190	317575	Rn.39117	NM_001271190	ENSRNOG00000003762	Smarca1	SWI/SNF related, matrix associated, actin dependent regulator of chromatin, subfamily a, member 1	protein-coding	6.23786	0.222398
chr9	28103879	28104029	+	intron (NM_001134643, intron 2 of 15)	37160	NM_001134643	259273	Rn.32232	NM_001134643	ENSRNOG00000013781	Kcnq5	potassium voltage-gated channel subfamily Q member 5	protein-coding	1.23339	0.803804
chr19	36685364	36685514	+	Intergenic	-339940	NM_001106175	291952	Rn.151252	NM_001106175	ENSRNOG00000013808	Ces2g	carboxylesterase 2G	protein-coding	2.47609	0.571105
chr17	2169294	2169444	+	Intergenic	233206	NM_001025752	364666	Rn.7013	NM_001025752	ENSRNOG00000017991	Cdk20	cyclin-dependent kinase 20	protein-coding	0.865637	0.854209
chr3	132578988	132579138	+	intron (NM_001106517, intron 1 of 11)	18626	NM_001106517	296188	Rn.218183	NM_001106517	ENSRNOG00000004443	Sptlc3	serine palmitoyltransferase, long chain base subunit 3	protein-coding	0.876802	0.768862
chr4	99059966	99060116	+	Intergenic	-3140	NM_012556	24360	Rn.36412	NM_012556	ENSRNOG00000006675	Fabp1	fatty acid binding protein 1	protein-coding	6.59789	0.222328
chr2	1242908	1243058	+	Intergenic	-167958	NM_030836	80897	Rn.22516	NM_030836	ENSRNOG00000009997	Erap1	endoplasmic reticulum aminopeptidase 1	protein-coding	6.56839	0.223116
chr2	225163178	225163328	+	Intergenic	-50394	NM_001013914	295417	Rn.161498	NM_001013914	ENSRNOG00000011723	Slc44a3	solute carrier family 44, member 3	protein-coding	0.23016	0.95168
chr16	88419278	88419428	+	Intergenic	1788202	NM_001107328	306636	Rn.219981	NM_001107328	ENSRNOG00000014648	Efnb2	ephrin B2	protein-coding	6.51886	0.222803
chr1	235445514	235445664	+	intron (NM_001100975, intron 50 of 71)	278871	NM_001013151	309242	Rn.35127	NM_001013151	ENSRNOG00000014840	Gna14	G protein subunit alpha 14	protein-coding	1.06744	0.757142
chr9	86492317	86492467	+	Intergenic	-389234	NM_001106923	301555	Rn.101949	NM_001106923	ENSRNOG00000015633	Cul3	cullin 3	protein-coding	7.30832	0.191347
chr4	93029624	93029774	+	Intergenic	-1039043	NM_024379	79220	Rn.10046	NM_024379	ENSRNOG00000006174	Grid2	glutamate ionotropic receptor delta type subunit 2	protein-coding	0.204012	0.950707
chr7	94192157	94192307	+	Intergenic	61380	NM_198786	362911	Rn.103382	NM_198786	ENSRNOG00000008615	Mal2	mal, T-cell differentiation protein 2	protein-coding	5.60184	0.237113
chr10	4089611	4089761	+	intron (NM_001109526, intron 13 of 20)	160029	NM_001109526	689142	Rn.113140	NM_001109526	ENSRNOG00000002294	Snx29	sorting nexin 29	protein-coding	5.73524	0.228595
chr1	116179916	116180066	+	Intergenic	206648	NM_001141935	365266	Rn.208837	NM_001141935	ENSRNOG00000056228	Atp10a	ATPase phospholipid transporting 10A (putative)	protein-coding	0.821754	0.867769
chr2	20721392	20721542	+	Intergenic	-135961	NM_130747	170570	Rn.212205	NM_130747	ENSRNOG00000061414	Acot12	acyl-CoA thioesterase 12	protein-coding	6.67254	0.221374
chr3	112038307	112038457	+	Intergenic	86908	NM_001012186	362199	Rn.1508	NM_001012186	ENSRNOG00000008316	Vps39	VPS39 subunit of HOPS complex	protein-coding	-0.103499	0.976131
chr3	38017698	38017848	+	intron (NM_001105733, intron 1 of 12)	-70339	NM_053979	117050	Rn.2803	NM_053979	ENSRNOG00000006839	Arl5a	ADP-ribosylation factor like GTPase 5A	protein-coding	1.7216	0.715932
chr1	255443400	255443550	+	Intergenic	-35786	NM_001107607	309512	Rn.75288	NM_001107607	ENSRNOG00000059776	Tnks2	tankyrase 2	protein-coding	5.57314	0.239576
chr5	44420008	44420158	+	Intergenic	817180	NM_134331	171287	Rn.10181	NM_134331	ENSRNOG00000007030	Epha7	Eph receptor A7	protein-coding	5.85658	0.225264
chr1	180443734	180443884	+	Intergenic	-1433552	NM_001013434	365355	Rn.3271	NM_001013434	ENSRNOG00000012258	Rras2	RAS related 2	protein-coding	0.857684	0.773601
chr13	27541857	27542007	+	Intergenic	75896	NM_153733	266775	Rn.59484	NM_153733	ENSRNOG00000002417	Serpinb10	serpin family B member 10	protein-coding	0.7458	0.877183
chr14	58339216	58339366	+	Intergenic	984656	NM_001105750	117087	Rn.162277	NM_001105750	ENSRNOG00000002956	Stim2	stromal interaction molecule 2	protein-coding	6.12071	0.221599
chr6	146305315	146305465	+	Intergenic	-109571	NM_012761	25162	Rn.9989	NM_012761	ENSRNOG00000005472	Sp4	Sp4 transcription factor	protein-coding	6.98557	0.212923
chr11	66103928	66104078	+	intron (NM_001100556, intron 4 of 4)	25183	NM_001100556	303918	Rn.106817	NM_001100556	ENSRNOG00000026008	Gtf2e1	general transcription factor IIE subunit 1	protein-coding	1.81129	0.605249
chr6	46473282	46473432	+	Intergenic	158631	NM_053349	84046	Rn.162854	NM_053349	ENSRNOG00000030034	Sox11	SRY box 11	protein-coding	0.63398	0.878194
chr1	259190389	259190539	+	Intergenic	97202	NM_138512	171518	Rn.88025	NM_138512	ENSRNOG00000021924	Cyp2c22	cytochrome P450, family 2, subfamily c, polypeptide 22	protein-coding	7.4777	0.167534
chrX	38835953	38836103	+	Intergenic	-368206	NM_001289778	317508	Rn.231886	NM_001289778	ENSRNOG00000005176	Map7d2	MAP7 domain containing 2	protein-coding	0.434288	0.885033
chr8	96505959	96506109	+	Intergenic	-45390	NM_133416	170929	Rn.19770	NM_133416	ENSRNOG00000047606	Bcl2a1	BCL2-related protein A1	protein-coding	6.43393	0.222995
chr14	76070184	76070334	+	Intergenic	189839	NM_053391	84406	Rn.17364	NM_053391	ENSRNOG00000010598	Hs3st1	heparan sulfate-glucosamine 3-sulfotransferase 1	protein-coding	1.28982	0.793711
chr10	32701821	32701971	+	Intergenic	-230442	NM_001109029	497892	Rn.163134	NM_001109029	ENSRNOG00000002372	Sgcd	sarcoglycan, delta	protein-coding	0.658522	0.83509
chrY	1056882	1057032	+	Intergenic	142895	NM_001167666	100312984	Rn.220237	NM_001167666	ENSRNOG00000060048	Eif2s3y	eukaryotic translation initiation factor 2, subunit 3, structural gene Y-linked	protein-coding	5.55959	0.239376
chr2	86280738	86280888	+	Intergenic	-690316	NM_001142962	499563	Rn.122959	NM_001024299	ENSRNOG00000017986	Zfp458	zinc finger protein 458	protein-coding	6.0115	0.222066
chr4	38390185	38390335	+	Intergenic	135078	NM_001110492	500030	Rn.117647	NM_001110492	ENSRNOG00000005775	Phf14	PHD finger protein 14	protein-coding	1.53879	0.751294
chr6	80739726	80739876	+	Intergenic	-405279	NM_001108023	314157	Rn.234382	NM_001108023	ENSRNOG00000005285	Fbxo33	F-box protein 33	protein-coding	0.92018	0.84222
chr7	57753769	57753919	+	Intergenic	-74049	NM_001108991	366894	Rn.23393	NM_001108991	ENSRNOG00000005278	Trhde	thyrotropin-releasing hormone degrading enzyme	protein-coding	1.63381	0.734594
chr11	40182433	40182583	+	Intergenic	700100	NM_001013184	360704	Rn.4120	NM_001013184	ENSRNOG00000050978	Hmgn1	high mobility group nucleosome binding domain 1	protein-coding	6.43433	0.223032
chrY_KL568148v1_random	4253219	4253369	+	NA	NA	NA								5.75204	0.228845
chr4	96962464	96962614	+	Intergenic	34084	NR_073158	298542	Rn.234303	NR_073158		Lin28c	lin-28 homolog C (C. elegans)	pseudo	6.14464	0.221456
chr13	27115702	27115852	+	Intergenic	76815	NM_001008887	304688	Rn.213030	NM_001008887		Serpinb3	serpin family B member 3	protein-coding	0.594599	0.907404
chr15	44889713	44889863	+	Intergenic	-29193	NM_017029	24588	Rn.10971	NM_017029		Nefm	neurofilament medium	protein-coding	5.30011	0.255931
chrY_KL568160v1_random	2750694	2750844	+	NA	NA	NA								6.07639	0.222299
chr16	17973258	17973408	+	Intergenic	362218	NM_001170349	290612	Rn.199004	NM_001170349	ENSRNOG00000042623	Sh2d4b	SH2 domain containing 4B	protein-coding	5.93471	0.224565
chr2	130503391	130503541	+	Intergenic	154736	NM_001106429	295010	Rn.218503	NM_001106429	ENSRNOG00000029749	Pabpc4l	poly(A) binding protein, cytoplasmic 4-like	protein-coding	0.430733	0.883645
chr4	154486521	154486671	+	Intergenic	-19151	NM_001037975	297568	Rn.109457	NM_001037975	ENSRNOG00000037188	LOC297568	alpha-1-inhibitor III	protein-coding	6.47159	0.222604
chr10	36890711	36890861	+	intron (NM_181636, intron 2 of 27)	-141257	NM_001128196	100169747	Rn.217734	NM_001128196	ENSRNOG00000048357	Phykpl	5-phosphohydroxy-L-lysine phospho-lyase	protein-coding	0.978387	0.827749
chr17	88328143	88328293	+	intron (NM_001170326, intron 2 of 10)	113087	NM_001170326	291352	Rn.146822	NM_001170326	ENSRNOG00000024832	Gpr158	G protein-coupled receptor 158	protein-coding	6.01141	0.222055
chr2	215353733	215353883	+	Intergenic	18598	NR_045198	100359946	Rn.133155	NR_045198		Hmox2-ps1	heme oxygenase (decycling) 2, pseudogene 1	pseudo	1.76284	0.710768
chr10	96751033	96751183	+	intron (NM_001105849, intron 6 of 29)	87368	NM_001105849	287776	Rn.143963	NM_001105849	ENSRNOG00000024557	Cep112	centrosomal protein 112	protein-coding	5.37995	0.249617
chr14	61479886	61480036	+	Intergenic	343215	NM_001191597	289693	Rn.55597	NM_001191597	ENSRNOG00000003844	Dhx15	DEAH-box helicase 15	protein-coding	5.80489	0.225138
chr5	107391514	107391664	+	Intergenic	25106	NM_001271218	298213	Rn.234298	NM_001271218	ENSRNOG00000058365	Ifna2	interferon alpha 2	protein-coding	0.587316	0.90294
chr14	21759483	21759633	+	Intergenic	-11202	NM_022263	64029	Rn.54001	NM_022263	ENSRNOG00000001950	Cabs1	calcium binding protein, spermatid associated 1	protein-coding	7.23575	0.198246
chr7	4899420	4899570	+	Intergenic	185896	NM_001001074	405964	Rn.143372	NM_001001074	ENSRNOG00000051632	Olr984	olfactory receptor 984	protein-coding	7.33547	0.188231
chr1	103421077	103421227	+	Intergenic	5315	NM_001002287	404658	Rn.155107	NM_001002287	ENSRNOG00000033021	Mrgprb4	MAS-related GPR, member B4	protein-coding	0.251755	0.961168
chr9	24022618	24022768	+	Intergenic	-24761	NM_022859	64827	Rn.10102	NM_022859	ENSRNOG00000013496	Crisp3	cysteine-rich secretory protein 3	protein-coding	0.192379	0.954734
chr13	29023937	29024087	+	Intergenic	1134617	NM_001105948	288937	Rn.104823	NM_001105948	ENSRNOG00000002396	Serpinb8	serpin family B member 8	protein-coding	1.11901	0.803101
chr7	100860146	100860296	+	Intergenic	278152	NM_001047963	500877	Rn.101909	NM_001047963	ENSRNOG00000029292	LOC500877	Ab1-152	protein-coding	1.46612	0.74913
chr8	15396429	15396579	+	Intergenic	-384908	NM_138544	191571	Rn.210528	NM_138544	ENSRNOG00000011585	Fat3	FAT atypical cadherin 3	protein-coding	6.0764	0.222343
chr14	111919874	111920024	+	Intergenic	1026255	NM_001191553	289855	Rn.233319	NM_001191553		Ccdc85a	coiled-coil domain containing 85A	protein-coding	2.63423	0.588422
chr2	70954162	70954312	+	Intergenic	1538843	NM_001168631	29181	Rn.83592	NM_001168631	ENSRNOG00000009771	Cdh10	cadherin 10	protein-coding	0.28321	0.935483
chr1	20242946	20243096	+	Intergenic	-87061	NM_001172116	685940	Rn.222405	NM_001172116	ENSRNOG00000039955	Samd3	sterile alpha motif domain containing 3	protein-coding	6.42368	0.222385
chr6	114231780	114231930	+	Intergenic	257588	NM_031720	65162	Rn.88380	NM_022688		Dio2	iodothyronine deiodinase 2	protein-coding	4.9627	0.282915
chrY	1575375	1575525	+	Intergenic	-172028	NM_001329902	103694559		NM_001329902	ENSRNOG00000058664	Usp9y	ubiquitin specific peptidase 9, Y-linked	protein-coding	7.04754	0.210244
chr6	49884915	49885065	+	intron (NM_001108705, intron 8 of 9)	32816	NM_001108705	362724	Rn.1163	NM_001108705	ENSRNOG00000005522	Sh3yl1	SH3 and SYLF domain containing 1	protein-coding	0.629935	0.89442
chr14	92666018	92666168	+	Intergenic	-170199	NM_001107236	305497	Rn.114948	NM_001107236	ENSRNOG00000004281	Cobl	cordon-bleu WH2 repeat protein	protein-coding	0.841323	0.86147
chr2	70638150	70638300	+	Intergenic	1222831	NM_001168631	29181	Rn.83592	NM_001168631	ENSRNOG00000009771	Cdh10	cadherin 10	protein-coding	0.384171	0.922789
chr19	33375979	33376129	+	intron (NM_001013890, intron 6 of 12)	48901	NM_001013890	291944	Rn.215003	NM_001013890	ENSRNOG00000012342	Ttc29	tetratricopeptide repeat domain 29	protein-coding	1.12762	0.814012
chr16	37484671	37484821	+	intron (NM_024390, intron 3 of 6)	11012	NM_024390	79242	Rn.6386	NM_024390	ENSRNOG00000010610	Hpgd	15-hydroxyprostaglandin dehydrogenase	protein-coding	6.44747	0.222447
chr2	109720666	109720816	+	Intergenic	-585622	NM_001047948	499584	Rn.123970	NM_001047948	ENSRNOG00000033028	LOC499584	LRRGT00202	protein-coding	0.360705	0.942103
chr17	89269842	89269992	+	Intergenic	98341	NM_012563	24380	Rn.29951	NM_012563	ENSRNOG00000018200	Gad2	glutamate decarboxylase 2	protein-coding	6.03517	0.221488
chr17	62919419	62919569	+	Intergenic	-80172	NM_001044251	364754	Rn.234505	NM_001044251	ENSRNOG00000061031	Fzd8	frizzled class receptor 8	protein-coding	1.02099	0.800315
chrX	133954894	133955044	+	Intergenic	727270	NM_001013961	302796	Rn.110052	NM_001013961	ENSRNOG00000003456	Actrt1	actin-related protein T1	protein-coding	7.71705	0.132602
chr4	140780873	140781023	+	Intergenic	-56797	NM_001024332	500282	Rn.6283	NM_001024332	ENSRNOG00000055860	Arl8b	ADP-ribosylation factor like GTPase 8B	protein-coding	5.97706	0.222401
chrY_KL568161v1_random	2413073	2413223	+	NA	NA	NA								6.30089	0.221826
chr1	22711894	22712044	+	Intergenic	46059	NR_110684	100910237		NR_110684	ENSRNOG00000060376	LOC100910237	uncharacterized LOC100910237	ncRNA	2.05727	0.676044
chr7	68807007	68807157	+	Intergenic	-257319	NM_017302	29735	Rn.10524	NM_017302	ENSRNOG00000007839	Slc16a7	solute carrier family 16 member 7	protein-coding	0.7616	0.876165
chr13	31311816	31311966	+	Intergenic	219486	NM_001012737	29162	Rn.198947	NM_001012737	ENSRNOG00000032490	Cdh7	cadherin 7	protein-coding	6.34342	0.223068
chr6	84633663	84633813	+	Intergenic	1549998	NM_001108024	314164	Rn.224998	NM_001108024	ENSRNOG00000005550	Lrfn5	leucine rich repeat and fibronectin type III domain containing 5	protein-coding	6.26454	0.222544
chrX	75648676	75648826	+	Intergenic	-82270	NM_001039101	317235	Rn.84994	NM_001039101	ENSRNOG00000002751	Zdhhc15	zinc finger, DHHC-type containing 15	protein-coding	0.297748	0.925338
chr4	130262126	130262276	+	intron (NM_001191089, intron 1 of 9)	89345	NM_001191089	25094	Rn.31427	NM_001191089	ENSRNOG00000008658	Mitf	melanocyte inducing transcription factor	protein-coding	1.20477	0.71061
chr15	31547130	31547280	+	Intergenic	1340728	NM_138910	192275	Rn.7262	NM_138910	ENSRNOG00000009090	Dad1	defender against cell death 1	protein-coding	5.25647	0.255837
chr20	32822516	32822666	+	Intergenic	105027	NM_001106388	294395	Rn.109159	NM_001106388	ENSRNOG00000027949	Rfx6	regulatory factor X, 6	protein-coding	6.41633	0.2233
chr8	3013881	3014031	+	Intergenic	355064	NM_130422	156117	Rn.81078	NM_130422	ENSRNOG00000033434	Casp12	caspase 12	protein-coding	5.25325	0.259828
chr14	94519159	94519309	+	Intergenic	-2023340	NM_001107236	305497	Rn.114948	NM_001107236	ENSRNOG00000004281	Cobl	cordon-bleu WH2 repeat protein	protein-coding	1.63371	0.722082
chr7	80703214	80703364	+	intron (NM_001197907, intron 3 of 16)	-10084	NM_057153	117520	Rn.4252	NM_057153	ENSRNOG00000056487	Oxr1	oxidation resistance 1	protein-coding	1.2406	0.753739
chr2	215298817	215298967	+	Intergenic	73514	NR_045198	100359946	Rn.133155	NR_045198		Hmox2-ps1	heme oxygenase (decycling) 2, pseudogene 1	pseudo	0.93026	0.847328
chr17	58897695	58897845	+	Intergenic	-244633	NM_133302	117088	Rn.10683	NM_133302	ENSRNOG00000030775	Adarb2	adenosine deaminase, RNA-specific, B2	protein-coding	0.563784	0.90206
chr1	169870735	169870885	+	Intergenic	11644	NM_001001030	405916	Rn.141826	NM_001001030	ENSRNOG00000050959	Olr181	olfactory receptor 181	protein-coding	6.09614	0.221771
chr4	105826447	105826597	+	Intergenic	876926	NM_001170573	293862	Rn.106134	NM_001106344	ENSRNOG00000058439	Fam50a	family with sequence similarity 50, member A	protein-coding	6.50301	0.223144
chr5	84888332	84888482	+	Intergenic	178267	NM_080482	140610	Rn.211646	NM_080482	ENSRNOG00000005561	Brinp1	BMP/retinoic acid inducible neural specific 1	protein-coding	6.91188	0.215872
chr15	35492529	35492679	+	Intergenic	-12241	NM_001000461	300600	Rn.143494	NM_001000461	ENSRNOG00000046553	Olr1297	olfactory receptor 1297	protein-coding	7.19642	0.202205
chr6	115724355	115724505	+	Intergenic	-107572	NM_177933	314352	Rn.162892	NM_177933	ENSRNOG00000004464	Sel1l	SEL1L adaptor subunit of ERAD E3 ubiquitin ligase	protein-coding	6.09204	0.221554
chr5	23806305	23806455	+	Intergenic	-339791	NM_001007746	362483	Rn.7569	NM_001007746	ENSRNOG00000026672	MGC94199	similar to RIKEN cDNA 2610301B20; EST AI428449	protein-coding	7.19138	0.20287
chr1	237581496	237581646	+	Intergenic	328431	NM_012904	25380	Rn.1792	NM_012904	ENSRNOG00000017469	Anxa1	annexin A1	protein-coding	7.65395	0.141229
chr17	30282531	30282681	+	Intergenic	-274320	NM_001006966	291075	Rn.108029	NM_001006966	ENSRNOG00000029549	Eci2	enoyl-CoA delta isomerase 2	protein-coding	0.720416	0.882199
chr16	35932410	35932560	+	Intergenic	-2574	NM_022926	29750	Rn.207200	NM_022926	ENSRNOG00000012037	Galnt7	polypeptide N-acetylgalactosaminyltransferase 7	protein-coding	6.32422	0.223313
chr2	101573032	101573182	+	Intergenic	-738496	NR_031867	100314024		NR_031867	ENSRNOG00000035499	Mir124-2	microRNA 124-2	ncRNA	5.28762	0.255903
chr1	152042780	152042930	+	Intergenic	-29861	NM_145774	252916	Rn.9824	NM_145774	ENSRNOG00000016769	Rab38	RAB38, member RAS oncogene family	protein-coding	1.17884	0.785472
chrX	83215447	83215597	+	Intergenic	-64006	NM_001134568	317617	Rn.220606	NM_001134568		Hdx	highly divergent homeobox	protein-coding	0.929288	0.839204
chr13	28280798	28280948	+	Intergenic	391478	NM_001105948	288937	Rn.104823	NM_001105948	ENSRNOG00000002396	Serpinb8	serpin family B member 8	protein-coding	0.906644	0.770811
chr4	163410061	163410211	+	Intergenic	-6483	NM_133512	24934	Rn.14544	NM_133512	ENSRNOG00000061739	Klrk1	killer cell lectin like receptor K1	protein-coding	0.30811	0.93008
chr5	46543415	46543565	+	Intergenic	-643068	NM_001107920	313121	Rn.24019	NM_001107920	ENSRNOG00000005724	Map3k7	mitogen activated protein kinase kinase kinase 7	protein-coding	1.02663	0.73971
chr6	87035686	87035836	+	Intergenic	-111461	NM_001109531	689296	Rn.178359	NM_001109531	ENSRNOG00000023093	Mis18bp1	MIS18 binding protein 1	protein-coding	0.507518	0.913891
chr1	125928180	125928330	+	Intergenic	-262941	NM_001173527	309259	Rn.9406	NM_001173527		Nsmce3	NSE3 homolog, SMC5-SMC6 complex component	protein-coding	1.00829	0.826369
chr4	55600998	55601148	+	Intergenic	-74998	NM_001109225	500057	Rn.219941	NM_001109225	ENSRNOG00000007662	Zfp800	zinc finger protein 800	protein-coding	5.88441	0.224345
chr2	119673751	119673901	+	Intergenic	-136127	NM_173152	286937	Rn.207886	NM_173152	ENSRNOG00000011211	Pex5l	peroxisomal biogenesis factor 5-like	protein-coding	6.26111	0.22235
chr6	121286758	121286908	+	Intergenic	952578	NM_001005888	314360	Rn.30608	NM_001005888	ENSRNOG00000003759	Galc	galactosylceramidase	protein-coding	6.72169	0.221081
chr1	36587299	36587449	+	Intergenic	186931	NM_001107333	306672	Rn.22554	NM_001107333	ENSRNOG00000017613	Tent4a	terminal nucleotidyltransferase 4A	protein-coding	1.11069	0.808832
chr18	56550485	56550635	+	intron (NM_001107386, intron 1 of 22)	5908	NM_001107386	307401	Rn.211725	NM_001107386	ENSRNOG00000017816	Pde6a	phosphodiesterase 6A	protein-coding	0.964026	0.818995
chr10	34372444	34372594	+	Intergenic	-10877	NM_214834	287237	Rn.142179	NM_214834	ENSRNOG00000046838	Olr1386	olfactory receptor 1386	protein-coding	6.09051	0.221419
chr2	259860127	259860277	+	intron (NM_019123, intron 7 of 10)	-179449	NM_001109676	687364	Rn.133714	NM_001109676	ENSRNOG00000048832	Asb17	ankyrin repeat and SOCS box-containing 17	protein-coding	7.04983	0.21024
chr5	61785779	61785929	+	intron (NM_001106656, intron 2 of 5)	7074	NM_001106656	298074	Rn.12469	NM_001106656	ENSRNOG00000009576	Xpa	XPA, DNA damage recognition and repair factor	protein-coding	7.14737	0.204985
chr11	7019936	7020086	+	Intergenic	-190158	NM_001100502	288333	Rn.29938	NM_001100502		Gbe1	1,4-alpha-glucan branching enzyme 1	protein-coding	0.869387	0.822467
chr12	6463164	6463314	+	Intergenic	-121341	NM_001011901	288444	Rn.37805	NM_001011901	ENSRNOG00000000902	Hsph1	heat shock protein family H (Hsp110) member 1	protein-coding	6.64637	0.222583
chrX	31326685	31326835	+	Intergenic	185782	NM_001134588	363463	Rn.15602	NM_001134588	ENSRNOG00000003350	Mospd2	motile sperm domain containing 2	protein-coding	6.97673	0.213582
chr1	23736223	23736373	+	Intergenic	168688	NM_175601	319106	Rn.162405	NM_175601		Taar8b	trace amine-associated receptor 8b	protein-coding	7.0078	0.212475
chrX	72818458	72818608	+	Intergenic	134218	NM_001014222	363483	Rn.30139	NM_001014222	ENSRNOG00000037923	Dmrtc1c1	DMRT-like family C1c1	protein-coding	0.500076	0.92194
chr2	190136965	190137115	+	intron (NM_001191708, intron 5 of 7)	9985	NM_001191708	310611	Rn.225271	NM_001191708	ENSRNOG00000021798	Pglyrp4	peptidoglycan recognition protein 4	protein-coding	0.583244	0.909673
chr17	51390760	51390910	+	Intergenic	521588	NM_017128	29200	Rn.9874	NM_017128	ENSRNOG00000014320	Inhba	inhibin subunit beta A	protein-coding	5.91601	0.223691
chr10	69523064	69523214	+	Intergenic	14697	NM_001191092	688605	Rn.157282	NM_001191092	ENSRNOG00000021851	Ccl1	C-C motif chemokine ligand 1	protein-coding	6.46872	0.222441
chr4	38620887	38621037	+	Intergenic	365780	NM_001110492	500030	Rn.117647	NM_001110492	ENSRNOG00000005775	Phf14	PHD finger protein 14	protein-coding	0.398603	0.916747
chr8	14546895	14547045	+	intron (NM_138544, intron 4 of 26)	-173076	NM_001100641	192646	Rn.83599	NM_001100641	ENSRNOG00000008972	Mtnr1b	melatonin receptor 1B	protein-coding	1.3875	0.72472
chr10	97996839	97996989	+	intron (NM_001012237, intron 1 of 10)	20257	NM_001012237	303635	Rn.212927	NM_001012237	ENSRNOG00000003969	Fam20a	FAM20A, golgi associated secretory pathway pseudokinase	protein-coding	0.0808544	0.985651
chr1	270871048	270871198	+	Intergenic	-398257	NM_001191563	309533	Rn.225286	NM_001191563	ENSRNOG00000011313	Sorcs1	sortilin-related VPS10 domain containing receptor 1	protein-coding	1.61279	0.670205
chrX	53041270	53041420	+	intron (NM_001370876, intron 55 of 78)	-319463	NM_012698	24907	Rn.10307	NM_012698	ENSRNOG00000046366	Dmd	dystrophin	protein-coding	5.98325	0.222699
chr7	68349945	68350095	+	Intergenic	199743	NM_017302	29735	Rn.10524	NM_017302	ENSRNOG00000007839	Slc16a7	solute carrier family 16 member 7	protein-coding	6.74347	0.220813
chr9	66868351	66868501	+	intron (NM_199410, intron 2 of 12)	9544	NM_199410	363237	Rn.106890	NM_199410	ENSRNOG00000017340	Wdr12	WD repeat domain 12	protein-coding	0.98121	0.834647
chr7	27626452	27626602	+	Intergenic	-74449	NM_001246357	282580	Rn.127827	NM_001246357	ENSRNOG00000038948	Stab2	stabilin 2	protein-coding	5.23025	0.259779
chr5	84303761	84303911	+	Intergenic	762838	NM_080482	140610	Rn.211646	NM_080482	ENSRNOG00000005561	Brinp1	BMP/retinoic acid inducible neural specific 1	protein-coding	6.54705	0.223117
chr2	245000712	245000862	+	intron (NM_001100993, intron 12 of 13)	479088	NM_001100993	499719	Rn.215031	NM_001100993	ENSRNOG00000023457	Stpg2	sperm-tail PG-rich repeat containing 2	protein-coding	6.76311	0.21955
chrX	146959667	146959817	+	Intergenic	-534138	NM_001024893	317297	Rn.54113	NM_001024893	ENSRNOG00000023016	Magea9	MAGE family member A9	protein-coding	6.91521	0.215914
chr6	45966768	45966918	+	Intergenic	282826	NM_001108017	314004	Rn.100440	NM_001108017	ENSRNOG00000007690	Cmpk2	cytidine/uridine monophosphate kinase 2	protein-coding	0.286992	0.932059
chr20	54253779	54253929	+	intron (NM_019309, intron 3 of 15)	263837	NM_019309	54257	Rn.87696	NM_019309	ENSRNOG00000000368	Grik2	glutamate ionotropic receptor kainate type subunit 2	protein-coding	1.09877	0.822305
chr7	50476018	50476168	+	intron (NM_001033680, intron 2 of 10)	162705	NM_001033680	25716	Rn.216272	NM_001033680	ENSRNOG00000006426	Syt1	synaptotagmin 1	protein-coding	1.68874	0.724242
chr16	28673073	28673223	+	intron (NM_001107310, intron 2 of 11)	43206	NM_001107310	306404	Rn.76519	NM_001107310	ENSRNOG00000029903	Spock3	SPARC/osteonectin, cwcv and kazal like domains proteoglycan 3	protein-coding	6.52335	0.223033
chr14	62526980	62527130	+	Intergenic	68759	NM_001108861	364147	Rn.106514	NM_001108861	ENSRNOG00000002224	Yipf7	Yip1 domain family, member 7	protein-coding	7.26531	0.195436
chr9	32702570	32702720	+	Intergenic	-680547	NM_001106898	301309	Rn.204758	NM_001106898	ENSRNOG00000012045	Adgrb3	adhesion G protein-coupled receptor B3	protein-coding	7.14551	0.204989
chr18	25707506	25707656	+	Intergenic	-41523	NM_012727	25050	Rn.11046	NM_012727	ENSRNOG00000020478	Camk4	calcium/calmodulin-dependent protein kinase IV	protein-coding	1.51634	0.745802
chr15	108584460	108584610	+	Intergenic	-23668	NM_001100685	306198	Rn.137340	NM_001100685	ENSRNOG00000014075	Clybl	citrate lyase beta like	protein-coding	6.88676	0.216326
chr3	131771484	131771634	+	Intergenic	419972	NM_001107782	311462	Rn.12235	NM_001107782	ENSRNOG00000008088	Btbd3	BTB domain containing 3	protein-coding	6.95905	0.21412
chr5	16374826	16374976	+	Intergenic	38406	NM_001107903	312946	Rn.11754	NM_001107903	ENSRNOG00000008872	Tmem68	transmembrane protein 68	protein-coding	0.223709	0.952538
chr12	49677653	49677803	+	intron (NM_012897, intron 6 of 25)	50857	NM_012897	25372	Rn.9861	NM_012897	ENSRNOG00000059456	Grk3	G protein-coupled receptor kinase 3	protein-coding	0.747591	0.880851
chr7	106327720	106327870	+	Intergenic	-207639	NM_001130564	362923	Rn.21009	NM_001130564	ENSRNOG00000025528	Efr3a	EFR3 homolog A	protein-coding	0.63111	0.892685
chrY_KL568162v1_random	1073363	1073513	+	NA	NA	NA								2.10275	0.668501
chr11	41844070	41844220	+	Intergenic	-1014597	NM_001108842	363760	Rn.101944	NM_001108842	ENSRNOG00000001689	Arl6	ADP-ribosylation factor like GTPase 6	protein-coding	6.39448	0.223309
chr1	63575121	63575271	+	Intergenic	-3402	NM_001099471	292531	Rn.217922	NM_001099471	ENSRNOG00000009146	Vom2r26	vomeronasal 2 receptor, 26	protein-coding	1.47963	0.653869
chr15	72807959	72808109	+	Intergenic	-1029001	NM_001107280	306081	Rn.99314	NM_001107280	ENSRNOG00000013306	Pcdh20	protocadherin 20	protein-coding	0.446597	0.928209
chr4	102416211	102416361	+	Intergenic	-1022957	NM_001109242	500204	Rn.46644	NM_001109242	ENSRNOG00000024604	RGD1562515	similar to RIKEN cDNA 4931417E11	protein-coding	6.43426	0.223028
chr4	31452552	31452702	+	Intergenic	65207	NM_022396	64199	Rn.892	NM_022396	ENSRNOG00000047914	Gng11	G protein subunit gamma 11	protein-coding	7.16986	0.203584
chr15	51300239	51300389	+	intron (NM_001106047, intron 1 of 29)	24292	NM_001106047	290350	Rn.219739	NM_001106047	ENSRNOG00000016758	Loxl2	lysyl oxidase-like 2	protein-coding	5.03849	0.272754
chr15	75930220	75930370	+	Intergenic	1806480	NM_001191688	306091	Rn.232343	NM_001191688		Pcdh9	protocadherin 9	protein-coding	0.861818	0.861279
chr13	64357005	64357155	+	Intergenic	830594	NM_173121	286901	Rn.64406	NM_173121	ENSRNOG00000002811	Brinp3	BMP/retinoic acid inducible neural specific 3	protein-coding	0.251941	0.960004
chr19	28902831	28902981	+	Intergenic	-1040079	NM_001014221	363337	Rn.198445	NM_001014221	ENSRNOG00000042971	LOC363337	similar to RIKEN cDNA 1700081O22	protein-coding	5.85818	0.225351
chr1	48398363	48398513	+	Intergenic	-34641	NM_019230	29504	Rn.24231	NM_019230	ENSRNOG00000022946	Slc22a3	solute carrier family 22 member 3	protein-coding	0.880063	0.843384
chr8	115764207	115764357	+	Intergenic	-137874	NM_001108183	315989	Rn.229163	NM_001108183	ENSRNOG00000014201	Manf	mesencephalic astrocyte-derived neurotrophic factor	protein-coding	6.28537	0.222386
chr4	26592582	26592732	+	Intergenic	121793	NM_021266	58868	Rn.6575	NM_021266	ENSRNOG00000016242	Fzd1	frizzled class receptor 1	protein-coding	0.512229	0.920216
chr7	108622394	108622544	+	Intergenic	582900	NM_001134957	362925	Rn.33031	NM_001134957	ENSRNOG00000025140	Zfat	zinc finger and AT hook domain containing	protein-coding	1.11495	0.742445
chrX	62213024	62213174	+	Intergenic	-150658	NM_001100174	317268	Rn.22484	NM_001100174	ENSRNOG00000053562	Arx	aristaless related homeobox	protein-coding	6.34499	0.223111
chr1	53644065	53644215	+	Intergenic	-81130	NM_001169136	292311	Rn.222431	NM_001169136	ENSRNOG00000033901	Ttll2	tubulin tyrosine ligase like 2	protein-coding	6.9472	0.214758
chr3	116101545	116101695	+	Intergenic	-798286	NM_001107768	311384	Rn.8257	NM_001107768	ENSRNOG00000004812	Sema6d	semaphorin 6D	protein-coding	6.0769	0.222375
chr13	5957810	5957960	+	Intergenic	-354992	NM_001047866	297846	Rn.234265	NM_001047866	ENSRNOG00000043185	Cntnap5c	contactin associated protein-like 5C	protein-coding	0.490472	0.908502
chr3	67700775	67700925	+	Intergenic	-32078	NM_001100527	295691	Rn.12034	NM_001100527	ENSRNOG00000007765	Frzb	frizzled-related protein	protein-coding	5.73472	0.228589
chr5	26024802	26024952	+	Intergenic	-303821	NM_001107916	313067	Rn.72665	NM_001107916	ENSRNOG00000016187	Tmem67	transmembrane protein 67	protein-coding	6.39365	0.223289
chr9	91312094	91312244	+	Intergenic	371299	NM_001110493	501174	Rn.218822	NM_001110493	ENSRNOG00000029735	Pid1	phosphotyrosine interaction domain containing 1	protein-coding	5.76153	0.228994
chr11	46546542	46546692	+	Intergenic	146948	NM_139088	245919	Rn.10612	NM_139088	ENSRNOG00000001622	Impg2	interphotoreceptor matrix proteoglycan 2	protein-coding	0.0855056	0.984407
chr20	39279850	39280000	+	Intergenic	-294869	NM_182951	294421	Rn.2078	NM_182951	ENSRNOG00000029360	Serinc1	serine incorporator 1	protein-coding	0.533142	0.882196
chr2	190209724	190209874	+	Intergenic	82744	NM_001191708	310611	Rn.225271	NM_001191708	ENSRNOG00000021798	Pglyrp4	peptidoglycan recognition protein 4	protein-coding	0.433975	0.886695
chrX	22381717	22381867	+	intron (NR_132118, intron 2 of 2)	18089	NR_132118	105841230	Rn.156616	NR_132118	ENSRNOG00000056849	Kantr	KDM5C adjacent transcript	ncRNA	5.80312	0.225042
chr5	172829878	172830028	+	Intergenic	-20579	NM_017289	29689	Rn.10927	NM_017289	ENSRNOG00000016385	Gabrd	gamma-aminobutyric acid type A receptor delta subunit	protein-coding	6.27348	0.223108
chrX	146227846	146227996	+	Intergenic	870368	NM_001025713	317590	Rn.8063	NM_001025713	ENSRNOG00000026265	Magec2	MAGE family member C2	protein-coding	7.37221	0.18472
chr8	84198613	84198763	+	intron (NM_001005549, intron 9 of 10)	122026	NM_001005549	300846	Rn.43851	NM_001005549	ENSRNOG00000058120	Tinag	tubulointerstitial nephritis antigen	protein-coding	6.96041	0.214141
chr18	2581138	2581288	+	Intergenic	165392	NM_019185	29300	Rn.8701	NM_019185	ENSRNOG00000023433	Gata6	GATA binding protein 6	protein-coding	1.0534	0.827508
chr15	70540892	70541042	+	Intergenic	-140979	NM_001305172	290396		NM_001305172	ENSRNOG00000008986	Diaph3	diaphanous-related formin 3	protein-coding	7.41347	0.178377
chr4	109873067	109873217	+	Intergenic	-340908	NM_173097	24620	Rn.9729	NM_173097	ENSRNOG00000006579	Reg3g	regenerating family member 3 gamma	protein-coding	6.44358	0.222264
chr16	58406511	58406661	+	Intergenic	325087	NM_001109512	688765	Rn.54726	NM_001109512		LOC688765	hypothetical protein LOC688765	protein-coding	8.16768	0.0766508
chr10	57028826	57028976	+	Intergenic	-11350	NM_012911	25388	Rn.32973	NM_012911	ENSRNOG00000019308	Arrb2	arrestin, beta 2	protein-coding	6.85306	0.217517
chr1	150601056	150601206	+	Intergenic	-196071	NM_053524	85431	Rn.14744	NM_053524	ENSRNOG00000013925	Nox4	NADPH oxidase 4	protein-coding	1.92258	0.693442
chr14	113558424	113558574	+	intron (NM_001142371, intron 27 of 27)	-11651	NM_001108367	360993	Rn.35621	NM_001108367	ENSRNOG00000003712	Ppp4r3b	protein phosphatase 4, regulatory subunit 3B	protein-coding	1.3724	0.733363
chr8	27042602	27042752	+	Intergenic	390556	NM_001014088	315500	Rn.110716	NM_001014088	ENSRNOG00000006931	Eepd1	endonuclease/exonuclease/phosphatase family domain containing 1	protein-coding	5.65253	0.235092
chr15	1403725	1403875	+	intron (NM_001109441, intron 6 of 6)	942436	NM_001109441	681383	Rn.205549	NM_001109441		Lrmda	leucine rich melanocyte differentiation associated	protein-coding	0.440536	0.927016
chrX	116036681	116036831	+	Intergenic	-272539	NM_080898	140933	Rn.212751	NM_080898	ENSRNOG00000027233	Trpc5	transient receptor potential cation channel, subfamily C, member 5	protein-coding	6.67575	0.221515
chr4	79654419	79654569	+	Intergenic	80484	NM_012614	24604	Rn.9714	NM_012614	ENSRNOG00000009768	Npy	neuropeptide Y	protein-coding	0.920036	0.854543
chr6	22114181	22114331	+	Intergenic	-21772	NM_001170596	313876	Rn.201492	NM_001170596	ENSRNOG00000027191	Birc6	baculoviral IAP repeat-containing 6	protein-coding	0.284556	0.953279
chr11	17817496	17817646	+	Intergenic	-132668	NM_001105895	288291	Rn.83908	NM_001105895	ENSRNOG00000001916	Tmprss15	transmembrane serine protease 15	protein-coding	1.25184	0.790682
chr5	28554006	28554156	+	intron (NM_022302, intron 7 of 12)	158564	NM_001024900	362490	Rn.16907	NM_001024900	ENSRNOG00000006697	Pip4p2	phosphatidylinositol-4,5-bisphosphate 4-phosphatase 2	protein-coding	6.43339	0.222959
chr2	174933167	174933317	+	intron (NM_001271195, intron 6 of 15)	390575	NM_001271195	365823	Rn.151470	NM_001108946	ENSRNOG00000047002	Fstl5	follistatin-like 5	protein-coding	7.55146	0.156051
chr6	65878741	65878891	+	Intergenic	-559289	NM_001191872	362734	Rn.11962	NM_001191872	ENSRNOG00000004198	Stxbp6	syntaxin binding protein 6	protein-coding	0.803055	0.857962
chr6	85407945	85408095	+	Intergenic	815032	NM_001271107	500659	Rn.162868	NM_001271107	ENSRNOG00000032241	Fscb	fibrous sheath CABYR binding protein	protein-coding	1.02872	0.80375
chr6	62173923	62174073	+	Intergenic	624386	NM_182671	316632	Rn.102304	NM_182671	ENSRNOG00000062245	Ndufa10l1	NADH dehydrogenase (ubiquinone) 1 alpha subcomplex 10-like 1	protein-coding	6.73455	0.220533
chr5	107301351	107301501	+	Intergenic	-21832	NM_001107944	313348	Rn.17603	NM_001107944	ENSRNOG00000006335	Klhl9	kelch-like family member 9	protein-coding	1.55084	0.607652
chr9	36365806	36365956	+	Intergenic	778134	NM_001108791	363210	Rn.21075	NM_001108791	ENSRNOG00000011756	Phf3	PHD finger protein 3	protein-coding	5.69175	0.233011
chr2_KL567908v1_random	51690	51690	+	Intergenic	-3997	NM_001106418	294797	Rn.224662	NM_001106418	ENSRNOG00000058446	Il7r	interleukin 7 receptor	protein-coding	6.20678	0.222077
chr9	24822929	24823079	+	Intergenic	-313243	NM_001037534	641658	Rn.159508	NM_001037534	ENSRNOG00000039640	Defb17	defensin beta 17	protein-coding	5.7559	0.228914
chr15	65734248	65734398	+	Intergenic	-226339	NM_017326	50663	Rn.5968	NM_017326		Calm2	calmodulin 2	protein-coding	6.39109	0.223142
chr5	113806853	113807003	+	intron (NM_001105737, intron 12 of 22)	73983	NM_001039345	500502	Rn.126103	NM_001039345	ENSRNOG00000026323	Eqtn	equatorin	protein-coding	6.73252	0.220427
chr14	58012006	58012156	+	Intergenic	1311866	NM_001105750	117087	Rn.162277	NM_001105750	ENSRNOG00000002956	Stim2	stromal interaction molecule 2	protein-coding	0.485766	0.905254
chr6	120148573	120148723	+	Intergenic	628934	NM_001106750	299236	Rn.219532	NM_001106750	ENSRNOG00000003732	Flrt2	fibronectin leucine rich transmembrane protein 2	protein-coding	0.528937	0.912171
chr5	29742053	29742203	+	Intergenic	119781	NM_138873	85482	Rn.25214	NM_138873	ENSRNOG00000008580	Nbn	nibrin	protein-coding	5.96925	0.222086
chr11	60568898	60569048	+	Intergenic	-21976	NM_213630	407756	Rn.124474	NM_213630	ENSRNOG00000030246	Btla	B and T lymphocyte associated	protein-coding	0.462556	0.928158
chr7	1628550	1628700	+	Intergenic	421977	NM_031086	81750	Rn.2888	NM_031086	ENSRNOG00000048723	Pros1	protein S	protein-coding	1.64599	0.724202
chr10	12289547	12289697	+	Intergenic	23070	NM_001000529	363710	Rn.142219	NM_001000529		Olr1525	olfactory receptor 1525	protein-coding	6.81445	0.219319
chr15	53824286	53824436	+	Intergenic	704119	NM_001107278	306022		NM_001107278	ENSRNOG00000014478	Fndc3a	fibronectin type III domain containing 3a	protein-coding	6.23483	0.222208
chr4	137082353	137082503	+	Intergenic	570227	NM_013225	27256	Rn.10644	NM_013225	ENSRNOG00000032517	Cntn6	contactin 6	protein-coding	0.127158	0.973461
chr13	60659204	60659354	+	intron (NM_001012149, intron 12 of 12)	91133	NM_001012149	360853	Rn.40424	NM_001012149	ENSRNOG00000003545	Uchl5	ubiquitin C-terminal hydrolase L5	protein-coding	5.4689	0.244196
chr6	110491417	110491567	+	Intergenic	81351	NM_001008516	299210	Rn.104984	NM_001008516	ENSRNOG00000010259	Esrrb	estrogen-related receptor beta	protein-coding	0.702013	0.837474
chr13	27121899	27122049	+	Intergenic	70618	NM_001008887	304688	Rn.213030	NM_001008887		Serpinb3	serpin family B member 3	protein-coding	7.1546	0.20429
chr16	27097266	27097416	+	Intergenic	190625	NM_013128	25669	Rn.7149	NM_013128		Cpe	carboxypeptidase E	protein-coding	0.431009	0.932147
chrX	119294439	119294589	+	Intergenic	-96629	NM_012494	24182	Rn.162367	NM_012494	ENSRNOG00000050006	Agtr2	angiotensin II receptor, type 2	protein-coding	1.34315	0.70332
chr9	58577390	58577540	+	Intergenic	-1444069	NM_001108796	363229		NM_001108796	ENSRNOG00000011677	Slc39a10	solute carrier family 39 member 10	protein-coding	0.601022	0.903092
chr4	106895502	106895652	+	Intergenic	-1405552	NM_001109374	679668	Rn.171424	NM_001109374	ENSRNOG00000006093	LRRTM1	leucine rich repeat transmembrane neuronal 1	protein-coding	5.85687	0.22528
chr6	79546061	79546211	+	Intergenic	-239693	NM_001014077	314148	Rn.3962	NM_001014077	ENSRNOG00000022697	Clec14a	C-type lectin domain containing 14A	protein-coding	1.47598	0.749653
chr2	99147288	99147438	+	Intergenic	-536995	NM_001191702	310250	Rn.133363	NM_001191702	ENSRNOG00000008765	Zfhx4	zinc finger homeobox 4	protein-coding	5.46819	0.244185
chrX	2489519	2489669	+	intron (NM_001108242, intron 1 of 16)	54289	NM_001108242	317170	Rn.218517	NM_001108242	ENSRNOG00000004150	Slc9a7	solute carrier family 9 member A7	protein-coding	0.74366	0.879539
chr10	24542864	24543014	+	Intergenic	881926	NM_053820	116543	Rn.11257	NM_053820	ENSRNOG00000028845	Ebf1	EBF transcription factor 1	protein-coding	0.494187	0.872205
chr9	75699569	75699719	+	intron (NM_021687, intron 2 of 29)	479292	NM_021687	59323	Rn.163078	NM_021687	ENSRNOG00000014248	Erbb4	erb-b2 receptor tyrosine kinase 4	protein-coding	5.24713	0.259815
chr17	43586862	43587012	+	Intergenic	-2785	NM_001107353	306950	Rn.28363	NM_001107353	ENSRNOG00000017180	Slc17a2	solute carrier family 17, member 2	protein-coding	0.79696	0.871623
chr14	93547305	93547455	+	Intergenic	-1051486	NM_001107236	305497	Rn.114948	NM_001107236	ENSRNOG00000004281	Cobl	cordon-bleu WH2 repeat protein	protein-coding	6.28931	0.22259
chr2	81033463	81033613	+	Intergenic	-624866	NM_001037648	310190	Rn.162566	NM_001037648	ENSRNOG00000012109	Otulinl	OTU deubiquitinase with linear linkage specificity like	protein-coding	6.76854	0.219712
chr7	83225408	83225558	+	Intergenic	111811	NM_013047	25570	Rn.9962	NM_013047	ENSRNOG00000005048	Trhr	thyrotropin releasing hormone receptor	protein-coding	1.36996	0.77295
chr6	57653997	57654147	+	intron (NM_019304, intron 2 of 26)	137060	NM_019304	54248	Rn.11413	NM_019304	ENSRNOG00000030771	Dgkb	diacylglycerol kinase, beta	protein-coding	5.35526	0.249244
chr15	6791733	6791883	+	Intergenic	-204441	NM_001013992	305691	Rn.215186	NM_001013992	ENSRNOG00000014661	Zfp385d	zinc finger protein 385D	protein-coding	1.12548	0.724085
chr4	127692519	127692669	+	intron (NM_001100750, intron 6 of 10)	132376	NM_001100750	362404	Rn.234329	NM_001100750	ENSRNOG00000005686	Suclg2	succinate-CoA ligase, GDP-forming, beta subunit	protein-coding	1.48999	0.757066
chrX	88652296	88652446	+	Intergenic	50236	NM_001106969	302783	Rn.218603	NM_001106969	ENSRNOG00000029736	H2afb3	H2A histone family, member B3	protein-coding	-0.0385767	0.996296
chr18	45157674	45157824	+	Intergenic	130668	NM_001126293	498864	Rn.231132	NM_001126293	ENSRNOG00000015834	Fam170a	family with sequence similarity 170, member A	protein-coding	0.22199	0.966259
chr3	89005289	89005439	+	Intergenic	1745691	NM_001047953	499843	Rn.117119	NM_001047953	ENSRNOG00000032177	LOC499843	LRRGT00091	protein-coding	5.32487	0.25242
chr14	38690399	38690549	+	intron (NM_012956, intron 5 of 8)	78066	NM_001106004	289603	Rn.24797	NM_001106004	ENSRNOG00000002320	Commd8	COMM domain containing 8	protein-coding	6.76055	0.220388
chr17	39424941	39425091	+	Intergenic	13288	NM_173110	286889	Rn.3757	NM_173110	ENSRNOG00000016871	Prl8a5	prolactin family 8, subfamily a, member 5	protein-coding	5.53367	0.242011
chr2	24754055	24754205	+	intron (NM_199268, intron 9 of 20)	70239	NM_199268	309962	Rn.69724	NM_199268	ENSRNOG00000010280	Pde8b	phosphodiesterase 8B	protein-coding	1.75498	0.720866
chr17	13298468	13298618	+	Intergenic	94676	NM_001077640	291005	Rn.16950	NM_001077640	ENSRNOG00000013090	Gadd45g	growth arrest and DNA-damage-inducible, gamma	protein-coding	1.07261	0.747776
chr18	45175608	45175758	+	Intergenic	148602	NM_001126293	498864	Rn.231132	NM_001126293	ENSRNOG00000015834	Fam170a	family with sequence similarity 170, member A	protein-coding	0.802162	0.850222
chr2	120100678	120100828	+	Intergenic	-166180	NM_001107666	310314	Rn.144252	NM_001107666	ENSRNOG00000011261	Ttc14	tetratricopeptide repeat domain 14	protein-coding	1.61569	0.617768
chr9	5221772	5221922	+	Intergenic	108975	NM_053521	85426	Rn.44872	NM_053521	ENSRNOG00000010597	Slc5a7	solute carrier family 5 member 7	protein-coding	2.16942	0.624085
chrX	88186586	88186736	+	Intergenic	135169	NM_001007700	312689	Rn.91427	NM_001007700	ENSRNOG00000059373	M6pr	mannose-6-phosphate receptor, cation dependent	protein-coding	1.31222	0.781903
chr14	29862721	29862871	+	Intergenic	468335	NR_128671	104797223		NR_128671	ENSRNOG00000046587	Mir193b	microRNA 193b	ncRNA	6.76318	0.219552
chr9	60600632	60600782	+	intron (NM_001108218, intron 2 of 27)	71539	NM_001108218	316395	Rn.198842	NM_001108218	ENSRNOG00000013257	Hecw2	HECT, C2 and WW domain containing E3 ubiquitin protein ligase 2	protein-coding	2.17715	0.577924
chr9	4171918	4172068	+	intron (NM_001013177, intron 4 of 8)	221220	NM_001025662	301165	Rn.127564	NM_001025662		LOC301165	similar to hypothetical protein 4932415M13	protein-coding	1.8307	0.689532
chrUn_KL568292v1	27227	27228	+	NA	NA	NA								5.39669	0.249864
chr8	23807019	23807169	+	Intergenic	-324155	NM_001108756	363032	Rn.6585	NM_001108756	ENSRNOG00000029456	Rp9	RP9, pre-mRNA splicing factor	protein-coding	6.53595	0.222543
chrX	128541837	128541987	+	intron (NM_001173507, intron 1 of 32)	48298	NM_001173507	313304	Rn.29288	NM_001173507	ENSRNOG00000029885	Stag2	stromal antigen 2	protein-coding	1.79916	0.676213
chr4	39372194	39372344	+	Intergenic	-145410	NM_001004267	312132	Rn.106000	NM_001004267	ENSRNOG00000006206	Tmem106b	transmembrane protein 106B	protein-coding	0.790537	0.830412
chr5	122888895	122889045	+	intron (NM_001106669, intron 8 of 8)	41325	NM_001106669	298282	Rn.14712	NM_001106669	ENSRNOG00000007214	Oma1	OMA1 zinc metallopeptidase	protein-coding	6.15857	0.222335
chr7	37901175	37901325	+	Intergenic	88419	NM_017258	29618	Rn.1000	NM_017258	ENSRNOG00000004284	Btg1	BTG anti-proliferation factor 1	protein-coding	0.757072	0.840459
chr1	98484153	98484303	+	intron (NM_001004220, intron 1 of 5)	2712	NM_001004220	292845	Rn.60152	NM_001004220	ENSRNOG00000017851	Etfb	electron transfer flavoprotein subunit beta	protein-coding	6.3148	0.222702
chr19	29944466	29944616	+	intron (NM_053917, intron 4 of 24)	396901	NM_053917	116699	Rn.10829	NM_053917	ENSRNOG00000018382	Inpp4b	inositol polyphosphate-4-phosphatase type II B	protein-coding	0.541537	0.90638
chr2	209695939	209696089	+	Intergenic	-70753	NM_019270	29731	Rn.44292	NM_019270	ENSRNOG00000062002	Kcna3	potassium voltage-gated channel subfamily A member 3	protein-coding	1.30849	0.755085
chr2	177908158	177908308	+	intron (NM_001107684, intron 1 of 20)	42284	NM_001107684	310533	Rn.23121	NM_001107684	ENSRNOG00000021581	Rapgef2	Rap guanine nucleotide exchange factor 2	protein-coding	1.10567	0.816478
chrX	142965219	142965369	+	Intergenic	-132266	NM_031540	24946	Rn.37599	NM_031540	ENSRNOG00000003430	F9	coagulation factor IX	protein-coding	6.34917	0.221999
chr5	94034810	94034960	+	Intergenic	-1995739	NM_001206675	298147	Rn.2448	NM_001206675	ENSRNOG00000023946	Dmac1	distal membrane arm assembly complex 1	protein-coding	0.874196	0.856429
chr13	2822347	2822497	+	Intergenic	-873859	NM_001305281	297865		NM_001305281	ENSRNOG00000032307	Dsel	dermatan sulfate epimerase-like	protein-coding	7.51427	0.161932
chr17	70960493	70960643	+	Intergenic	144718	NM_001276721	85420	Rn.8227	NM_001276721	ENSRNOG00000019057	Prkcq	protein kinase C, theta	protein-coding	1.10619	0.814175
chr18	5787942	5788092	+	Intergenic	295016	NM_001100900	361295	Rn.1014	NM_001100900	ENSRNOG00000016800	Ss18	SS18 subunit of BAF chromatin remodeling complex	protein-coding	7.17248	0.203577
chr2	31643389	31643539	+	Intergenic	172921	NM_013005	25513	Rn.10599	NM_013005	ENSRNOG00000018903	Pik3r1	phosphoinositide-3-kinase regulatory subunit 1	protein-coding	7.01855	0.211841
chr5	50418400	50418550	+	Intergenic	37231	NM_053918	116700	Rn.10589	NM_053918	ENSRNOG00000009269	Cga	glycoprotein hormones, alpha polypeptide	protein-coding	1.18537	0.718533
chr20	43908004	43908154	+	Intergenic	-152636	NM_001309447	309816	Rn.204816	NM_001107635	ENSRNOG00000000599	Lama4	laminin subunit alpha 4	protein-coding	6.2444	0.222803
chr11	15824399	15824549	+	Intergenic	-227679	NR_031856	100314019		NR_031856	ENSRNOG00000035524	Mir99a	microRNA 99a	ncRNA	6.42783	0.222633
chr13	71664976	71665126	+	Intergenic	333999	NM_017073	24957	Rn.2204	NM_017073	ENSRNOG00000049560	Glul	glutamate-ammonia ligase	protein-coding	6.11665	0.221386
chr3	116060369	116060519	+	Intergenic	-839462	NM_001107768	311384	Rn.8257	NM_001107768	ENSRNOG00000004812	Sema6d	semaphorin 6D	protein-coding	1.09043	0.796828
chr13	29099066	29099216	+	Intergenic	1209746	NM_001105948	288937	Rn.104823	NM_001105948	ENSRNOG00000002396	Serpinb8	serpin family B member 8	protein-coding	1.7769	0.719313
chr3	115049686	115049836	+	Intergenic	149418	NM_001047913	691966	Rn.1416	NM_001047913	ENSRNOG00000000172	Sqor	sulfide quinone oxidoreductase	protein-coding	0.54776	0.886894
chr2	4623901	4624051	+	Intergenic	-176389	NM_001000193	293353	Rn.141805	NM_001000193	ENSRNOG00000049967	Olr206	olfactory receptor 206	protein-coding	5.38361	0.24967
chr11	16479849	16479999	+	Intergenic	-346475	NM_053570	89843	Rn.113837	NM_053570	ENSRNOG00000001557	Cxadr	CXADR, Ig-like cell adhesion molecule	protein-coding	6.03904	0.221716
chr11	41571178	41571328	+	Intergenic	-1287489	NM_001108842	363760	Rn.101944	NM_001108842	ENSRNOG00000001689	Arl6	ADP-ribosylation factor like GTPase 6	protein-coding	1.06389	0.824655
chrY_KL568141v1_random	484730	484880	+	NA	NA	NA								6.43678	0.223131
chr17	69892136	69892286	+	Intergenic	-30118	NM_001109900	361267	Rn.206135	NM_001109900	ENSRNOG00000021735	Akr1c15	aldo-keto reductase family 1, member C15	protein-coding	6.43423	0.223027
chr19	5821578	5821728	+	Intergenic	-210282	NM_053393	84408	Rn.214220	NM_053393	ENSRNOG00000056643	Cdh8	cadherin 8	protein-coding	7.81931	0.117718
chr4	38222038	38222188	+	Intergenic	18735	NM_001127684	681024	Rn.793	NM_001127684	ENSRNOG00000005512	Ndufa4	NDUFA4, mitochondrial complex associated	protein-coding	6.38218	0.222608
chr4	74947515	74947665	+	Intergenic	-1773411	NM_001134994	680668	Rn.215836	NM_001134994	ENSRNOG00000029922	Tpk1	thiamin pyrophosphokinase 1	protein-coding	0.549483	0.908809
chr2	36241232	36241382	+	Intergenic	-5321	NM_012585	24473	Rn.44486	NM_012585	ENSRNOG00000010254	Htr1a	5-hydroxytryptamine receptor 1A	protein-coding	0.868426	0.856154
chr6	45312274	45312424	+	Intergenic	316812	NM_001082410	500636	Rn.30788	NM_001082410	ENSRNOG00000007370	Rnf144a	ring finger protein 144A	protein-coding	6.07683	0.222306
chr3	118180285	118180435	+	intron (NM_001013919, intron 3 of 9)	35764	NM_001013919	296117	Rn.2937	NM_001013919	ENSRNOG00000009289	Galk2	galactokinase 2	protein-coding	0.391219	0.93708
chr13	39208375	39208525	+	Intergenic	934760	NM_001012205	363972	Rn.59993	NM_001012205	ENSRNOG00000002595	Dpp10	dipeptidyl peptidase like 10	protein-coding	1.21686	0.793453
chr3	42011479	42011629	+	Intergenic	991656	NM_031610	50599	Rn.9809	NM_031610	ENSRNOG00000005369	Kcnj3	potassium voltage-gated channel subfamily J member 3	protein-coding	5.63665	0.234843
chr5	37942210	37942360	+	Intergenic	-902261	NM_001135780	313108	Rn.23932	NM_001135780	ENSRNOG00000006996	Mms22l	MMS22-like, DNA repair protein	protein-coding	5.87233	0.223785
chr1	117175733	117175883	+	Intergenic	587993	NM_001191837	361585	Rn.162420	NM_001191837	ENSRNOG00000015734	Ube3a	ubiquitin protein ligase E3A	protein-coding	6.00603	0.221813
chr4	14505206	14505356	+	Intergenic	-17056	NM_001106578	296787	Rn.98782	NM_001106578	ENSRNOG00000006526	Sema3c	semaphorin 3C	protein-coding	1.09398	0.822146
chr15	77356327	77356477	+	intron (NM_001191688, intron 2 of 3)	380373	NM_001191688	306091	Rn.232343	NM_001191688		Pcdh9	protocadherin 9	protein-coding	0.365754	0.940894
chr12	19806413	19806563	+	Intergenic	187422	NM_001099508	501815	Rn.217945	NM_001099508		Vom2r61	vomeronasal 2 receptor, 61	protein-coding	6.62625	0.222676
chr15	32191750	32191900	+	Intergenic	696108	NM_138910	192275	Rn.7262	NM_138910	ENSRNOG00000009090	Dad1	defender against cell death 1	protein-coding	6.7711	0.219786
chr7	48059800	48059950	+	Intergenic	-131441	NM_001108089	314798	Rn.212398	NM_001108089	ENSRNOG00000027451	Mettl25	methyltransferase like 25	protein-coding	0.611142	0.900989
chr11	29151932	29152082	+	Intergenic	-251631	NM_001109424	680703	Rn.218556	NM_001109424	ENSRNOG00000040064	Krtap16-5	keratin associated protein 16-5	protein-coding	0.747946	0.872752
chr15	26464003	26464153	+	Intergenic	223334	NM_001108374	361032	Rn.91014	NM_001108374	ENSRNOG00000031849	Armh4	armadillo-like helical domain containing 4	protein-coding	6.2959	0.222991
chr18	59147801	59147951	+	intron (NM_023975, intron 11 of 26)	39250	NM_023975	66031	Rn.211985	NM_023975	ENSRNOG00000018387	Wdr7	WD repeat domain 7	protein-coding	5.75997	0.228969
chr2	87634531	87634681	+	Intergenic	-322757	NM_001047946	499565	Rn.116010	NM_001047946	ENSRNOG00000031320	LOC499565	LRRGT00038	protein-coding	5.77695	0.226834
chr8	98401661	98401811	+	Intergenic	336461	NM_022677	64618	Rn.161923	NM_022677	ENSRNOG00000014644	Zic1	Zic family member 1	protein-coding	0.887456	0.845387
chr9	1259283	1259433	+	intron (NM_001134762, intron 2 of 21)	113658	NM_001134762	501088	Rn.203950	NM_001134762	ENSRNOG00000010637	Tbc1d5	TBC1 domain family, member 5	protein-coding	0.543486	0.915861
chr2	18821071	18821221	+	intron (NM_001006999, intron 3 of 7)	106219	NM_001006999	309995	Rn.40979	NM_001006999	ENSRNOG00000029966	Xrcc4	X-ray repair cross complementing 4	protein-coding	2.42147	0.606356
chr2	155763484	155763634	+	intron (NM_017303, intron 1 of 13)	45200	NM_017303	29737	Rn.32090	NM_017303	ENSRNOG00000056697	Kcnab1	potassium voltage-gated channel subfamily A member regulatory beta subunit 1	protein-coding	6.40087	0.22234
chrX	62211668	62211818	+	Intergenic	-152014	NM_001100174	317268	Rn.22484	NM_001100174	ENSRNOG00000053562	Arx	aristaless related homeobox	protein-coding	6.04153	0.221905
chr17	38620702	38620852	+	Intergenic	97566	NM_017036	24656	Rn.11230	NM_017036	ENSRNOG00000016436	Prl4a1	prolactin family 4, subfamily a, member 1	protein-coding	1.33346	0.761462
chr6	17693865	17694015	+	Intergenic	-1127882	NM_001013047	288762	Rn.23921	NM_001013047	ENSRNOG00000002516	Mtm1	myotubularin 1	protein-coding	0.469955	0.881202
chr2	147834539	147834689	+	Intergenic	-18809	NM_001109444	681578	Rn.17153	NM_001109444		Rnf13	ring finger protein 13	protein-coding	-0.863372	0.789522
chr14	113999456	113999606	+	intron (NM_001013877, intron 10 of 11)	30968	NM_001013877	289865	Rn.108545	NM_001013877	ENSRNOG00000004456	Clhc1	clathrin heavy chain linker domain containing 1	protein-coding	1.10407	0.804004
chr7	130742607	130742757	+	Intergenic	84348	NM_031666	60567	Rn.212261	NM_031666	ENSRNOG00000014296	Syt10	synaptotagmin 10	protein-coding	0.500997	0.913133
chr18	3918201	3918351	+	Intergenic	-40156	NM_001077231	686179	Rn.200952	NM_001077231	ENSRNOG00000050949	Ttc39c	tetratricopeptide repeat domain 39C	protein-coding	6.83558	0.21813
chr5	96415201	96415351	+	Intergenic	-1972015	NM_001106664	298182	Rn.40774	NM_001106664	ENSRNOG00000029318	Tyrp1	tyrosinase-related protein 1	protein-coding	0.376016	0.906975
chr11	2148365	2148515	+	Intergenic	-164927	NM_021857	60448	Rn.44301	NM_021857	ENSRNOG00000000716	Htr1f	5-hydroxytryptamine receptor 1F	protein-coding	0.393598	0.934944
chr4	87364636	87364786	+	Intergenic	-83576	NM_001107862	312373	Rn.36789	NM_001107862	ENSRNOG00000005981	Nt5c3a	5'-nucleotidase, cytosolic IIIA	protein-coding	7.04617	0.210251
chr7	50805807	50805957	+	Intergenic	-167084	NM_001033680	25716	Rn.216272	NM_001033680	ENSRNOG00000006426	Syt1	synaptotagmin 1	protein-coding	2.3309	0.586223
chr17	67646310	67646460	+	Intergenic	258533	NM_031642	58954	Rn.7947	NM_031642	ENSRNOG00000016885	Klf6	Kruppel-like factor 6	protein-coding	5.49326	0.241401
chr1	42679832	42679982	+	Intergenic	-92186	NM_001107459	308118	Rn.166916	NM_001107459	ENSRNOG00000018690	Rgs17	regulator of G-protein signaling 17	protein-coding	6.25432	0.221904
chr1	174541251	174541401	+	intron (NM_001107546, intron 11 of 22)	47203	NM_001107546	308942	Rn.107101	NM_001107546	ENSRNOG00000012206	Dennd5a	DENN domain containing 5A	protein-coding	0.916599	0.817156
chr20	33168936	33169086	+	intron (NM_012874, intron 25 of 43)	91905	NM_001107630	309772	Rn.17643	NM_001107630	ENSRNOG00000000405	Vgll2	vestigial-like family member 2	protein-coding	6.22622	0.221697
chr13	67439043	67439193	+	Intergenic	87888	NM_017232	29527	Rn.44369	NM_017232	ENSRNOG00000002525	Ptgs2	prostaglandin-endoperoxide synthase 2	protein-coding	0.332482	0.920889
chr4	114199090	114199240	+	Intergenic	-210919	NM_001109245	500226	Rn.12919	NM_001109245	ENSRNOG00000060514	Wdr54	WD repeat domain 54	protein-coding	6.20601	0.22203
chr6	80036290	80036440	+	Intergenic	70871	NM_001105732	58817	Rn.203115	NM_001105732	ENSRNOG00000004657	Sec23a	Sec23 homolog A, coat complex II component	protein-coding	2.12746	0.651315
chr13	88115655	88115805	+	Intergenic	-54622	NM_017214	29480	Rn.11065	NM_017214	ENSRNOG00000002773	Rgs4	regulator of G-protein signaling 4	protein-coding	6.00728	0.221883
chr1	152605579	152605729	+	Intergenic	490526	NM_001013896	293098	Rn.19940	NM_001013896	ENSRNOG00000016815	Tmem135	transmembrane protein 135	protein-coding	5.89304	0.224765
chr15	19363192	19363342	+	Intergenic	24937	NM_031088	81752	Rn.10264	NM_031088	ENSRNOG00000050968	Ptger2	prostaglandin E receptor 2	protein-coding	0.795125	0.864496
chr11	23829268	23829418	+	Intergenic	-346074	NR_132107	105841163		NR_132107		Mir155hg	Mir155 host gene	ncRNA	1.63612	0.639582
chr11	58754624	58754774	+	Intergenic	130501	NM_017195	29423	Rn.10928	NM_017195	ENSRNOG00000001528	Gap43	growth associated protein 43	protein-coding	1.84706	0.703864
chr4	110194527	110194677	+	Intergenic	-507677	NM_001134746	500219	Rn.140910	NM_001134746	ENSRNOG00000021938	Lrrtm4	leucine rich repeat transmembrane neuronal 4	protein-coding	2.11946	0.564571
chr14	108171848	108171998	+	intron (NM_001271196, intron 28 of 80)	102043	NM_001107241	305577	Rn.163264	NM_001107241	ENSRNOG00000052142	Ahsa2	activator of HSP90 ATPase homolog 2	protein-coding	5.14629	0.268266
chr2	222196821	222196971	+	intron (NM_031027, intron 10 of 21)	373204	NM_031027	81656	Rn.158382	NM_031027		Dpyd	dihydropyrimidine dehydrogenase	protein-coding	6.4302	0.222746
chrUn_KL568473v1	178705	178855	+	Intergenic	-153818	NM_001000249	293765	Rn.141703	NM_001000249	ENSRNOG00000054856	Olr327	olfactory receptor 327	protein-coding	0.964852	0.799362
chr4	162252854	162253004	+	Intergenic	-23853	NM_001142304	689770	Rn.61078	NM_001142304		LOC689770	similar to osteoclast inhibitory lectin	protein-coding	6.32447	0.223324
chr10	111325219	111325369	+	Intergenic	-34474	NM_001099654	689403	Rn.217626	NM_001099654	ENSRNOG00000049635	Vom2r65	vomeronasal 2 receptor, 65	protein-coding	0.692307	0.851336
chr14	7498838	7498988	+	Intergenic	-82276	NM_001017495	498330	Rn.122800	NM_001017495	ENSRNOG00000060245	Aff1-as1	AFF1 antisense RNA 1	protein-coding	5.12152	0.268214
chr4	138673117	138673267	+	intron (NM_053879, intron 13 of 24)	156580	NM_053645	114103	Rn.67068	NM_053645	ENSRNOG00000005954	Il5ra	interleukin 5 receptor subunit alpha	protein-coding	0.671512	0.854011
chr2	154361771	154361921	+	Intergenic	-18175	NM_001191707	310463	Rn.38400	NM_001191707	ENSRNOG00000009955	Plch1	phospholipase C, eta 1	protein-coding	1.07092	0.797225
chr16	46038425	46038575	+	Intergenic	-385369	NM_001169133	306451		NM_001169133	ENSRNOG00000012802	Tenm3	teneurin transmembrane protein 3	protein-coding	6.80884	0.219147
chr1	194650773	194650923	+	Intergenic	118671	NM_053611	100912108	Rn.11182	NM_053611	ENSRNOG00000019206	Nupr1	nuclear protein 1, transcriptional regulator	protein-coding	6.12244	0.221756
chr2	255390753	255390903	+	Intergenic	-1218959	NM_022294	64124	Rn.8731	NM_022294	ENSRNOG00000033940	Adgrl4	adhesion G protein-coupled receptor L4	protein-coding	7.126	0.205725
chr1	75633488	75633638	+	Intergenic	-59669	NM_001108907	365194	Rn.218574	NM_001108907	ENSRNOG00000014787	Cabp5	calcium binding protein 5	protein-coding	2.23494	0.649626
chr18	46779059	46779209	+	Intergenic	-515158	NM_001106136	291470	Rn.218703	NM_001106136	ENSRNOG00000014988	Ftmt	ferritin mitochondrial	protein-coding	5.82794	0.226175
chr14	54561583	54561733	+	Intergenic	519893	NM_001004087	360942	Rn.228266	NM_001004087	ENSRNOG00000012367	Pcdh7	protocadherin 7	protein-coding	6.00754	0.221895
chr5	130898936	130899086	+	intron (NM_001350232, intron 4 of 12)	-358116	NM_001108672	362564	Rn.87596	NM_001108672	ENSRNOG00000008025	Bend5	BEN domain containing 5	protein-coding	5.56901	0.239522
chrX	119845993	119846143	+	Intergenic	454925	NM_012494	24182	Rn.162367	NM_012494	ENSRNOG00000050006	Agtr2	angiotensin II receptor, type 2	protein-coding	5.87841	0.224097
chr4	103988308	103988458	+	Intergenic	-961213	NM_001170573	293862	Rn.106134	NM_001106344	ENSRNOG00000058439	Fam50a	family with sequence similarity 50, member A	protein-coding	0.759541	0.861608
chr16	36232118	36232268	+	Intergenic	-71152	NM_033499	64458	Rn.7724	NM_033499	ENSRNOG00000013228	Scrg1	stimulator of chondrogenesis 1	protein-coding	0.139212	0.970039
chr4	181485377	181485527	+	intron (NM_001109257, intron 1 of 2)	4305	NM_001109257	500367	Rn.203842	NM_001109257	ENSRNOG00000001844	Klhl42	kelch-like family, member 42	protein-coding	5.98678	0.222866
chr9	119897604	119897754	+	Intergenic	24138	NM_001191814	316731	Rn.162281	NM_001191814	ENSRNOG00000026280	Mettl4	methyltransferase like 4	protein-coding	0.19613	0.957791
chr19	19992630	19992780	+	Intergenic	-79100	NM_001106173	291914	Rn.224673	NM_001106173	ENSRNOG00000015534	Cnep1r1	CTD nuclear envelope phosphatase 1 regulatory subunit 1	protein-coding	0.987728	0.839054
chrX	27564426	27564576	+	Intergenic	-508320	NM_001106960	302656	Rn.105033	NM_001106960	ENSRNOG00000004118	Frmpd4	FERM and PDZ domain containing 4	protein-coding	1.8732	0.638376
chr20	19154310	19154460	+	Intergenic	-170736	NM_001012076	309901	Rn.161745	NM_001012076	ENSRNOG00000000274	Phyhipl	phytanoyl-CoA 2-hydroxylase interacting protein-like	protein-coding	6.23385	0.222153
chr6	55868585	55868735	+	Intergenic	-12824	NM_001008386	493574	Rn.119606	NM_001008386	ENSRNOG00000006199	Crppa	CDP-L-ribitol pyrophosphorylase A	protein-coding	8.32122	0.0631671
chr16	88680687	88680837	+	Intergenic	-1644435	NM_017222	29500	Rn.85891	NM_017222	ENSRNOG00000037753	Slc10a2	solute carrier family 10 member 2	protein-coding	7.72699	0.131209
chr17	49358302	49358452	+	intron (NM_001101002, intron 5 of 14)	-252171	NM_001107356	306994	Rn.8045	NM_001107356	ENSRNOG00000013438	Yae1	YAE1 maturation factor of ABCE1	protein-coding	1.59076	0.674914
chrX	132515845	132515995	+	Intergenic	-711779	NM_001013961	302796	Rn.110052	NM_001013961	ENSRNOG00000003456	Actrt1	actin-related protein T1	protein-coding	1.29463	0.787827
chr8	37099988	37100138	+	Intergenic	-6981	NM_001267780	100913081	Rn.233720	NM_001267780	ENSRNOG00000049588	Pate-f	prostate and testis expressed protein F	protein-coding	6.13249	0.222384
chr9	40101268	40101418	+	Intergenic	-92663	NM_133318	170843	Rn.154423	NM_133318	ENSRNOG00000012284	Khdrbs2	KH RNA binding domain containing, signal transduction associated 2	protein-coding	0.245909	0.949752
chrY	1670192	1670342	+	Intergenic	-266845	NM_001329902	103694559		NM_001329902	ENSRNOG00000058664	Usp9y	ubiquitin specific peptidase 9, Y-linked	protein-coding	7.1062	0.207174
chr2	222385784	222385934	+	intron (NM_031027, intron 13 of 21)	562167	NM_031027	81656	Rn.158382	NM_031027		Dpyd	dihydropyrimidine dehydrogenase	protein-coding	1.18806	0.804907
chr3	127420429	127420579	+	Intergenic	80205	NM_001107780	311446	Rn.126636	NM_001107780	ENSRNOG00000004601	Hao1	hydroxyacid oxidase 1	protein-coding	0.282923	0.937188
chr2	16979749	16979899	+	Intergenic	-1374718	NM_019189	29331	Rn.50531	NM_019189	ENSRNOG00000032002	Hapln1	hyaluronan and proteoglycan link protein 1	protein-coding	0.677291	0.886966
chr8	53663919	53664069	+	Intergenic	-14783	NM_012547	24318	Rn.87299	NM_012547	ENSRNOG00000008428	Drd2	dopamine receptor D2	protein-coding	1.57303	0.694059
chr8	121505648	121505798	+	Intergenic	467422	NM_001029910	501083	Rn.1588	NM_001029910	ENSRNOG00000008981	Pdcd6ip	programmed cell death 6 interacting protein	protein-coding	6.0993	0.222029
chr4	33975862	33976012	+	Intergenic	67638	NM_022950	65044	Rn.37669	NM_022950	ENSRNOG00000007804	C1galt1	core 1 synthase, glycoprotein-N-acetylgalactosamine 3-beta-galactosyltransferase, 1	protein-coding	0.937118	0.820889
chr13	57858212	57858362	+	Intergenic	726892	NM_198762	304827	Rn.212417	NM_198762	ENSRNOG00000013312	Kcnt2	potassium sodium-activated channel subfamily T member 2	protein-coding	2.2839	0.51453
chr1	113703582	113703732	+	Intergenic	-483196	NM_001107516	308663	Rn.65998	NM_001107516	ENSRNOG00000011480	Tubgcp5	tubulin, gamma complex associated protein 5	protein-coding	0.327314	0.928481
chr5	29784136	29784286	+	Intergenic	86179	NM_001191865	362491	Rn.102179	NM_001191865	ENSRNOG00000009389	Ripk2	receptor-interacting serine-threonine kinase 2	protein-coding	6.93685	0.214588
chr1	107824458	107824608	+	Intergenic	-439276	NM_001195599	499158	Rn.52198	NM_001195599	ENSRNOG00000049297	Ccdc179	coiled-coil domain containing 179	protein-coding	0.470621	0.877686
chr1	259913720	259913870	+	Intergenic	-12742	NM_001106369	294053	Rn.50277	NM_001106369	ENSRNOG00000048973	Ccnj	cyclin J	protein-coding	6.8403	0.218196
chr7	83520242	83520392	+	intron (NM_001034931, intron 72 of 81)	-44246	NM_001009665	299864	Rn.64132	NM_001009665	ENSRNOG00000004220	Ebag9	estrogen receptor binding site associated, antigen, 9	protein-coding	6.65379	0.221775
chr2	172656293	172656443	+	intron (NM_001100666, intron 4 of 10)	430868	NM_001100666	295105	Rn.22212	NM_001100666	ENSRNOG00000009276	Schip1	schwannomin interacting protein 1	protein-coding	6.60092	0.222537
chr2	234744696	234744846	+	Intergenic	369456	NM_134383	171402	Rn.46942	NM_134383	ENSRNOG00000010468	Elovl6	ELOVL fatty acid elongase 6	protein-coding	6.83207	0.218974
chr18	30168034	30168184	+	intron (NM_199509, intron 1 of 3)	-4631	NM_201422	393092	Rn.22308	NM_201422		Pcdhac2	protocadherin alpha subfamily C, 2	protein-coding	1.07822	0.782826
chr3	28188584	28188734	+	Intergenic	-228330	NM_053902	116682	Rn.10575	NM_053902	ENSRNOG00000029993	Kynu	kynureninase	protein-coding	5.52994	0.241955
chr13	37510956	37511106	+	Intergenic	-18351	NM_024395	79247	Rn.202942	NM_024395	ENSRNOG00000002549	Htr5b	5-hydroxytryptamine (serotonin) receptor 5B	protein-coding	5.12158	0.268214
chr14	39844249	39844399	+	Intergenic	-120264	NM_080586	140674	Rn.10366	NM_080586	ENSRNOG00000002360	Gabrg1	gamma-aminobutyric acid type A receptor gamma 1 subunit	protein-coding	0.554319	0.879886
chr1	213820871	213821021	+	Intergenic	-9125	NM_001136124	361673	Rn.145191	NM_001136124	ENSRNOG00000015078	Ifitm3	interferon induced transmembrane protein 3	protein-coding	5.62277	0.234639
chr5	35365680	35365830	+	Intergenic	-499929	NM_001100472	114839	Rn.106758	NM_001100472	ENSRNOG00000007719	Ccnc	cyclin C	protein-coding	1.40349	0.701637
chr1	178269847	178269997	+	Intergenic	-51161	NM_017044	24694	Rn.9768	NM_017044	ENSRNOG00000014318	Pth	parathyroid hormone	protein-coding	6.192	0.222752
chr1	23935986	23936136	+	Intergenic	29344	NM_001032397	252856	Rn.1671	NM_001032397	ENSRNOG00000016700	Tcf21	transcription factor 21	protein-coding	0.442568	0.885725
chr13	96019310	96019460	+	Intergenic	-75624	NM_001105975	289276	Rn.9047	NM_001105975	ENSRNOG00000004481	Adss	adenylosuccinate synthase	protein-coding	5.85836	0.225359
chr9	88703206	88703356	+	Intergenic	95773	NM_001135596	363266	Rn.3734	NM_001135596	ENSRNOG00000015619	Agfg1	ArfGAP with FG repeats 1	protein-coding	6.18053	0.22199
chr5	90951301	90951451	+	intron (NM_001106663, intron 14 of 20)	151237	NM_001106663	298144	Rn.15348	NM_001106663	ENSRNOG00000006644	Kdm4c	lysine demethylase 4C	protein-coding	1.51873	0.752677
chrX	112996396	112996546	+	Intergenic	477693	NM_053831	116556	Rn.10061	NM_053831	ENSRNOG00000019086	Gucy2f	guanylate cyclase 2F	protein-coding	5.52668	0.241906
chr9	21567510	21567660	+	Intergenic	522128	NM_181772	316259	Rn.97222	NM_181772	ENSRNOG00000012689	Opn5	opsin 5	protein-coding	1.58996	0.734406
chr8	998749	998899	+	Intergenic	451271	NM_001106798	300328	Rn.17217	NM_001106798	ENSRNOG00000005795	Aasdhppt	aminoadipate-semialdehyde dehydrogenase-phosphopantetheinyl transferase	protein-coding	0.68036	0.883772
chr7	3733180	3733330	+	Intergenic	18879	NM_001000055	288790	Rn.143404	NM_001000055	ENSRNOG00000042424	Olr880	olfactory receptor 880	protein-coding	1.18496	0.805122
chr9	62718865	62719015	+	Intergenic	572410	NM_001012132	316409	Rn.34546	NM_001012132	ENSRNOG00000038569	Hsfy2	heat shock transcription factor, Y linked 2	protein-coding	0.857282	0.791698
chr19	30605573	30605723	+	Intergenic	-188642	NM_001108444	361388	Rn.1725	NM_001108444	ENSRNOG00000017879	Gab1	GRB2-associated binding protein 1	protein-coding	1.17768	0.806412
chr18	81857797	81857947	+	intron (NM_001108436, intron 10 of 11)	-50245	NM_001008343	307210	Rn.16742	NM_001008343	ENSRNOG00000015142	Timm21	translocase of inner mitochondrial membrane 21	protein-coding	6.53575	0.222531
chr3	20822320	20822470	+	Intergenic	31313	NM_001000385	296675	Rn.143028	NM_001000385	ENSRNOG00000007911	Olr411	olfactory receptor 411	protein-coding	1.63372	0.649563
chr20	55134372	55134522	+	Intergenic	-119239	NM_001277057	309887	Rn.24209	NM_001107640	ENSRNOG00000037604	Ascc3	activating signal cointegrator 1 complex subunit 3	protein-coding	0.43412	0.934092
chr4	1961631	1961781	+	Intergenic	-91577	NM_001012095	311936	Rn.161753	NM_001012095	ENSRNOG00000005691	Rnf32	ring finger protein 32	protein-coding	6.26805	0.222783
chr5	109032244	109032394	+	Intergenic	593480	NM_001302217	286973	Rn.12662	NM_173309	ENSRNOG00000006853	Elavl2	ELAV like RNA binding protein 2	protein-coding	6.75972	0.220401
chr4	65794501	65794651	+	intron (NM_001106591, intron 1 of 19)	23945	NM_001106591	296981	Rn.154498	NM_001106591	ENSRNOG00000013428	Atp6v0a4	ATPase H+ transporting V0 subunit a4	protein-coding	1.12998	0.815053
chr10	52065617	52065767	+	Intergenic	204892	NM_001030023	287398	Rn.198875	NM_001030023	ENSRNOG00000003834	Map2k4	mitogen activated protein kinase kinase 4	protein-coding	0.164192	0.976792
chr20	41046221	41046371	+	Intergenic	-37021	NM_001013033	29544	Rn.99721	NM_001013033	ENSRNOG00000000549	Tspyl1	TSPY-like 1	protein-coding	5.72441	0.230919
chr5	164439779	164439929	+	Intergenic	115789	NM_001017450	298643	Rn.27362	NM_001017450	ENSRNOG00000024139	Miip	migration and invasion inhibitory protein	protein-coding	0.327875	0.945347
chrY_KL568162v1_random	8300490	8300640	+	NA	NA	NA								2.93328	0.465691
chr1	194679010	194679160	+	Intergenic	90434	NM_053611	100912108	Rn.11182	NM_053611	ENSRNOG00000019206	Nupr1	nuclear protein 1, transcriptional regulator	protein-coding	7.26802	0.19528
chr3	76024602	76024752	+	Intergenic	-10521	NM_001001056	405944	Rn.142882	NM_001001056		Olr596	olfactory receptor 596	protein-coding	1.1743	0.800621
chrX	116711747	116711897	+	Intergenic	-73329	NM_181085	300286	Rn.92478	NM_181085	ENSRNOG00000027601	Lhfpl1	LHFPL tetraspan subfamily member 1	protein-coding	1.07238	0.824029
chr3	125663715	125663865	+	Intergenic	-55926	NM_001106515	296179	Rn.230025	NM_001106515	ENSRNOG00000021274	Fermt1	fermitin family member 1	protein-coding	1.13732	0.811299
chr9	42906358	42906508	+	intron (NM_001034835, intron 19 of 19)	26216	NM_001034934	316327	Rn.15775	NM_001034934	ENSRNOG00000015382	Arid5a	AT-rich interaction domain 5A	protein-coding	1.83891	0.641302
chr6	34447266	34447416	+	Intergenic	108045	NM_024351	24468	Rn.120392	NM_024351	ENSRNOG00000034066	Hspa8	heat shock protein family A (Hsp70) member 8	protein-coding	6.61571	0.222201
chrX	9643821	9643971	+	Intergenic	-171756	NM_022184	29647	Rn.72627	NM_022184	ENSRNOG00000060946	Cask	calcium/calmodulin dependent serine protein kinase	protein-coding	-0.0727836	0.989778
chr6	69710209	69710359	+	Intergenic	-260943	NM_012560	24370	Rn.9864	NM_012560	ENSRNOG00000047891	Foxg1	forkhead box G1	protein-coding	6.56721	0.223041
chrY_KL568161v1_random	7462857	7463007	+	NA	NA	NA								-0.0352768	1
chr7	45929515	45929665	+	Intergenic	601365	NM_172321	282712	Rn.9716	NM_172321	ENSRNOG00000027468	Slc6a15	solute carrier family 6 member 15	protein-coding	0.0961572	0.990188
chr20	42828437	42828587	+	Intergenic	-137628	NM_001271090	25603	Rn.9560	NM_001271090		Marcks	myristoylated alanine rich protein kinase C substrate	protein-coding	1.40795	0.693285
chr11	75926550	75926700	+	intron (NM_130814, intron 1 of 4)	21182	NM_130814	170630	Rn.45965	NM_130814	ENSRNOG00000001931	Fgf12	fibroblast growth factor 12	protein-coding	7.49843	0.164237
chr5	98651915	98652065	+	Intergenic	182943	NM_001025022	362535	Rn.36366	NM_001025022	ENSRNOG00000033740	Lurap1l	leucine rich adaptor protein 1-like	protein-coding	0.447176	0.928128
chr1	234812798	234812948	+	Intergenic	63305	NM_148892	259275	Rn.108470	NM_148892	ENSRNOG00000012156	Ostf1	osteoclast stimulating factor 1	protein-coding	6.25538	0.22196
chr1	235238422	235238572	+	intron (NM_001013151, intron 1 of 6)	71779	NM_001013151	309242	Rn.35127	NM_001013151	ENSRNOG00000014840	Gna14	G protein subunit alpha 14	protein-coding	6.29093	0.22272
chr1	119014574	119014724	+	Intergenic	2171312	NR_037328	100526568		NR_037328		Mir344b-2	microRNA mir-344b-2	ncRNA	2.57295	0.555329
chr15	74452534	74452684	+	Intergenic	-2673576	NM_001107280	306081	Rn.99314	NM_001107280	ENSRNOG00000013306	Pcdh20	protocadherin 20	protein-coding	1.0945	0.800825
chr14	112529474	112529624	+	Intergenic	416655	NM_001191553	289855	Rn.233319	NM_001191553		Ccdc85a	coiled-coil domain containing 85A	protein-coding	6.51923	0.222823
chr2	6289561	6289711	+	Intergenic	-709742	NM_031130	81808	Rn.89710	NM_031130	ENSRNOG00000014795	Nr2f1	nuclear receptor subfamily 2, group F, member 1	protein-coding	6.73729	0.220616
chr6	29256070	29256220	+	intron (NM_001106713, intron 3 of 13)	227315	NM_001106713	298867	Rn.200876	NM_001106713	ENSRNOG00000005371	Klhl29	kelch-like family member 29	protein-coding	7.3569	0.18658
chr7	86323797	86323947	+	Intergenic	-2300667	NM_021697	60326	Rn.42920	NM_021697	ENSRNOG00000004117	Kcnv1	potassium voltage-gated channel modifier subfamily V member 1	protein-coding	-0.603507	0.88953
chr20	43454046	43454196	+	Intergenic	-345923	NM_053447	84577	Rn.1797	NM_053447	ENSRNOG00000000604	Hdac2	histone deacetylase 2	protein-coding	6.6586	0.22195
chr5	61471123	61471273	+	Intergenic	45135	NM_001025276	298077	Rn.18576	NM_001025276	ENSRNOG00000010497	RGD1305807	hypothetical LOC298077	protein-coding	6.71027	0.220647
chr2	3462481	3462631	+	Intergenic	-571497	NM_001047917	365619	Rn.202360	NM_001047917	ENSRNOG00000026937	Arsk	arylsulfatase family, member K	protein-coding	6.19874	0.221538
chr16	68622356	68622506	+	Intergenic	36196	NM_001100944	290818	Rn.144145	NM_001100944	ENSRNOG00000022181	RGD1562638	similar to MAP/microtubule affinity-regulating kinase 3	protein-coding	0.4894	0.901773
chr19	16273564	16273714	+	Intergenic	142147	NR_132649	106456572	Rn.39276	NR_132649		Crnde	colorectal neoplasia differentially expressed	ncRNA	4.9627	0.282915
chr4	135687078	135687228	+	Intergenic	-617183	NM_019329	54279	Rn.10043	NM_019329	ENSRNOG00000006144	Cntn3	contactin 3	protein-coding	6.14287	0.223054
chr18	10559339	10559489	+	Intergenic	1230294	NM_001107402	307563	Rn.99931	NM_001107402	ENSRNOG00000017159	Dsc3	desmocollin 3	protein-coding	3.4422	0.322481
chr14	25639272	25639422	+	intron (NM_024367, intron 2 of 15)	49580	NM_024367	79208	Rn.24569	NM_024367	ENSRNOG00000002024	Epha5	EPH receptor A5	protein-coding	5.72533	0.230937
chr19	2987106	2987256	+	Intergenic	594122	NM_053392	84407	Rn.8900	NM_053392	ENSRNOG00000013481	Cdh11	cadherin 11	protein-coding	6.94152	0.214665
chr2	244673049	244673199	+	intron (NM_001100993, intron 10 of 13)	151425	NM_001100993	499719	Rn.215031	NM_001100993	ENSRNOG00000023457	Stpg2	sperm-tail PG-rich repeat containing 2	protein-coding	2.87498	0.457834
chr13	41802536	41802686	+	intron (NM_001177819, intron 2 of 8)	-63989	NM_031068	81732	Rn.103326	NM_031068	ENSRNOG00000003206	Actr3	actin related protein 3	protein-coding	0.517159	0.856442
chr8	46980328	46980478	+	intron (NM_012572, intron 2 of 20)	127514	NM_012572	24406	Rn.10049	NM_012572	ENSRNOG00000030910	Grik4	glutamate ionotropic receptor kainate type subunit 4	protein-coding	5.89678	0.22494
chr10	41082139	41082289	+	Intergenic	-128563	NM_013133	25674	Rn.10109	NM_013133	ENSRNOG00000013588	Glra1	glycine receptor, alpha 1	protein-coding	5.44129	0.247078
chr9	12421050	12421200	+	Intergenic	-212865	NM_001109414	680486	Rn.136288	NM_001109414	ENSRNOG00000023474	Dazl	deleted in azoospermia-like	protein-coding	1.51525	0.743621
chr13	2770533	2770683	+	Intergenic	-822045	NM_001305281	297865		NM_001305281	ENSRNOG00000032307	Dsel	dermatan sulfate epimerase-like	protein-coding	0.528868	0.915886
chr1	265388841	265388991	+	intron (NM_001107600, intron 4 of 8)	31587	NM_001107600	309444	Rn.219325	NM_001107600	ENSRNOG00000046211	Fbxw4	F-box and WD repeat domain containing 4	protein-coding	6.42283	0.222349
chr4	147518454	147518604	+	intron (NM_001008314, intron 1 of 7)	4409	NM_001008314	297525	Rn.129070	NM_001008314	ENSRNOG00000009176	Mkrn2	makorin, ring finger protein, 2	protein-coding	5.85767	0.225328
chr16	31269000	31269150	+	Intergenic	703432	NM_182672	359725	Rn.3599	NM_182672	ENSRNOG00000024411	Cbr4	carbonyl reductase 4	protein-coding	5.56883	0.239519
chr4	83335460	83335610	+	Intergenic	-130960	NM_001134621	500131	Rn.210235	NM_001134621	ENSRNOG00000008622	Creb5	cAMP responsive element binding protein 5	protein-coding	5.38361	0.24967
chr20	15657854	15658004	+	Intergenic	-323184	NM_001271377	690865	Rn.231824	NM_001271377	ENSRNOG00000000606	Pcdh15	protocadherin related 15	protein-coding	5.73792	0.228638
chr15	32410425	32410575	+	Intergenic	477433	NM_138910	192275	Rn.7262	NM_138910	ENSRNOG00000009090	Dad1	defender against cell death 1	protein-coding	6.36243	0.222814
chr5	46541304	46541454	+	Intergenic	-645179	NM_001107920	313121	Rn.24019	NM_001107920	ENSRNOG00000005724	Map3k7	mitogen activated protein kinase kinase kinase 7	protein-coding	7.11213	0.206457
chr19	13963755	13963905	+	Intergenic	-388845	NM_001107412	307667	Rn.2796	NM_001107412	ENSRNOG00000013878	Hmgxb4	HMG-box containing 4	protein-coding	0.729008	0.878559
chr6	40126289	40126439	+	Intergenic	-762906	NM_001127299	313969	Rn.21319	NM_001127299	ENSRNOG00000004084	Lratd1	LRAT domain containing 1	protein-coding	6.25036	0.221651
chr16	67974079	67974229	+	Intergenic	-612081	NM_001100944	290818	Rn.144145	NM_001100944	ENSRNOG00000022181	RGD1562638	similar to MAP/microtubule affinity-regulating kinase 3	protein-coding	6.0135	0.222152
chr6	18759951	18760101	+	Intergenic	-61796	NM_001013047	288762	Rn.23921	NM_001013047	ENSRNOG00000002516	Mtm1	myotubularin 1	protein-coding	0.0759465	0.994943
chr6	87426234	87426384	+	Intergenic	-502009	NM_001109531	689296	Rn.178359	NM_001109531	ENSRNOG00000023093	Mis18bp1	MIS18 binding protein 1	protein-coding	6.07022	0.221881
chr7	74382076	74382226	+	intron (NM_001134886, intron 24 of 61)	41154	NR_032755	100314134		NR_032755	ENSRNOG00000041348	Mir875	microRNA 875	ncRNA	1.2394	0.763253
chr8	95195717	95195867	+	Intergenic	191571	NM_001108173	315870	Rn.161921	NM_001108173	ENSRNOG00000010685	Tbx18	T-box18	protein-coding	1.55843	0.663186
chr4	4990066	4990216	+	Intergenic	-299579	NM_022850	29272	Rn.10076	NM_022850	ENSRNOG00000030547	Dpp6	dipeptidyl peptidase like 6	protein-coding	-0.226923	0.940067
chr9	36287742	36287892	+	Intergenic	856198	NM_001108791	363210	Rn.21075	NM_001108791	ENSRNOG00000011756	Phf3	PHD finger protein 3	protein-coding	5.12152	0.268214
chrX	5606615	5606765	+	Intergenic	57222	NM_001025027	363442	Rn.22678	NM_001025027	ENSRNOG00000003470	Fundc1	FUN14 domain containing 1	protein-coding	1.34825	0.765956
chr2	77200466	77200616	+	Intergenic	432085	NM_022300	64160	Rn.37779	NM_022300		Basp1	brain abundant, membrane attached signal protein 1	protein-coding	2.06058	0.640412
chr3	93133172	93133322	+	Intergenic	83169	NM_001106493	295965	Rn.220252	NM_001106493	ENSRNOG00000007484	Ehf	ets homologous factor	protein-coding	6.53541	0.222513
chrX	137817155	137817305	+	Intergenic	-229309	NM_001191736	317589	Rn.162348	NM_001191736	ENSRNOG00000007879	Stk26	serine/threonine kinase 26	protein-coding	-0.0531731	0.992441
chr6	66751110	66751260	+	Intergenic	334205	NM_001100541	298992	Rn.206187	NM_001100541	ENSRNOG00000031440	Nova1	NOVA alternative splicing regulator 1	protein-coding	5.64884	0.235031
chr13	16281615	16281765	+	Intergenic	-886073	NM_001329899	304725		NM_001329899	ENSRNOG00000029556	LOC304725	similar to contactin associated protein-like 5 isoform 1	protein-coding	0.530471	0.913884
chr7	50564416	50564566	+	intron (NM_001033680, intron 1 of 10)	74307	NM_001033680	25716	Rn.216272	NM_001033680	ENSRNOG00000006426	Syt1	synaptotagmin 1	protein-coding	0.607224	0.882843
chr5	111597367	111597517	+	Intergenic	-1270502	NM_001109357	502968	Rn.218625	NM_001109357	ENSRNOG00000033600	Zfp352	zinc finger protein 352	protein-coding	0.268532	0.96452
chr17	87236316	87236466	+	Intergenic	613338	NM_001191693	307178	Rn.162259	NM_001191693	ENSRNOG00000008659	Arhgap21	Rho GTPase activating protein 21	protein-coding	1.60896	0.662632
chr6	39745278	39745428	+	Intergenic	-381895	NM_001127299	313969	Rn.21319	NM_001127299	ENSRNOG00000004084	Lratd1	LRAT domain containing 1	protein-coding	1.59108	0.729487
chr1	7150165	7150315	+	Intergenic	48525	NM_001126092	680891	Rn.2083	NM_001126092	ENSRNOG00000014908	Sf3b5	splicing factor 3b, subunit 5	protein-coding	5.94392	0.222925
chr5	97239943	97240093	+	Intergenic	-1147273	NM_001106664	298182	Rn.40774	NM_001106664	ENSRNOG00000029318	Tyrp1	tyrosinase-related protein 1	protein-coding	1.31528	0.776727
chr18	54183471	54183621	+	Intergenic	75018	NM_001106144	291580	Rn.7600	NM_001106144	ENSRNOG00000022429	Minar2	membrane integral NOTCH2 associated receptor 2	protein-coding	6.78686	0.219381
chr16	19421683	19421833	+	intron (NM_001033686, intron 1 of 12)	10948	NM_001033686	290623	Rn.215683	NM_001033686	ENSRNOG00000015751	Cyp4f18	cytochrome P450, family 4, subfamily f, polypeptide 18	protein-coding	5.67839	0.232804
chr14	100595513	100595663	+	Intergenic	179943	NM_001106021	289810	Rn.102095	NM_001106021	ENSRNOG00000005982	C1d	C1D nuclear receptor corepressor	protein-coding	5.83739	0.224355
chr15	65983200	65983350	+	Intergenic	-475291	NM_017326	50663	Rn.5968	NM_017326		Calm2	calmodulin 2	protein-coding	0.528788	0.911224
chr5	9638727	9638877	+	Intergenic	-206459	NM_001079699	297784	Rn.228976	NM_001079699	ENSRNOG00000007240	Rrs1	ribosome biogenesis regulator 1 homolog	protein-coding	6.35361	0.222263
chrX	131311177	131311327	+	Intergenic	32601	NM_001107941	313296	Rn.24270	NM_001107941		Dcaf12l1	DDB1 and CUL4 associated factor 12-like 1	protein-coding	0.41128	0.929344
chr15	63951827	63951977	+	Intergenic	90763	NR_128666	104797222		NR_128666		Mir1297	microRNA 1297	ncRNA	2.25059	0.647473
chr1	158661875	158662025	+	Intergenic	741164	NM_001109150	499205	Rn.229468	NM_001109150	ENSRNOG00000010763	Fam181b	family with sequence similarity 181, member B	protein-coding	6.88856	0.216354
chr16	62126077	62126227	+	intron (NM_001107318, intron 6 of 7)	37983	NM_001107318	306516	Rn.103659	NM_001107318	ENSRNOG00000014422	Gtf2e2	general transcription factor IIE subunit 2	protein-coding	1.42659	0.765607
chr3	76897588	76897738	+	Intergenic	6871	NM_001000340	295852	Rn.142855	NM_001000340	ENSRNOG00000052168	Olr639	olfactory receptor 639	protein-coding	6.72067	0.221056
chr2	34389021	34389171	+	Intergenic	-76002	NM_001106406	294711	Rn.144258	NM_001106406	ENSRNOG00000012505	Ppwd1	peptidylprolyl isomerase domain and WD repeat containing 1	protein-coding	2.21097	0.542789
chr1	172240187	172240337	+	Intergenic	-2242	NM_001000215	293390	Rn.141778	NM_001000215	ENSRNOG00000030215	Olr245	olfactory receptor 245	protein-coding	0.795766	0.824666
chrX	91569315	91569465	+	Intergenic	-561819	NM_001110366	688518	Rn.218841	NM_001110366	ENSRNOG00000003354	Pabpc5	poly A binding protein, cytoplasmic 5	protein-coding	0.492586	0.916355
chr4	71636649	71636799	+	Intergenic	14947	NM_181371	297029	Rn.109452	NM_181371	ENSRNOG00000016484	Gstk1	glutathione S-transferase kappa 1	protein-coding	0.521503	0.920259
chr6	88773472	88773622	+	intron (NM_199269, intron 3 of 15)	518480	NM_199269	314180	Rn.205097	NM_199269	ENSRNOG00000000618	Mdga2	MAM domain containing glycosylphosphatidylinositol anchor 2	protein-coding	0.468987	0.919413
chr4	137090995	137091145	+	Intergenic	578869	NM_013225	27256	Rn.10644	NM_013225	ENSRNOG00000032517	Cntn6	contactin 6	protein-coding	0.475455	0.918231
chr4	100688737	100688887	+	Intergenic	-28670	NM_001107865	312451	Rn.33103	NM_001107865	ENSRNOG00000014753	Tcf7l1	transcription factor 7 like 1	protein-coding	1.88343	0.630417
chr1	154299815	154299965	+	Intergenic	-77615	NM_053554	89816	Rn.24871	NM_053554	ENSRNOG00000018322	Picalm	phosphatidylinositol binding clathrin assembly protein	protein-coding	6.95502	0.214047
chr3	70710113	70710263	+	Intergenic	-310346	NM_001010963	362154	Rn.129005	NM_001010963	ENSRNOG00000005256	Zc3h15	zinc finger CCCH-type containing 15	protein-coding	0.648993	0.898135
chr5	33292723	33292873	+	intron (NM_001271238, intron 3 of 17)	-110083	NM_001271109	113947	Rn.198407	NM_080479	ENSRNOG00000002449	Maged2	MAGE family member D2	protein-coding	0.108321	0.985133
chrX	153127831	153127981	+	Intergenic	63878	NM_001106342	293840	Rn.218329	NM_001106342	ENSRNOG00000052022	Pnma3	PNMA family member 3	protein-coding	6.87361	0.21697
chr17	58884671	58884821	+	Intergenic	-231609	NM_133302	117088	Rn.10683	NM_133302	ENSRNOG00000030775	Adarb2	adenosine deaminase, RNA-specific, B2	protein-coding	7.24662	0.197031
chr20	42838701	42838851	+	Intergenic	-127364	NM_001271090	25603	Rn.9560	NM_001271090		Marcks	myristoylated alanine rich protein kinase C substrate	protein-coding	6.66319	0.222117
chr2	16178327	16178477	+	Intergenic	-1476499	NM_001134705	100188937	Rn.105968	NM_001134705	ENSRNOG00000030237	Cox7c	cytochrome c oxidase subunit 7C	protein-coding	6.74819	0.220006
chr7	113858680	113858830	+	Intergenic	78900	NM_053405	84429	Rn.48796	NM_053405	ENSRNOG00000009265	Kcnk9	potassium two pore domain channel subfamily K member 9	protein-coding	0.203707	0.954746
chr1	193381676	193381826	+	intron (NM_199405, intron 7 of 10)	-43117	NM_019158	29172	Rn.6315	NM_019158	ENSRNOG00000014652	Aqp8	aquaporin 8	protein-coding	0.334481	0.935822
chr2	58953231	58953381	+	intron (NM_022620, intron 22 of 35)	130820	NM_022620	64555	Rn.48731	NM_022620	ENSRNOG00000058275	Spef2	sperm flagellar 2	protein-coding	0.916922	0.850314
chr6	90298945	90299095	+	Intergenic	-1006993	NM_199269	314180	Rn.205097	NM_199269	ENSRNOG00000000618	Mdga2	MAM domain containing glycosylphosphatidylinositol anchor 2	protein-coding	1.61437	0.736293
chr4	102807217	102807367	+	Intergenic	-1413963	NM_001109242	500204	Rn.46644	NM_001109242	ENSRNOG00000024604	RGD1562515	similar to RIKEN cDNA 4931417E11	protein-coding	6.37525	0.222175
chrX	126588155	126588305	+	Intergenic	-974430	NM_032990	29628	Rn.74049	NM_032990	ENSRNOG00000007682	Gria3	glutamate ionotropic receptor AMPA type subunit 3	protein-coding	0.216078	0.963747
chr8	90336948	90337098	+	Intergenic	-6284	NM_001277283	300862	Rn.106156	NM_001106843	ENSRNOG00000008984	Irak1bp1	interleukin-1 receptor-associated kinase 1 binding protein 1	protein-coding	0.68251	0.889302
chr2	185024807	185024957	+	Intergenic	-31532	NM_001134592	365834	Rn.220610	NM_001134592		Fam160a1	family with sequence similarity 160, member A1	protein-coding	7.93986	0.101569
chr8	33906043	33906193	+	Intergenic	89732	NM_012555	24356	Rn.88756	NM_012555	ENSRNOG00000008941	Ets1	ETS proto-oncogene 1, transcription factor	protein-coding	1.18235	0.793734
chr5	167046380	167046530	+	Intergenic	-16014	NM_001106698	298655	Rn.17292	NM_001106698	ENSRNOG00000017523	H6pd	hexose-6-phosphate dehydrogenase (glucose 1-dehydrogenase)	protein-coding	2.44017	0.60373
chr18	1620209	1620359	+	Intergenic	116106	NM_031105	81769	Rn.112597	NM_031105	ENSRNOG00000031022	Rpl36al	ribosomal protein L36a-like	protein-coding	0.372034	0.930689
chr16	54811323	54811473	+	intron (NM_001107312, intron 3 of 13)	46073	NM_001107312	306490	Rn.12785	NM_001107312	ENSRNOG00000011420	Mtmr7	myotubularin related protein 7	protein-coding	6.89689	0.216492
chr11	57802567	57802717	+	Intergenic	190906	NM_001105883	288124	Rn.56373	NM_001105883	ENSRNOG00000002176	Nectin3	nectin cell adhesion molecule 3	protein-coding	1.4578	0.764332
chr7	72174369	72174519	+	Intergenic	465105	NM_031640	58952	Rn.17112	NM_031640	ENSRNOG00000005931	Cpq	carboxypeptidase Q	protein-coding	5.85344	0.225109
chrX	34599369	34599519	+	intron (NM_001191733, intron 1 of 7)	195145	NM_001109316	501555	Rn.141110	NM_001109316	ENSRNOG00000006670	Rai2	retinoic acid induced 2	protein-coding	0.360106	0.924082
chr9	78589567	78589717	+	Intergenic	-220865	NM_022622	64557	Rn.48735	NM_022622	ENSRNOG00000014960	Bard1	BRCA1 associated RING domain 1	protein-coding	7.26174	0.195617
chr18	69245013	69245163	+	Intergenic	261037	NM_001007627	291527	Rn.204855	NM_001007627	ENSRNOG00000026324	Stard6	StAR-related lipid transfer domain containing 6	protein-coding	6.09796	0.221895
chrY_KL568156v1_random	302939	303089	+	NA	NA	NA								6.40054	0.222302
chr18	62527845	62527995	+	Intergenic	86805	NM_013099	25635	Rn.10620	NM_013099	ENSRNOG00000018692	Mc4r	melanocortin 4 receptor	protein-coding	2.1891	0.538208
chr4	97987598	97987748	+	Intergenic	-39941	NM_145086	246303	Rn.203108	NM_145086	ENSRNOG00000005890	Serbp1	Serpine1 mRNA binding protein 1	protein-coding	7.38426	0.183061
chrX	148257277	148257427	+	Intergenic	-164275	NM_001109322	501655	Rn.126531	NM_001109322	ENSRNOG00000012560	Ctag2	cancer/testis antigen 2	protein-coding	8.1913	0.0745127
chr5	16149530	16149680	+	Intergenic	-8546	NM_001011971	297801	Rn.206440	NM_001011971	ENSRNOG00000027276	Xkr4	XK related 4	protein-coding	1.57419	0.72048
chr10	42044749	42044899	+	Intergenic	-396899	NM_031608	50592	Rn.29971	NM_031608	ENSRNOG00000045816	Gria1	glutamate ionotropic receptor AMPA type subunit 1	protein-coding	6.619	0.222354
chr4	135007290	135007440	+	intron (NM_019329, intron 3 of 21)	62605	NM_019329	54279	Rn.10043	NM_019329	ENSRNOG00000006144	Cntn3	contactin 3	protein-coding	0.283752	0.924993
chr4	69969833	69969983	+	Intergenic	-644616	NM_001108626	362347	Rn.225509	NM_001108626	ENSRNOG00000031385	Try4	trypsin 4	protein-coding	6.30967	0.22241
chr18	8027550	8027700	+	Intergenic	338400	NM_031333	83501	Rn.23200	NM_031333	ENSRNOG00000015602	Cdh2	cadherin 2	protein-coding	6.3298	0.222191
chrX	78597043	78597193	+	Intergenic	-100304	NM_001025712	317218	Rn.104319	NM_001025712	ENSRNOG00000002365	Itm2a	integral membrane protein 2A	protein-coding	6.69127	0.221042
chr16	66061876	66062026	+	Intergenic	-986141	NM_001107319	306534	Rn.231130	NM_001107319	ENSRNOG00000011858	Unc5d	unc-5 netrin receptor D	protein-coding	8.227	0.0711778
chr2	69358447	69358597	+	Intergenic	-56872	NM_001168631	29181	Rn.83592	NM_001168631	ENSRNOG00000009771	Cdh10	cadherin 10	protein-coding	7.21911	0.200463
chr1	170673915	170674065	+	Intergenic	-20008	NM_001313843	171061	Rn.40354	NM_133539	ENSRNOG00000019497	Mrpl17	mitochondrial ribosomal protein L17	protein-coding	7.10699	0.207173
chr17	7040153	7040303	+	Intergenic	15214	NR_032257	100314096		NR_032257	ENSRNOG00000041300	Mir874	microRNA 874	ncRNA	1.35893	0.742062
chrX	126025646	126025796	+	Intergenic	947251	NM_001109631	691215	Rn.218604	NM_001109631	ENSRNOG00000028189	LOC691215	hypothetical protein LOC691215	protein-coding	1.36192	0.776068
chr1	11928639	11928789	+	Intergenic	-14174	NM_001025002	310926		NM_001025002		LOC310926	hypothetical protein LOC310926	protein-coding	7.6695	0.138955
chr8	40686090	40686240	+	intron (NM_001000438, intron 1 of 1)	-5356	NM_001000815	405101	Rn.143551	NM_001000815	ENSRNOG00000051323	Olr1213	olfactory receptor 1213	protein-coding	2.69268	0.527762
chr8	29615070	29615220	+	intron (NM_053848, intron 1 of 6)	161967	NM_053848	116597	Rn.11366	NM_053848	ENSRNOG00000023809	Opcml	opioid binding protein/cell adhesion molecule-like	protein-coding	6.1739	0.221599
chrY_KL568152v1_random	775206	775356	+	NA	NA	NA								0.907414	0.842859
chr10	28574700	28574850	+	Intergenic	387795	NR_031892	100314241		NR_031892	ENSRNOG00000035466	Mir146a	microRNA 146a	ncRNA	1.91061	0.69314
chr8	43690796	43690946	+	Intergenic	14921	NM_001000472	300624	Rn.143476	NM_001000472	ENSRNOG00000053357	Olr1323	olfactory receptor 1323	protein-coding	5.95941	0.223639
chr5	161399785	161399935	+	Intergenic	-364321	NM_001014070	313672	Rn.3753	NM_001014070	ENSRNOG00000014322	Kazn	kazrin, periplakin interacting protein	protein-coding	1.11404	0.80889
chr4	26034342	26034492	+	intron (NM_001108617, intron 4 of 12)	208850	NM_001108617	362316	Rn.12908	NM_001108617	ENSRNOG00000007151	Cdk14	cyclin-dependent kinase 14	protein-coding	0.910216	0.851808
chr15	74802119	74802269	+	Intergenic	2934581	NM_001191688	306091	Rn.232343	NM_001191688		Pcdh9	protocadherin 9	protein-coding	0.251241	0.952113
chr7	38028314	38028464	+	Intergenic	215558	NM_017258	29618	Rn.1000	NM_017258	ENSRNOG00000004284	Btg1	BTG anti-proliferation factor 1	protein-coding	0.559566	0.910563
chr7	136391430	136391580	+	intron (NM_001271239, intron 7 of 7)	462315	NM_031070	81734	Rn.11567	NM_031070	ENSRNOG00000006235	Nell2	neural EGFL like 2	protein-coding	0.562648	0.909788
chr17	26702256	26702406	+	Intergenic	-82686	NM_001106106	291057	Rn.98308	NM_001106106	ENSRNOG00000016390	Eef1e1	eukaryotic translation elongation factor 1 epsilon 1	protein-coding	1.56791	0.738184
chr5	95749687	95749837	+	Intergenic	-2637529	NM_001106664	298182	Rn.40774	NM_001106664	ENSRNOG00000029318	Tyrp1	tyrosinase-related protein 1	protein-coding	0.130062	0.983163
chrX	58283426	58283576	+	Intergenic	-1517608	NM_177935	317553	Rn.214479	NM_177935	ENSRNOG00000029663	Il1rapl1	interleukin 1 receptor accessory protein-like 1	protein-coding	6.53579	0.222534
chr2	121994940	121995090	+	Intergenic	525457	NM_001107668	310324	Rn.116073	NM_001107668	ENSRNOG00000012734	Dcun1d1	defective in cullin neddylation 1 domain containing 1	protein-coding	1.86457	0.701323
chr4	45768763	45768913	+	Intergenic	-85565	NM_001109459	685171	Rn.218532	NM_001109459	ENSRNOG00000058543	LOC685171	similar to protein disulfide isomerase-associated 6	protein-coding	0.844339	0.83563
chrX	45703692	45703842	+	intron (NM_001191888, intron 4 of 4)	102402	NM_001191888	363472	Rn.103399	NM_001191888	ENSRNOG00000026044	Prrg1	proline rich and Gla domain 1	protein-coding	0.588688	0.889565
chr9	103657765	103657915	+	Intergenic	-450686	NM_053914	116696	Rn.234502	NM_053914	ENSRNOG00000019128	St8sia4	ST8 alpha-N-acetyl-neuraminide alpha-2,8-sialyltransferase 4	protein-coding	1.11672	0.72855
chr4	139488249	139488399	+	Intergenic	-181768	NM_001037363	500280	Rn.96330	NM_001037363	ENSRNOG00000006802	Lrrn1	leucine rich repeat neuronal 1	protein-coding	0.177646	0.978581
chr6	78360190	78360340	+	Intergenic	187503	NM_001009694	314140	Rn.91470	NM_001009694	ENSRNOG00000056011	LOC314140	ribose-phosphate pyrophosphokinase I -like	protein-coding	1.67255	0.729676
chr1	196188119	196188269	+	Intergenic	-549433	NM_001145762	100271845	Rn.222094	NM_001145762	ENSRNOG00000042706	LOC100271845	hypothetical protein LOC100271845	protein-coding	1.12409	0.812344
chr16	713078	713228	+	Intergenic	-44309	NM_031112	81776	Rn.979	NM_031112	ENSRNOG00000010189	Rps24	ribosomal protein S24	protein-coding	1.86197	0.700868
chr11	54495584	54495734	+	Intergenic	18782	NM_181625	288135	Rn.90340	NM_181625	ENSRNOG00000001943	Retnlg	resistin-like gamma	protein-coding	0.468961	0.921595
chr8	95142937	95143087	+	Intergenic	-222571	NM_001277060	300880	Rn.55758	NM_001037771	ENSRNOG00000010608	Cep162	centrosomal protein 162	protein-coding	1.71817	0.67591
chr7	8554734	8554884	+	Intergenic	50404	NM_001000699	404920	Rn.143363	NM_001000699		Olr1014	olfactory receptor 1014	protein-coding	0.484066	0.927668
chr3	51441380	51441530	+	Intergenic	201685	NM_013119	497770	Rn.87394	NM_013119	ENSRNOG00000005007	Scn3a	sodium voltage-gated channel alpha subunit 3	protein-coding	0.624857	0.897018
chr2	147329213	147329363	+	Intergenic	62774	NM_001106434	295061	Rn.24712	NM_001106434	ENSRNOG00000015812	Tm4sf1	transmembrane 4 L six family member 1	protein-coding	5.80308	0.225047
chr14	36335047	36335197	+	intron (NM_001017499, intron 4 of 8)	119120	NM_001017499	498353	Rn.3326	NM_001017499	ENSRNOG00000026828	Scfd2	sec1 family domain containing 2	protein-coding	1.24182	0.792517
chr14	52417656	52417806	+	Intergenic	-955010	NM_001173341	305373	Rn.203482	NM_001173341	ENSRNOG00000050910	Hmgb3	high mobility group box 3	protein-coding	0.914972	0.842956
chr16	48385741	48385891	+	intron (NM_001107311, intron 1 of 7)	51426	NM_001107311	306460	Rn.8484	NM_001107311	ENSRNOG00000009660	Enpp6	ectonucleotide pyrophosphatase/phosphodiesterase 6	protein-coding	5.71868	0.230827
chr3	74022742	74022892	+	Intergenic	-8022	NM_001000316	295769	Rn.142935	NM_001000316	ENSRNOG00000049954	Olr516	olfactory receptor 516	protein-coding	0.920629	0.797342
chr2	218307653	218307803	+	Intergenic	344352	NM_145777	252920	Rn.27711	NM_145777	ENSRNOG00000017969	Olfm3	olfactomedin 3	protein-coding	5.62477	0.23467
chr12	18977710	18977860	+	Intergenic	-25606	NM_053531	85491	Rn.34151	NM_053531	ENSRNOG00000008372	Vamp7	vesicle-associated membrane protein 7	protein-coding	6.55237	0.222258
chr2	215497278	215497428	+	Intergenic	-124947	NR_045198	100359946	Rn.133155	NR_045198		Hmox2-ps1	heme oxygenase (decycling) 2, pseudogene 1	pseudo	0.976582	0.806635
chr8	8690673	8690823	+	Intergenic	-166105	NM_053746	114589	Rn.10643	NM_053746	ENSRNOG00000007038	Cntn5	contactin 5	protein-coding	0.941313	0.843236
chr3	820549	820699	+	Intergenic	116414	NM_031044	81676	Rn.13145	NM_031044	ENSRNOG00000005223	Hnmt	histamine N-methyltransferase	protein-coding	6.74842	0.219991
chr2	174448521	174448671	+	Intergenic	-35234	NM_001191567	310526	Rn.24186	NM_001191567	ENSRNOG00000024213	Golim4	golgi integral membrane protein 4	protein-coding	0.328532	0.949896
chr2	78350551	78350701	+	Intergenic	-56686	NM_001009652	294846	Rn.111017	NM_001009652	ENSRNOG00000059443	Zfp622	zinc finger protein 622	protein-coding	6.44971	0.222614
chr3	99396126	99396276	+	Intergenic	968055	NM_001024981	295985	Rn.160141	NM_001024981	ENSRNOG00000004926	Mettl15	methyltransferase like 15	protein-coding	5.57872	0.236758
chr2	140830561	140830711	+	intron (NM_001107675, intron 2 of 5)	122238	NM_001106430	295037	Rn.7854	NM_001106430	ENSRNOG00000061857	Mgst2	microsomal glutathione S-transferase 2	protein-coding	5.27717	0.25588
chr13	48137644	48137794	+	intron (NM_001134958, intron 4 of 21)	-81325	NM_001108854	363984	Rn.18567	NM_001108854	ENSRNOG00000025100	Ikbke	inhibitor of nuclear factor kappa B kinase subunit epsilon	protein-coding	5.61866	0.234573
chr1	228077491	228077641	+	Intergenic	-40482	NM_017162	29319	Rn.34903	NM_017162	ENSRNOG00000021001	Cblif	cobalamin binding intrinsic factor	protein-coding	7.1715	0.203578
chr2	37812081	37812231	+	Intergenic	-308430	NM_001106408	294718	Rn.25178	NM_001106408	ENSRNOG00000013596	Dimt1	DIMT1 rRNA methyltransferase and ribosome maturation factor	protein-coding	6.88923	0.216357
chrX	46407646	46407796	+	Intergenic	-601552	NM_001191888	363472	Rn.103399	NM_001191888	ENSRNOG00000026044	Prrg1	proline rich and Gla domain 1	protein-coding	0.326989	0.924452
chr6	78573556	78573706	+	Intergenic	-23962	NM_012742	25098	Rn.10470	NM_012742		Foxa1	forkhead box A1	protein-coding	8.69941	0.0408594
chr18	45305472	45305622	+	Intergenic	75183	NM_001106146	291585	Rn.225791	NM_001106146	ENSRNOG00000025422	Pudp	pseudouridine 5'-phosphatase	protein-coding	0.698298	0.834703
chr9	113154876	113155026	+	intron (NM_001270390, intron 9 of 12)	83442	NM_001270390	501199	Rn.162274	NM_001270390	ENSRNOG00000031348	Tmem232	transmembrane protein 232	protein-coding	6.36204	0.222791
chr2	9204535	9204685	+	Intergenic	-321603	NM_001009698	315923	Rn.146128	NM_001009698	ENSRNOG00000016298	Lysmd3	LysM domain containing 3	protein-coding	1.28293	0.789437
chr15	81310225	81310375	+	Intergenic	-597147	NM_001106054	290426	Rn.218562	NM_001106054	ENSRNOG00000031100	Klhl1	kelch-like family member 1	protein-coding	0.198288	0.950492
chrX	101146526	101146676	+	Intergenic	3347113	NM_001169129	317183	Rn.24970	NM_001169129	ENSRNOG00000003929	Pcdh19	protocadherin 19	protein-coding	5.66103	0.23253
chrY_KL568157v1_random	2827267	2827417	+	NA	NA	NA								7.10018	0.207193
chr16	43699850	43700000	+	Intergenic	-2465830	NM_001031641	290923	Rn.104649	NM_001031641	ENSRNOG00000000108	Aga	aspartylglucosaminidase	protein-coding	6.51497	0.222573
chr2	182099831	182099981	+	Intergenic	59568	NM_021757	60376	Rn.44181	NM_021757	ENSRNOG00000006655	Plrg1	pleiotropic regulator 1	protein-coding	6.7472	0.219954
chr19	10920080	10920230	+	Intergenic	-36108	NM_001256466	498972	Rn.161724	NM_001256466	ENSRNOG00000043286	Cpne2	copine 2	protein-coding	6.36507	0.222945
chr6	33168531	33168681	+	Intergenic	-8220	NM_019287	54225	Rn.33815	NM_019287	ENSRNOG00000005542	Apob	apolipoprotein B	protein-coding	0.859428	0.859732
chr3	25012369	25012519	+	Intergenic	-1501485	NM_133589	171121	Rn.9573	NM_133589	ENSRNOG00000015145	Ppp6c	protein phosphatase 6, catalytic subunit	protein-coding	1.44771	0.760949
chr3	27800826	27800976	+	Intergenic	-616088	NM_053902	116682	Rn.10575	NM_053902	ENSRNOG00000029993	Kynu	kynureninase	protein-coding	0.880121	0.827274
chr8	105859515	105859665	+	intron (NM_134377, intron 1 of 17)	177105	NM_134377	171394	Rn.212755	NM_134377	ENSRNOG00000043085	Clstn2	calsyntenin 2	protein-coding	-1.18513	0.739006
chrX	17808078	17808228	+	Intergenic	-15401	NM_021837	24581	Rn.138106	NM_021837	ENSRNOG00000003085	Mycs	myc-like oncogene, s-myc protein	protein-coding	0.492632	0.925371
chr2	54523560	54523710	+	intron (NM_176074, intron 22 of 24)	57353	NM_176074	24237	Rn.16145	NM_176074	ENSRNOG00000024115	C6	complement C6	protein-coding	0.862619	0.85399
chr4	52790119	52790269	+	Intergenic	-439570	NM_001109480	685756	Rn.28477	NM_001109480	ENSRNOG00000039464	Tmem229a	transmembrane protein 229A	protein-coding	0.511367	0.901957
chr10	80825302	80825452	+	Intergenic	762519	NM_001135039	303456	Rn.52378	NM_001135039	ENSRNOG00000002644	Utp18	UTP18 small subunit processome component	protein-coding	6.02889	0.221022
chr7	135950073	135950223	+	intron (NM_001271239, intron 2 of 7)	69854	NM_001271239	500921	Rn.88857	NM_001271239		Tmem117	transmembrane protein 117	protein-coding	6.96296	0.213359
chr2	220343525	220343675	+	Intergenic	45361	NM_001001508	295401	Rn.58355	NM_001001508	ENSRNOG00000016872	Plppr4	phospholipid phosphatase related 4	protein-coding	0.714295	0.856654
[truncated: 4,666 more rows]
