# Supplementary material for: Genome-wide mapping of stress-responsive lncRNA, uc.104, reveals the chromatin-mediated regulation of stress and plasticity-related genes in the hippocampus of chronic restraint rats
Source: Mol Brain. 2026 Apr 19;19:43. doi: 10.1186/s13041-026-01304-3 (PMC13220396; doi:10.1186/s13041-026-01304-3)
Supplement: Supplementary file 6 — Supplementary Material 6 [file 13041_2026_1304_MOESM6_ESM.xlsx]

## Sheet: Sheet1
Table S4: Differentially expressed genes (DEGs) identified in the rat hippocampus following chronic restraint stress (CRS) compared with controls.
GeneSymbol	log2FC	Stat	pvalue	Chromosome_name	Start_position	End_position	Strand	Gene_biotype	Description
Aaas	0.230875	0.370757	0.710819	7	133464315	133483961	-1	protein_coding	aladin WD repeat nucleoporin [Source:RGD Symbol;Acc:1308701]
Aacs	0.40903	1.07011	0.284569	12	31113098	31160954	-1	protein_coding	acetoacetyl-CoA synthetase [Source:RGD Symbol;Acc:708522]
Aadat	-0.022578	-0.00934065	0.992547	16	29509394	29544332	-1	protein_coding	aminoadipate aminotransferase [Source:RGD Symbol;Acc:2948]
Aaed1	-0.600334	-1.10069	0.271032
Aagab	-0.262472	-0.565676	0.571614	8	64083380	64121900	1	protein_coding	alpha- and gamma-adaptin binding protein [Source:RGD Symbol;Acc:621601]
Aak1	0.223956	0.75409	0.450795	4	119295257	119450969	1	protein_coding	AP2 associated kinase 1 [Source:RGD Symbol;Acc:1305520]
Aamdc	-0.38706	-0.382279	0.702254	1	151845255	151892398	-1	protein_coding	adipogenesis associated, Mth938 domain containing [Source:RGD Symbol;Acc:1561459]
Aamp	-0.015084	-0.0450508	0.964067	9	75863389	75868547	-1	protein_coding	angio-associated, migratory cell protein [Source:RGD Symbol;Acc:1306281]
Aar2	0.814045	2.01591	0.043809	3	145057458	145080166	1	protein_coding	AAR2 splicing factor [Source:RGD Symbol;Acc:1311066]
Aars	0.13472	0.55607	0.578163
Aars2	0.0867993	0.130649	0.896053	9	15297531	15496090	-1	protein_coding	alanyl-tRNA synthetase 2, mitochondrial [Source:RGD Symbol;Acc:1310617]
Aarsd1	0.0804139	0.23781	0.812029	10	86340626	86353729	-1	protein_coding	alanyl-tRNA synthetase domain containing 1 [Source:RGD Symbol;Acc:1561650]
Aasdh	2.35205	3.22004	0.00128171	14	31255310	31281796	1	protein_coding	aminoadipate-semialdehyde dehydrogenase [Source:RGD Symbol;Acc:1311135]
Aasdhppt	-1.0963	-1.6128	0.106787	8	1452282	1463966	-1	protein_coding	aminoadipate-semialdehyde dehydrogenase-phosphopantetheinyl transferase [Source:RGD Symbol;Acc:1311360]
Aass	1.41671	1.51463	0.129867	4	51606462	51663136	-1	protein_coding	aminoadipate-semialdehyde synthase [Source:RGD Symbol;Acc:1310811]
Aatf	-0.501693	-1.19798	0.230925	10	69299037	69392201	-1	protein_coding	apoptosis antagonizing transcription factor [Source:RGD Symbol;Acc:620685]
Aatk	0.363555	1.31746	0.187685	10	105291585	105327112	-1	protein_coding	apoptosis-associated tyrosine kinase [Source:RGD Symbol;Acc:1590980]
Abat	0.445902	1.89301	0.0583567	10	6999819	7092835	-1	protein_coding	4-aminobutyrate aminotransferase [Source:RGD Symbol;Acc:620948]
Abca1	-1.31773	-2.39933	0.016425	5	67681297	67801170	-1	protein_coding	ATP binding cassette subfamily A member 1 [Source:RGD Symbol;Acc:631344]
Abca12	-2.55654	-1.76881	0.0769257	9	72823350	72996049	-1	protein_coding	ATP binding cassette subfamily A member 12 [Source:RGD Symbol;Acc:1304586]
Abca2	0.385719	1.50863	0.131392	3	8244639	8264537	1	protein_coding	ATP binding cassette subfamily A member 2 [Source:RGD Symbol;Acc:620238]
Abca3	0.552324	1.70063	0.0890119	10	13382540	13439745	1	protein_coding	ATP binding cassette subfamily A member 3 [Source:RGD Symbol;Acc:1307174]
Abca5	1.62044	3.16116	0.00157144	10	95240154	95308976	-1	protein_coding	ATP binding cassette subfamily A member 5 [Source:RGD Symbol;Acc:628661]
Abca7	-0.547931	-1.29086	0.196752	7	9691449	9711425	-1	protein_coding	ATP binding cassette subfamily A member 7 [Source:RGD Symbol;Acc:1303134]
Abca8	0.59993	0.543516	0.586774	10	94917520	94990988	-1	protein_coding	ATP binding cassette subfamily A member 8 [Source:RGD Symbol;Acc:1307069]
Abca8a	-3.17937	-2.61972	0.00880013	10	95002334	95072375	-1	protein_coding	ATP-binding cassette, subfamily A (ABC1), member 8a [Source:RGD Symbol;Acc:1307333]
Abca9	-0.721307	-0.513061	0.607909	10	95079058	95139608	-1	protein_coding	ATP binding cassette subfamily A member 9 [Source:RGD Symbol;Acc:1305931]
Abcb10	-0.0912604	-0.183094	0.854724	19	51952681	51982753	-1	protein_coding	ATP binding cassette subfamily B member 10 [Source:RGD Symbol;Acc:1311222]
Abcb11	-3.52526	-1.16111	0.245599	3	54017127	54112730	-1	protein_coding	ATP binding cassette subfamily B member 11 [Source:RGD Symbol;Acc:619930]
Abcb1a	-0.467591	-0.214981	0.829782	4	25158362	25442709	-1	protein_coding	ATP binding cassette subfamily B member 1A [Source:RGD Symbol;Acc:619951]
Abcb1b	0.638623	0.740867	0.458774	4	25242798	25325199	-1	protein_coding	ATP-binding cassette, subfamily B (MDR/TAP), member 1B [Source:RGD Symbol;Acc:3318]
Abcb4	0.340461	0.589667	0.555414	4	25151953	25209202	-1	protein_coding	ATP binding cassette subfamily B member 4 [Source:RGD Symbol;Acc:620248]
Abcb6	0.329109	0.807297	0.419495	9	76668554	76676924	-1	protein_coding	ATP binding cassette subfamily B member 6 [Source:RGD Symbol;Acc:71077]
Abcb7	-1.13557	-2.02464	0.0429045	X	69295552	69436858	-1	protein_coding	ATP binding cassette subfamily B member 7 [Source:RGD Symbol;Acc:1303086]
Abcb8	0.155072	0.332638	0.739408	4	10768281	10783589	-1	protein_coding	ATP binding cassette subfamily B member 8 [Source:RGD Symbol;Acc:1307655]
Abcb9	0.381732	1.08764	0.276753	12	32499225	32531931	1	protein_coding	ATP binding cassette subfamily B member 9 [Source:RGD Symbol;Acc:620254]
Abcc1	-0.895649	-1.4484	0.147504	10	531812	655114	-1	protein_coding	ATP binding cassette subfamily C member 1 [Source:RGD Symbol;Acc:3112]
Abcc10	0.124438	0.203237	0.838949	9	14657264	14677178	1	protein_coding	ATP binding cassette subfamily C member 10 [Source:RGD Symbol;Acc:1306696]
Abcc12	-4.55323	-2.09368	0.0362881	19	20549405	20620734	1	protein_coding	ATP binding cassette subfamily C member 12 [Source:RGD Symbol;Acc:735100]
Abcc2	-0.290962	-0.133112	0.894105	1	242664657	242723238	1	protein_coding	ATP binding cassette subfamily C member 2 [Source:RGD Symbol;Acc:2366]
Abcc3	-1.89051	-1.40162		10	79296693	79342595	-1	protein_coding	ATP binding cassette subfamily C member 3 [Source:RGD Symbol;Acc:71101]
Abcc4	0.321991	0.569194	0.569225	15	95542315	95774283	-1	protein_coding	ATP binding cassette subfamily C member 4 [Source:RGD Symbol;Acc:620266]
Abcc5	0.352931	1.14637	0.251643	11	80473872	80567253	1	protein_coding	ATP binding cassette subfamily C member 5 [Source:RGD Symbol;Acc:70913]
Abcc8	0.249729	0.538141	0.590479	1	96598647	96679510	-1	protein_coding	ATP binding cassette subfamily C member 8 [Source:RGD Symbol;Acc:3786]
Abcc9	2.29631	2.14586	0.0318841	4	175532547	175655356	-1	protein_coding	ATP binding cassette subfamily C member 9 [Source:RGD Symbol;Acc:3787]
Abcd1	0.273991	0.417621	0.676224	X	151428578	151450115	1	protein_coding	ATP binding cassette subfamily D member 1 [Source:RGD Symbol;Acc:1562128]
Abcd2	-2.51142	-2.29282	0.0218581	7	122263032	122311642	-1	protein_coding	ATP binding cassette subfamily D member 2 [Source:RGD Symbol;Acc:69244]
Abcd3	-0.37928	-0.893513	0.371583	2	209852087	209906020	-1	protein_coding	ATP binding cassette subfamily D member 3 [Source:RGD Symbol;Acc:2007]
Abcd4	0.358798	0.529689	0.596327	6	104246468	104280276	-1	protein_coding	ATP binding cassette subfamily D member 4 [Source:RGD Symbol;Acc:1307273]
Abce1	-0.931763	-2.14089	0.0322828	19	28205555	28230489	1	protein_coding	ATP binding cassette subfamily E member 1 [Source:RGD Symbol;Acc:1305301]
Abcf1	0.210647	0.78502	0.432442	20	2802488	2815433	1	protein_coding	ATP binding cassette subfamily F member 1 [Source:RGD Symbol;Acc:620286]
Abcf2	-0.227595	-0.779749	0.435539	4	10594907	10607606	1	protein_coding	ATP binding cassette subfamily F member 2 [Source:RGD Symbol;Acc:1304942]
Abcf3	0.00469406	0.0145336	0.988404	11	80339977	80352211	-1	protein_coding	ATP binding cassette subfamily F member 3 [Source:RGD Symbol;Acc:1310468]
Abcg1	-0.727829	-1.7754	0.0758325	20	9126687	9182948	1	protein_coding	ATP binding cassette subfamily G member 1 [Source:RGD Symbol;Acc:620294]
Abcg2	0.940736	0.796081	0.425985	4	87745319	87802409	1	protein_coding	ATP binding cassette subfamily G member 2 [Source:RGD Symbol;Acc:631345]
Abcg3l1	0.959735	0.652081	0.514349	14	5124353	5177184	-1	protein_coding	ATP-binding cassette, subfamily G (WHITE), member 3-like 1 [Source:RGD Symbol;Acc:1303294]
Abcg4	0.466543	0.812521	0.416492	8	44611187	44626881	-1	protein_coding	ATP binding cassette subfamily G member 4 [Source:RGD Symbol;Acc:1305840]
Abhd1	-0.338958	-0.296998	0.766468	6	25422526	25427514	-1	protein_coding	abhydrolase domain containing 1 [Source:RGD Symbol;Acc:1310988]
Abhd11	-0.943326	-1.09877	0.271868	12	21682202	21685398	-1	protein_coding	abhydrolase domain containing 11 [Source:RGD Symbol;Acc:1304681]
Abhd11os	1.03485	0.667625	0.504373
Abhd12	0.117447	0.394529	0.69319	3	139659317	139719564	-1	protein_coding	abhydrolase domain containing 12, lysophospholipase [Source:RGD Symbol;Acc:1562570]
Abhd13	0.985718	1.62999	0.103103	16	79501727	79516748	-1	protein_coding	abhydrolase domain containing 13 [Source:RGD Symbol;Acc:1308317]
Abhd14a	0.430553	0.379487	0.704326	8	107079144	107086985	-1	protein_coding	abhydrolase domain containing 14A [Source:RGD Symbol;Acc:1309721]
Abhd14b	-0.29771	-0.385083	0.700176	8	107088069	107092119	1	protein_coding	abhydrolase domain containing 14b [Source:RGD Symbol;Acc:1359649]
Abhd15	-0.874088	-0.650298	0.5155	10	62363209	62368600	1	protein_coding	abhydrolase domain containing 15 [Source:RGD Symbol;Acc:1304598]
Abhd16a	-0.129542	-0.365256	0.714921	20	3719091	3733927	-1	protein_coding	abhydrolase domain containing 16A, phospholipase [Source:RGD Symbol;Acc:1303164]
Abhd17a	0.143297	0.464224	0.642487	7	9124332	9130762	1	protein_coding	abhydrolase domain containing 17A, depalmitoylase [Source:RGD Symbol;Acc:1359682]
Abhd17b	-0.470795	-0.873514	0.382383	1	219198471	219231933	1	protein_coding	abhydrolase domain containing 17B, depalmitoylase [Source:RGD Symbol;Acc:1305246]
Abhd17c	-0.683414	-1.41717	0.156434	1	138084634	138125595	-1	protein_coding	abhydrolase domain containing 17C, depalmitoylase [Source:RGD Symbol;Acc:1308210]
Abhd18	-0.640898	-0.749067	0.453817	2	123872386	123920231	1	protein_coding	abhydrolase domain containing 18 [Source:RGD Symbol;Acc:1563987]
Abhd2	-0.617467	-1.22462	0.220718	1	133217375	133299061	1	protein_coding	abhydrolase domain containing 2, acylglycerol lipase [Source:RGD Symbol;Acc:1311389]
Abhd3	-0.964662	-1.44353	0.148872	18	1720718	1803428	-1	protein_coding	abhydrolase domain containing 3, phospholipase [Source:RGD Symbol;Acc:1310655]
Abhd4	0.160531	0.524161	0.600166	15	27704113	27716966	1	protein_coding	abhydrolase domain containing 4, N-acyl phospholipase B [Source:RGD Symbol;Acc:1311858]
Abhd5	0.747167	0.661702	0.508162	8	122000389	122026447	1	protein_coding	abhydrolase domain containing 5, lysophosphatidic acid acyltransferase [Source:RGD Symbol;Acc:1303237]
Abhd6	0.058866	0.130949	0.895816	15	16859738	16906985	-1	protein_coding	abhydrolase domain containing 6, acylglycerol lipase [Source:RGD Symbol;Acc:1359323]
Abhd8	0.376537	1.15129	0.249613	16	18144464	18157667	-1	protein_coding	abhydrolase domain containing 8 [Source:RGD Symbol;Acc:1305693]
Abi1	-0.499075	-1.51498	0.129778	17	85098550	85179792	-1	protein_coding	abl-interactor 1 [Source:RGD Symbol;Acc:621008]
Abi2	0.0693586	0.198386	0.842743	9	61827139	61905699	1	protein_coding	abl-interactor 2 [Source:RGD Symbol;Acc:628771]
Abi3	-2.70702	-1.86597	0.0620462	10	80769822	80780816	-1	protein_coding	ABI family, member 3 [Source:RGD Symbol;Acc:1311794]
Abi3bp	1.24879	0.869431	0.384611	11	43913043	44128929	-1	protein_coding	ABI family member 3 binding protein [Source:RGD Symbol;Acc:1562717]
Abl1	-0.516514	-0.441431	0.658901	3	14979853	15083065	1	protein_coding	ABL proto-oncogene 1, non-receptor tyrosine kinase [Source:RGD Symbol;Acc:1584969]
Abl2	-0.447676	-0.78597	0.431885	13	68673722	68839742	1	protein_coding	ABL proto-oncogene 2, non-receptor tyrosine kinase [Source:RGD Symbol;Acc:1590898]
Ablim1	0.389541	0.916407	0.359454
Ablim2	-0.120868	-0.325584	0.744739	14	74866281	74990334	-1	protein_coding	actin binding LIM protein family, member 2 [Source:RGD Symbol;Acc:1303094]
Ablim3	0.58657	1.38041	0.16746	18	55257583	55376380	-1	protein_coding	actin binding LIM protein family, member 3 [Source:RGD Symbol;Acc:1565118]
Abo	-3.07317	-1.43511	0.151256	3	10162096	10191423	-1	protein_coding	ABO, alpha 1-3-N-acetylgalactosaminyltransferase and alpha 1-3-galactosyltransferase [Source:RGD Symbol;Acc:2307241]
Abr	-0.0143176	-0.0629541	0.949803	10	61262516	61461505	-1	protein_coding	ABR activator of RhoGEF and GTPase [Source:RGD Symbol;Acc:1306279]
Abracl	0.110197	0.153883	0.877702	1	12654838	12665207	-1	protein_coding	ABRA C-terminal like [Source:RGD Symbol;Acc:1583256]
Abt1	-0.484526	-0.464192	0.642511	17	41699147	41701259	1	protein_coding	activator of basal transcription 1 [Source:RGD Symbol;Acc:1310785]
Abtb1	-0.349284	-0.818438	0.413107	4	121299304	121305620	-1	protein_coding	ankyrin repeat and BTB domain containing 1 [Source:RGD Symbol;Acc:1359363]
Abtb2	-0.194	-0.290173	0.771684	3	89954713	90108548	1	protein_coding	ankyrin repeat and BTB domain containing 2 [Source:RGD Symbol;Acc:620724]
Ac1576	-0.298589	-0.210719	0.833107	10	68914830	68930985	-1	protein_coding	uncharacterized LOC102552783 [Source:RGD Symbol;Acc:7502825]
Acaa1	0.075662	0.205185	0.837428
Acaa1b	-0.142037	-0.141655	0.887353	8	118872997	118881825	-1	protein_coding	acetyl-Coenzyme A acyltransferase 1B [Source:RGD Symbol;Acc:1562373]
Acaa2	-0.0693616	-0.131113	0.895686	18	68345012	68373249	1	protein_coding	acetyl-CoA acyltransferase 2 [Source:RGD Symbol;Acc:620482]
Acaca	-0.592963	-1.3061	0.191518	10	69014170	69276457	1	protein_coding	acetyl-CoA carboxylase alpha [Source:RGD Symbol;Acc:621248]
Acacb	0.689543	0.641839	0.520978	12	42366548	42457655	-1	protein_coding	acetyl-CoA carboxylase beta [Source:RGD Symbol;Acc:620500]
Acad10	2.0267	1.15112	0.249681
Acad11	-0.91396	-1.27706	0.201582	8	104681396	104746560	1	protein_coding	acyl-CoA dehydrogenase family, member 11 [Source:RGD Symbol;Acc:1306270]
Acad8	1.95185	3.8399	0.000123086	8	25382273	25406414	-1	protein_coding	acyl-CoA dehydrogenase family, member 8 [Source:RGD Symbol;Acc:1564209]
Acad9	-0.206948	-0.485821	0.627094	2	118943174	118966547	1	protein_coding	acyl-CoA dehydrogenase family, member 9 [Source:RGD Symbol;Acc:727973]
Acadl	-0.812509	-1.39055	0.164363	9	68333980	68372220	-1	protein_coding	acyl-CoA dehydrogenase, long chain [Source:RGD Symbol;Acc:2011]
Acadm	0.662631	1.02312	0.306251	2	242858865	242883147	-1	protein_coding	acyl-CoA dehydrogenase medium chain [Source:RGD Symbol;Acc:2012]
Acads	-0.553618	-0.936249	0.349145	12	41493626	41502898	1	protein_coding	acyl-CoA dehydrogenase short chain [Source:RGD Symbol;Acc:620514]
Acadsb	0.625917	0.783289	0.433458	1	186188987	186230379	1	protein_coding	acyl-CoA dehydrogenase, short/branched chain [Source:RGD Symbol;Acc:2013]
Acadvl	-0.125045	-0.339304	0.734381	10	54732469	54738075	-1	protein_coding	acyl-CoA dehydrogenase, very long chain [Source:RGD Symbol;Acc:2014]
Acan	-2.26154	-1.57582	0.115066	1	132981582	133043627	1	protein_coding	aggrecan [Source:RGD Symbol;Acc:68358]
Acap1	0.875052	1.26798	0.204804	10	54605323	54619472	-1	protein_coding	ArfGAP with coiled-coil, ankyrin repeat and PH domains 1 [Source:RGD Symbol;Acc:1305360]
Acap2	-0.858761	-1.8472	0.0647178	11	69538546	69654151	1	protein_coding	ArfGAP with coiled-coil, ankyrin repeat and PH domains 2 [Source:RGD Symbol;Acc:1562939]
Acap3	0.672918	1.84269	0.0653738	5	166500781	166515481	1	protein_coding	ArfGAP with coiled-coil, ankyrin repeat and PH domains 3 [Source:RGD Symbol;Acc:1310711]
Acat1	0.277721	0.711265	0.47692	8	53979813	54008855	-1	protein_coding	acetyl-CoA acetyltransferase 1 [Source:RGD Symbol;Acc:2016]
Acat2	0.432033	0.632106	0.527318	1	47695788	47752821	1	protein_coding	acetyl-CoA acetyltransferase 2 [Source:RGD Symbol;Acc:1359366]
Acat2l1	-0.19732	-0.250178	0.80245	1	47803813	47829151	1	protein_coding	acetyl-CoA acetyltransferase 2-like 1 [Source:RGD Symbol;Acc:1562948]
Acbd3	-0.0981304	-0.294881	0.768085	13	92455655	92483380	1	protein_coding	acyl-CoA binding domain containing 3 [Source:RGD Symbol;Acc:727851]
Acbd4	0.750643	1.26155	0.20711	10	88048108	88058500	1	protein_coding	acyl-CoA binding domain containing 4 [Source:RGD Symbol;Acc:1308404]
Acbd5	-0.462472	-0.615658	0.53812	17	85206303	85248215	1	protein_coding	acyl-CoA binding domain containing 5 [Source:RGD Symbol;Acc:1309411]
Acbd6	-0.25013	-0.540636	0.588758	13	67726786	67862311	1	protein_coding	acyl-CoA binding domain containing 6 [Source:RGD Symbol;Acc:1305030]
Accs	-1.88745	-1.53349	0.125156	3	79806587	79820835	-1	protein_coding	1-aminocyclopropane-1-carboxylate synthase [Source:RGD Symbol;Acc:1309314]
Acd	0.658079	1.45752	0.144973	19	33586745	33589461	-1	protein_coding	ACD, shelterin complex subunit and telomerase recruitment factor [Source:RGD Symbol;Acc:1565053]
Ace	0.313052	0.619747	0.535424	10	90910316	90931131	1	protein_coding	angiotensin I converting enzyme [Source:RGD Symbol;Acc:2493]
Ace2	1.64192	1.75417	0.0794011	X	30293589	30340977	-1	protein_coding	angiotensin I converting enzyme 2 [Source:RGD Symbol;Acc:728890]
Acer2	-0.0753501	-0.0646416	0.948459	5	101391885	101442614	1	protein_coding	alkaline ceramidase 2 [Source:RGD Symbol;Acc:1304629]
Acer3	-0.477947	-0.409852	0.681914	1	152504186	152606591	-1	protein_coding	alkaline ceramidase 3 [Source:RGD Symbol;Acc:1561254]
Ache	0.559523	1.02644	0.304682	12	19407360	19413651	-1	protein_coding	acetylcholinesterase [Source:RGD Symbol;Acc:69313]
Acin1	-0.29031	-1.31245	0.189369	15	28102112	28147001	-1	protein_coding	apoptotic chromatin condensation inducer 1 [Source:RGD Symbol;Acc:1311945]
Ackr1	0.167305	0.180408	0.856833	13	85782398	85783983	-1	protein_coding	atypical chemokine receptor 1 [Source:RGD Symbol;Acc:1596198]
Ackr3	0.977455	1.1541	0.24846	9	90799686	90811237	1	protein_coding	atypical chemokine receptor 3 [Source:RGD Symbol;Acc:620601]
Acly	0.218678	1.04567	0.295714	10	85412049	85463320	-1	protein_coding	ATP citrate lyase [Source:RGD Symbol;Acc:2018]
Acnat1	-3.50921	-1.30342	0.19243	5	63764666	63786144	-1	protein_coding	acyl-coenzyme A amino acid N-acyltransferase 1 [Source:RGD Symbol;Acc:1584701]
Acnat1	-3.50921	-1.30342	0.19243	5	63796430	63838293	-1	protein_coding	acyl-coenzyme A amino acid N-acyltransferase 1 [Source:RGD Symbol;Acc:1584701]
Aco1	-0.037124	-0.0795689	0.93658	5	55259827	55316391	1	protein_coding	aconitase 1 [Source:RGD Symbol;Acc:2019]
Aco2	0.373656	1.53352	0.125147	7	113385646	113428261	1	protein_coding	aconitase 2 [Source:RGD Symbol;Acc:621360]
Acot1	-2.92732	-1.32712	0.18447	6	103636041	103644163	1	protein_coding	acyl-CoA thioesterase 1 [Source:RGD Symbol;Acc:70894]
Acot11	-0.707657	-0.549466	0.582686	5	121527435	121581538	-1	protein_coding	acyl-CoA thioesterase 11 [Source:RGD Symbol;Acc:2324815]
Acot13	-0.466009	-0.699814	0.484043	17	40240378	40252851	1	protein_coding	acyl-CoA thioesterase 13 [Source:RGD Symbol;Acc:1306513]
Acot2	0.155172	0.148305	0.882102	6	103611544	103619245	1	protein_coding	acyl-CoA thioesterase 2 [Source:RGD Symbol;Acc:621055]
Acot3	-0.310764	-0.276164	0.782422	6	103682596	103688427	1	protein_coding	acyl-CoA thioesterase 3 [Source:RGD Symbol;Acc:1564089]
Acot3	-0.310764	-0.276164	0.782422	6	103723326	103729482	-1	protein_coding	acyl-CoA thioesterase 3 [Source:RGD Symbol;Acc:1564089]
Acot4	0.187929	0.0737918	0.941176	6	103668753	103673917	1	protein_coding	acyl-CoA thioesterase 4 [Source:RGD Symbol;Acc:1596753]
Acot7	0.476772	1.70981	0.0873006	5	162684645	162779309	1	protein_coding	acyl-CoA thioesterase 7 [Source:RGD Symbol;Acc:628856]
Acot8	-0.0406533	-0.0579076	0.953822	3	153531193	153542851	-1	protein_coding	acyl-CoA thioesterase 8 [Source:RGD Symbol;Acc:70368]
Acot9	0.478463	0.886024	0.375605	X	40064810	40123559	-1	protein_coding	acyl-CoA thioesterase 9 [Source:RGD Symbol;Acc:1359188]
Acox1	-0.112981	-0.303234	0.761712	10	101406197	101431232	-1	protein_coding	acyl-CoA oxidase 1 [Source:RGD Symbol;Acc:619757]
Acox3	0.174077	0.313916	0.753585	14	75094676	75176205	-1	protein_coding	acyl-CoA oxidase 3, pristanoyl [Source:RGD Symbol;Acc:69245]
Acp1	-0.772778	-1.22416	0.220893	6	47506380	47522021	-1	protein_coding	acid phosphatase 1 [Source:RGD Symbol;Acc:2020]
Acp2	-0.719285	-1.2146	0.224519	3	77175895	77185680	1	protein_coding	acid phosphatase 2, lysosomal [Source:RGD Symbol;Acc:2021]
Acp5	0.0467774	0.0335543	0.973233	8	20663985	20667929	-1	protein_coding	acid phosphatase 5, tartrate resistant [Source:RGD Symbol;Acc:2022]
Acp6	0.464101	0.52125	0.602193	2	184711619	184733017	1	protein_coding	acid phosphatase 6, lysophosphatidic [Source:RGD Symbol;Acc:1306336]
Acrbp	0.237543	0.198936	0.842313	4	157841841	157864213	1	protein_coding	acrosin binding protein [Source:RGD Symbol;Acc:1564880]
Acsbg1	0.115069	0.39485	0.692953	8	54991296	55047391	-1	protein_coding	acyl-CoA synthetase bubblegum family member 1 [Source:RGD Symbol;Acc:708557]
Acsf2	-0.30561	-0.529301	0.596597	10	79504511	79546673	-1	protein_coding	acyl-CoA synthetase family member 2 [Source:RGD Symbol;Acc:1562656]
Acsf3	-0.995085	-1.31373	0.188938	19	50835221	50875553	1	protein_coding	acyl-CoA synthetase family member 3 [Source:RGD Symbol;Acc:1586037]
Acsl1	0.0244126	0.0568812	0.95464	16	45755254	45821541	-1	protein_coding	acyl-CoA synthetase long-chain family member 1 [Source:RGD Symbol;Acc:2015]
Acsl3	0.0372815	0.140021	0.888644	9	80115112	80164627	1	protein_coding	acyl-CoA synthetase long-chain family member 3 [Source:RGD Symbol;Acc:70552]
Acsl4	-0.38782	-0.820735	0.411797	X	105942799	106006427	-1	protein_coding	acyl-CoA synthetase long-chain family member 4 [Source:RGD Symbol;Acc:69401]
Acsl5	-0.0508857	-0.11361	0.909547	1	254292521	254336607	1	protein_coding	acyl-CoA synthetase long-chain family member 5 [Source:RGD Symbol;Acc:69402]
Acsl6	0.392839	1.07508	0.28234	10	38440080	38498757	1	protein_coding	acyl-CoA synthetase long-chain family member 6 [Source:RGD Symbol;Acc:69403]
Acss1	0.272203	0.815923	0.414544	3	139450383	139500325	-1	protein_coding	acyl-CoA synthetase short-chain family member 1 [Source:RGD Symbol;Acc:1306246]
Acss2	-0.0720652	-0.203854	0.838468	3	144004336	144059675	1	protein_coding	acyl-CoA synthetase short-chain family member 2 [Source:RGD Symbol;Acc:1305489]
Acss3	-0.384282	-0.184214	0.853845	7	42242652	42450230	-1	protein_coding	acyl-CoA synthetase short-chain family member 3 [Source:RGD Symbol;Acc:1307051]
Acta1	-0.972589	-2.29442	0.0217664	19	51883715	51886742	-1	protein_coding	actin, alpha 1, skeletal muscle [Source:RGD Symbol;Acc:2025]
Acta2	0.308624	0.678056	0.497736	1	231746548	231759554	-1	protein_coding	actin alpha 2, smooth muscle [Source:RGD Symbol;Acc:621676]
Actb	-0.338557	-1.40734	0.159325	12	11663109	11672877	1	protein_coding	actin, beta [Source:RGD Symbol;Acc:628837]
Actc1	0.429216	0.410283	0.681599	3	100811987	100817523	-1	protein_coding	actin, alpha, cardiac muscle 1 [Source:RGD Symbol;Acc:2026]
Actg1	-0.0694509	-0.29911	0.764856	10	105619737	105624232	-1	protein_coding	actin, gamma 1 [Source:RGD Symbol;Acc:1304556]
Actg2	2.08456	1.60671	0.108118	4	116021832	116046465	-1	protein_coding	actin gamma 2, smooth muscle [Source:RGD Symbol;Acc:2027]
Actl6a	0.207173	0.450362	0.65245	2	115492285	115508401	1	protein_coding	actin-like 6A [Source:RGD Symbol;Acc:1307747]
Actl6b	0.366554	0.895327	0.370612	12	19124916	19141376	-1	protein_coding	actin-like 6B [Source:RGD Symbol;Acc:1307763]
Actn1	-0.656159	-1.66259	0.0963952	6	98998556	99093251	-1	protein_coding	actinin, alpha 1 [Source:RGD Symbol;Acc:70907]
Actn2	0.101123	0.150303	0.880526	17	58142625	58210622	1	protein_coding	actinin alpha 2 [Source:RGD Symbol;Acc:1308097]
Actn3	-0.124838	-0.0792404	0.936841	1	202159082	202175012	-1	protein_coding	actinin alpha 3 [Source:RGD Symbol;Acc:621792]
Actn4	-0.638839	-1.51798	0.129019	1	84182788	84251847	-1	protein_coding	actinin alpha 4 [Source:RGD Symbol;Acc:61816]
Actr10	0.451317	1.31634	0.188061	6	89446093	89473047	1	protein_coding	actin related protein 10 [Source:RGD Symbol;Acc:1306515]
Actr1a	-0.426957	-1.52329	0.127685	1	245237826	245256495	-1	protein_coding	actin related protein 1A [Source:RGD Symbol;Acc:1307025]
Actr1b	0.469624	1.45001	0.147055	9	38929912	38938507	-1	protein_coding	actin related protein 1B [Source:RGD Symbol;Acc:1307380]
Actr2	-0.285351	-0.896911	0.369766	14	94296443	94340524	-1	protein_coding	actin related protein 2 [Source:RGD Symbol;Acc:1310826]
Actr3	-0.836305	-2.23306	0.0255449	13	36800093	36844124	-1	protein_coding	actin related protein 3 [Source:RGD Symbol;Acc:71024]
Actr3b	0.0326167	0.0593147	0.952701	4	9262233	9355441	-1	protein_coding	actin related protein 3B [Source:RGD Symbol;Acc:1565759]
Actr5	0.908056	1.06388	0.287381	3	147282624	147296110	1	protein_coding	actin related protein 5 [Source:RGD Symbol;Acc:1307958]
Actr6	0.0774764	0.142989	0.886299	7	24150250	24171067	-1	protein_coding	actin related protein 6 [Source:RGD Symbol;Acc:1304609]
Actr8	0.528748	1.23109	0.21829	16	5164129	5178577	1	protein_coding	actin related protein 8 [Source:RGD Symbol;Acc:1311878]
Acvr1	0.226414	0.504003	0.614259	3	42978561	43098241	-1	protein_coding	activin A receptor type 1 [Source:RGD Symbol;Acc:620200]
Acvr1b	0.540085	1.63119	0.10285	7	132286275	132329673	1	protein_coding	activin A receptor type 1B [Source:RGD Symbol;Acc:735207]
Acvr2a	0.165572	0.50036	0.616821	3	33205523	33289968	1	protein_coding	activin A receptor type 2A [Source:RGD Symbol;Acc:70911]
Acvr2b	0.0931082	0.141662	0.887347	8	119138812	119170458	1	protein_coding	activin A receptor type 2B [Source:RGD Symbol;Acc:2028]
Acvrl1	-0.445047	-0.560903	0.574864	7	132239729	132256591	1	protein_coding	activin A receptor like type 1 [Source:RGD Symbol;Acc:2029]
Acy1	-0.0448449	-0.0619477	0.950605	8	107072358	107077682	-1	protein_coding	aminoacylase 1 [Source:RGD Symbol;Acc:2030]
Acy3	-1.11415	-0.777258	0.437006	1	201279851	201283175	1	protein_coding	aminoacylase 3 [Source:RGD Symbol;Acc:1305394]
Acyp1	0.147792	0.157074	0.875186	6	104919162	104932387	-1	protein_coding	acylphosphatase 1 [Source:RGD Symbol;Acc:1311327]
Acyp2	0.9499	1.27096	0.203743	14	104201895	104371386	-1	protein_coding	acylphosphatase 2 [Source:RGD Symbol;Acc:1595836]
Ada	1.21632	1.07518	0.282293	3	152398747	152447088	-1	protein_coding	adenosine deaminase [Source:RGD Symbol;Acc:2031]
Adal	-3.33429	-1.64342	0.100295	3	108101857	108118516	1	protein_coding	adenosine deaminase-like [Source:RGD Symbol;Acc:1359517]
Adal	-3.33429	-1.64342	0.100295	3	108098346	108130565	1	protein_coding	adenosine deaminase-like [Source:RGD Symbol;Acc:1359517]
Adam10	-1.33731	-2.49181	0.0127095	8	71345837	71477889	1	protein_coding	ADAM metallopeptidase domain 10 [Source:RGD Symbol;Acc:2032]
Adam11	0.522189	1.38921	0.164768	10	87724234	87741562	1	protein_coding	ADAM metallopeptidase domain 11 [Source:RGD Symbol;Acc:1307515]
Adam12	0.721683	0.960875	0.336615	1	188686989	189020667	-1	protein_coding	ADAM metallopeptidase domain 12 [Source:RGD Symbol;Acc:1583652]
Adam15	-0.204143	-0.60562	0.544767	2	174754633	174765113	-1	protein_coding	ADAM metallopeptidase domain 15 [Source:RGD Symbol;Acc:620402]
Adam17	-0.334551	-0.592323		6	40872856	40920639	-1	protein_coding	ADAM metallopeptidase domain 17 [Source:RGD Symbol;Acc:620404]
Adam19	-0.741401	-0.768941	0.441928	10	30491405	30583105	1	protein_coding	ADAM metallopeptidase domain 19 [Source:RGD Symbol;Acc:1585017]
Adam1a	-0.115641	-0.0855912	0.931791	12	35017315	35020311	1	protein_coding	ADAM metallopeptidase domain 1a [Source:RGD Symbol;Acc:621467]
Adam22	0.937222	2.20629	0.0273634	4	25715990	25964962	1	protein_coding	ADAM metallopeptidase domain 22 [Source:RGD Symbol;Acc:1585016]
Adam23	0.177044	0.510215	0.609901	9	64862878	65006515	1	protein_coding	ADAM metallopeptidase domain 23 [Source:RGD Symbol;Acc:1305739]
Adam33	0.114567	0.0480888	0.961645	3	118271029	118283461	-1	protein_coding	ADAM metallopeptidase domain 33 [Source:RGD Symbol;Acc:1305278]
Adam4l1	2.5516	1.06616	0.286354
Adam8	-2.62281	-1.74042		1	194770060	194788801	-1	protein_coding	ADAM metallopeptidase domain 8 [Source:RGD Symbol;Acc:1566394]
Adam9	-0.220784	-0.508451	0.611137	16	67022655	67100917	1	protein_coding	ADAM metallopeptidase domain 9 [Source:RGD Symbol;Acc:621473]
Adamts1	-0.506305	-0.497426	0.618888	11	24931761	24941103	-1	protein_coding	ADAM metallopeptidase with thrombospondin type 1 motif, 1 [Source:RGD Symbol;Acc:621241]
Adamts10	-0.0444309	-0.0858251	0.931605	7	14331745	14361620	1	protein_coding	ADAM metallopeptidase with thrombospondin type 1 motif, 10 [Source:RGD Symbol;Acc:1598320]
Adamts12	-3.28327	-2.12793	0.0333427	2	60032873	60327629	1	protein_coding	ADAM metallopeptidase with thrombospondin type 1 motif, 12 [Source:RGD Symbol;Acc:1307323]
Adamts14	1.03149	0.662845	0.50743	20	29144354	29219866	-1	protein_coding	ADAM metallopeptidase with thrombospondin type 1 motif, 14 [Source:RGD Symbol;Acc:1308899]
Adamts15	-0.972833	-1.43	0.152718	8	29307865	29331249	-1	protein_coding	ADAM metallopeptidase with thrombospondin type 1 motif, 15 [Source:RGD Symbol;Acc:1309770]
Adamts17	-0.762873	-0.727565	0.46688	1	120445749	120768202	1	protein_coding	ADAM metallopeptidase with thrombospondin type 1 motif, 17 [Source:RGD Symbol;Acc:1308783]
Adamts18	1.39419	1.26808	0.204769	19	41688617	41839781	-1	protein_coding	ADAM metallopeptidase with thrombospondin type 1 motif, 18 [Source:RGD Symbol;Acc:1560118]
Adamts2	0.834998	1.26476	0.205958	10	34921049	35123821	1	protein_coding	ADAM metallopeptidase with thrombospondin type 1 motif, 2 [Source:RGD Symbol;Acc:1565950]
Adamts20	0.134988	0.0697974	0.944355	7	125397734	125527777	-1	protein_coding	ADAM metallopeptidase with thrombospondin type 1 motif, 20 [Source:RGD Symbol;Acc:1307725]
Adamts3	1.45037	2.54474	0.010936	14	18231165	18435556	1	protein_coding	ADAM metallopeptidase with thrombospondin type 1, motif 3 [Source:RGD Symbol;Acc:1310750]
Adamts4	0.158378	0.216329	0.828731	13	83670183	83680065	1	protein_coding	ADAM metallopeptidase with thrombospondin type 1 motif, 4 [Source:RGD Symbol;Acc:621242]
Adamts5	0.720317	0.307792	0.75824	11	25000637	25047205	-1	protein_coding	ADAM metallopeptidase with thrombospondin type 1 motif, 5 [Source:RGD Symbol;Acc:735196]
Adamts6	-1.19519	-1.03391	0.301178	2	35421510	35633298	1	protein_coding	ADAM metallopeptidase with thrombospondin type 1 motif, 6 [Source:RGD Symbol;Acc:1307678]
Adamts7	0.679689	0.890227	0.373344	8	90704727	90744328	1	protein_coding	ADAM metallopeptidase with thrombospondin type 1 motif, 7 [Source:RGD Symbol;Acc:1306713]
Adamts8	1.36427	1.4098	0.158599	8	29349114	29368404	1	protein_coding	ADAM metallopeptidase with thrombospondin type 1 motif, 8 [Source:RGD Symbol;Acc:1308511]
Adamts9	-2.01773	-1.47752	0.139536	4	125291490	125462929	-1	protein_coding	ADAM metallopeptidase with thrombospondin type 1 motif, 9 [Source:RGD Symbol;Acc:1306889]
Adamtsl1	-0.716569	-0.736834	0.461223	5	99964486	100918384	1	protein_coding	ADAMTS-like 1 [Source:RGD Symbol;Acc:1306439]
Adamtsl2	1.48443	1.31392	0.188872	3	10404626	10434554	1	protein_coding	ADAMTS-like 2 [Source:RGD Symbol;Acc:1305459]
Adamtsl3	0.66382	0.353735	0.723537	1	136288793	136596986	1	protein_coding	ADAMTS-like 3 [Source:RGD Symbol;Acc:1305155]
Adamtsl4	-0.0654753	-0.085334	0.931996	2	183235646	183246848	-1	protein_coding	ADAMTS-like 4 [Source:RGD Symbol;Acc:1561012]
Adamtsl5	-1.27217	-0.80314	0.421894	7	9363237	9370285	1	protein_coding	ADAMTS-like 5 [Source:RGD Symbol;Acc:1305607]
Adap1	0.377673	1.10573	0.268842	12	15324209	15380831	1	protein_coding	ArfGAP with dual PH domains 1 [Source:RGD Symbol;Acc:621418]
Adap2	0.560701	0.443961	0.657071	10	65138020	65165604	1	protein_coding	ArfGAP with dual PH domains 2 [Source:RGD Symbol;Acc:708487]
Adar	-0.240509	-0.787196	0.431167	2	175138403	175178282	1	protein_coding	adenosine deaminase, RNA-specific [Source:RGD Symbol;Acc:71099]
Adarb1	0.679508	1.82099	0.0686089	20	11222583	11350852	1	protein_coding	adenosine deaminase, RNA-specific, B1 [Source:RGD Symbol;Acc:2033]
Adarb2	0.224719	0.278029	0.78099	17	61756067	62300831	-1	protein_coding	adenosine deaminase, RNA-specific, B2 [Source:RGD Symbol;Acc:621519]
Adat1	1.29982	0.743212	0.457354	19	39918227	39956883	-1	protein_coding	adenosine deaminase, tRNA-specific 1 [Source:RGD Symbol;Acc:1591020]
Adat2	0.0593688	0.0377503	0.969887	1	7954631	7975251	1	protein_coding	adenosine deaminase, tRNA-specific 2 [Source:RGD Symbol;Acc:1309642]
Adat3	1.86666	0.87598		7	9101187	9115340	-1	protein_coding	adenosine deaminase, tRNA-specific 3 [Source:RGD Symbol;Acc:1642417]
Adck1	0.867146	1.67164	0.0945955	6	107277244	107377055	1	protein_coding	aarF domain containing kinase 1 [Source:RGD Symbol;Acc:1308263]
Adck2	-0.870993	-1.28444	0.198989
Adck3	0.284789	0.722609	0.46992
Adck4	0.376361	0.740086	0.459248
Adck5	0.671046	0.907687	0.364044	7	108301415	108319436	1	protein_coding	aarF domain containing kinase 5 [Source:RGD Symbol;Acc:1305504]
Adcy1	0.432335	1.33633	0.181443	14	81911099	82028969	1	protein_coding	adenylate cyclase 1 [Source:RGD Symbol;Acc:1309318]
Adcy2	0.407282	0.803235	0.421839	1	34375895	34822236	1	protein_coding	adenylate cyclase 2 [Source:RGD Symbol;Acc:619965]
Adcy3	-0.289113	-0.704892	0.480878	6	27124828	27203686	1	protein_coding	adenylate cyclase 3 [Source:RGD Symbol;Acc:71009]
Adcy4	-1.03194	-0.630608	0.528297	15	29266287	29282108	-1	protein_coding	adenylate cyclase 4 [Source:RGD Symbol;Acc:2034]
Adcy5	0.340905	1.07982	0.280221	11	65471612	65618974	-1	protein_coding	adenylate cyclase 5 [Source:RGD Symbol;Acc:71014]
Adcy6	0.378105	1.29424	0.195583	7	129742838	129763754	-1	protein_coding	adenylate cyclase 6 [Source:RGD Symbol;Acc:2035]
Adcy7	-1.307	-1.6179	0.105684	19	18740875	18776311	-1	protein_coding	adenylate cyclase 7 [Source:RGD Symbol;Acc:619966]
Adcy8	1.08878	2.22346	0.026185	7	96417324	96665911	-1	protein_coding	adenylate cyclase 8 [Source:RGD Symbol;Acc:2036]
Adcy9	0.121175	0.306193	0.759458	10	11139446	11262066	1	protein_coding	adenylate cyclase 9 [Source:RGD Symbol;Acc:1304747]
Adcyap1	0.656491	0.687699	0.491642	9	113103718	113109773	-1	protein_coding	adenylate cyclase activating polypeptide 1 [Source:RGD Symbol;Acc:2037]
Adcyap1r1	-0.201748	-0.63361	0.526335	4	84593892	84642700	1	protein_coding	ADCYAP receptor type I [Source:RGD Symbol;Acc:2038]
Add1	0.295869	1.64171	0.100651	14	76108654	76167182	-1	protein_coding	adducin 1 [Source:RGD Symbol;Acc:2041]
Add2	0.940268	2.13751	0.0325564	4	118497416	118538505	1	protein_coding	adducin 2 [Source:RGD Symbol;Acc:2042]
Add3	0.0140618	0.0435234	0.965284	1	252147386	252255124	1	protein_coding	adducin 3 [Source:RGD Symbol;Acc:2043]
Adgra1	0.311507	0.501696	0.615881	1	194629726	194672550	1	protein_coding	adhesion G protein-coupled receptor A1 [Source:RGD Symbol;Acc:1308241]
Adgra2	0.0735903	0.12411	0.901228	16	64933315	64971483	-1	protein_coding	adhesion G protein-coupled receptor A2 [Source:RGD Symbol;Acc:2323365]
Adgra3	0.0383755	0.0806511	0.935719	14	60874715	60976332	1	protein_coding	adhesion G protein-coupled receptor A3 [Source:RGD Symbol;Acc:1304914]
Adgrb1	0.610209	1.67788	0.0933703	7	106404958	106476902	1	protein_coding	adhesion G protein-coupled receptor B1 [Source:RGD Symbol;Acc:1305608]
Adgrb2	0.481301	1.75253	0.0796831	5	142331329	142362540	1	protein_coding	adhesion G protein-coupled receptor B2 [Source:RGD Symbol;Acc:1309431]
Adgrb3	0.37081	0.834004	0.404278	9	27421168	28148855	-1	protein_coding	adhesion G protein-coupled receptor B3 [Source:RGD Symbol;Acc:1309703]
Adgrd1	-0.665981	-0.312301	0.754812	12	27488908	27603696	-1	protein_coding	adhesion G protein-coupled receptor D1 [Source:RGD Symbol;Acc:1594795]
Adgre1	-5.83957	-3.25009		9	2242474	2398000	1	protein_coding	adhesion G protein-coupled receptor E1 [Source:RGD Symbol;Acc:1359214]
Adgre4	-4.75439	-2.22984	0.025758	9	9760355	9900760	1	protein_coding	adhesion G protein-coupled receptor E4 [Source:RGD Symbol;Acc:1359641]
Adgre5	-0.0334578	-0.0664408	0.947027	19	24398689	24418638	1	protein_coding	adhesion G protein-coupled receptor E5 [Source:RGD Symbol;Acc:1305595]
Adgrf5	0.569264	0.903196	0.366422	9	17520009	17623968	-1	protein_coding	adhesion G protein-coupled receptor F5 [Source:RGD Symbol;Acc:621679]
Adgrg1	0.559271	1.74162	0.0815756	19	10003975	10041108	-1	protein_coding	adhesion G protein-coupled receptor G1 [Source:RGD Symbol;Acc:628617]
Adgrg2	0.178903	0.256575	0.797507	X	34297402	34422609	-1	protein_coding	adhesion G protein-coupled receptor G2 [Source:RGD Symbol;Acc:628618]
Adgrg6	0.705085	0.657299	0.510989	1	8812904	8954123	-1	protein_coding	adhesion G protein-coupled receptor G6 [Source:RGD Symbol;Acc:1308551]
Adgrl1	0.199439	0.737581	0.460769	19	24204360	24244139	-1	protein_coding	adhesion G protein-coupled receptor L1 [Source:RGD Symbol;Acc:620768]
Adgrl2	-0.323577	-0.670318	0.502655	2	237696056	238327141	-1	protein_coding	adhesion G protein-coupled receptor L2 [Source:RGD Symbol;Acc:620835]
Adgrl3	0.335618	0.779195	0.435865	14	26368277	27105860	-1	protein_coding	adhesion G protein-coupled receptor L3 [Source:RGD Symbol;Acc:620836]
Adgrl4	0.633327	0.493132	0.621919	2	240354941	240457225	1	protein_coding	adhesion G protein-coupled receptor L4 [Source:RGD Symbol;Acc:621136]
Adh1	0.158271	0.139823	0.888799
Adh5	-0.499387	-1.23389	0.217244	2	226947466	226987591	1	protein_coding	alcohol dehydrogenase 5 (class III), chi polypeptide [Source:RGD Symbol;Acc:2292706]
Adh6a	-2.65044	-1.24302	0.213861	2	226823730	226846003	1	protein_coding	alcohol dehydrogenase 6A (class V) [Source:RGD Symbol;Acc:1310029]
Adhfe1	-0.214337	-0.140565	0.888213	5	9705970	9732517	-1	protein_coding	alcohol dehydrogenase, iron containing, 1 [Source:RGD Symbol;Acc:1308863]
Adi1	0.856357	1.31624	0.188092	6	45306841	45313842	1	protein_coding	acireductone dioxygenase 1 [Source:RGD Symbol;Acc:727828]
Adipor1	-0.809819	-2.37186	0.017699	13	45859533	45879241	1	protein_coding	adiponectin receptor 1 [Source:RGD Symbol;Acc:1303151]
Adipor2	-0.448195	-1.30994	0.190217	4	152524623	152559355	-1	protein_coding	adiponectin receptor 2 [Source:RGD Symbol;Acc:1307891]
Adk	-0.237653	-0.369774	0.711551	15	2863244	3246510	-1	protein_coding	adenosine kinase [Source:RGD Symbol;Acc:2046]
Adm	-2.51184	-1.43202	0.152137	1	164745466	164747654	1	protein_coding	adrenomedullin [Source:RGD Symbol;Acc:2047]
Adnp	-0.132576	-0.400203	0.689007	3	156891381	156917312	-1	protein_coding	activity-dependent neuroprotector homeobox [Source:RGD Symbol;Acc:71030]
Adnp2	0.751357	1.56034	0.11868	18	73571936	73628484	-1	protein_coding	ADNP homeobox 2 [Source:RGD Symbol;Acc:1308279]
Ado	-0.454808	-0.578316	0.563051	20	21044555	21049235	1	protein_coding	2-aminoethanethiol dioxygenase [Source:RGD Symbol;Acc:1308233]
Adora1	0.473198	0.889995	0.373469	13	45658872	45695801	-1	protein_coding	adenosine A1 receptor [Source:RGD Symbol;Acc:2048]
Adora2a	0.364388	0.646725	0.51781	20	13315853	13333386	-1	protein_coding	adenosine A2a receptor [Source:RGD Symbol;Acc:2049]
Adora2b	-0.629499	-0.42528	0.670633	10	46940384	46956772	1	protein_coding	adenosine A2B receptor [Source:RGD Symbol;Acc:2050]
Adpgk	-0.433324	-1.07034	0.284468	8	59699388	59727351	1	protein_coding	ADP-dependent glucokinase [Source:RGD Symbol;Acc:1306103]
Adprh	-0.0623503	-0.141987	0.88709	11	62299793	62306931	1	protein_coding	ADP-ribosylarginine hydrolase [Source:RGD Symbol;Acc:2052]
Adprhl2	-0.304045	-0.658162	0.510434
Adprm	0.0913789	0.126649	0.899218	10	51731993	51744635	-1	protein_coding	ADP-ribose/CDP-alcohol diphosphatase, manganese-dependent [Source:RGD Symbol;Acc:1309906]
Adra1a	-0.154983	-0.0946928	0.924559	15	40832534	40927500	1	protein_coding	adrenoceptor alpha 1A [Source:RGD Symbol;Acc:2055]
Adra1b	-0.243084	-0.261727	0.793532	10	28255025	28312919	-1	protein_coding	adrenoceptor alpha 1B [Source:RGD Symbol;Acc:2054]
Adra1d	-0.119622	-0.14375	0.885698	3	118793346	118809354	-1	protein_coding	adrenoceptor alpha 1D [Source:RGD Symbol;Acc:62064]
Adra2a	0.371577	0.69608	0.486379	1	253060218	253064365	1	protein_coding	adrenoceptor alpha 2A [Source:RGD Symbol;Acc:2056]
Adra2b	0.843123	0.583438	0.559598	3	114585169	114589355	1	protein_coding	adrenoceptor alpha 2B [Source:RGD Symbol;Acc:2057]
Adra2c	0.231333	0.257917	0.796471	14	75471143	75472846	-1	protein_coding	adrenoceptor alpha 2C [Source:RGD Symbol;Acc:2058]
Adrb1	1.39104	1.73	0.0836303	1	255771597	255807259	1	protein_coding	adrenoceptor beta 1 [Source:RGD Symbol;Acc:2059]
Adrb2	-1.04857	-0.596398	0.550909	18	55502903	55644512	-1	protein_coding	adrenoceptor beta 2 [Source:RGD Symbol;Acc:2060]
Adrm1	-0.308585	-1.21791	0.223258	3	167265296	167270195	1	protein_coding	ADRM1 26S proteasome ubiquitin receptor [Source:RGD Symbol;Acc:69248]
Adsl	0.144803	0.382211	0.702305	7	112479271	112503760	1	protein_coding	adenylosuccinate lyase [Source:RGD Symbol;Acc:1307617]
Adss	-0.666479	-1.65583	0.097756	13	89769244	89799604	-1	protein_coding	adenylosuccinate synthase [Source:RGD Symbol;Acc:1310508]
Adssl1	-0.698926	-1.30024	0.193519
Aebp1	-0.030696	-0.0520838	0.958462	14	80738892	80748877	1	protein_coding	AE binding protein 1 [Source:RGD Symbol;Acc:1306922]
Aebp2	-0.205172	-0.619364	0.535677	4	173528344	173593100	1	protein_coding	AE binding protein 2 [Source:RGD Symbol;Acc:1307233]
Aen	0.171983	0.198707	0.842492	1	132815142	132824523	1	protein_coding	apoptosis enhancing nuclease [Source:RGD Symbol;Acc:1305051]
Aes	0.283281	1.11681	0.264077
Afap1	-0.216845	-0.352023	0.724821	14	74743320	74856263	-1	protein_coding	actin filament associated protein 1 [Source:RGD Symbol;Acc:619959]
Afap1l1	-0.0599268	-0.0867458	0.930874	18	55183786	55244146	-1	protein_coding	actin filament associated protein 1-like 1 [Source:RGD Symbol;Acc:1311580]
Afap1l2	-0.492954	-0.371876	0.709985	1	255964238	256060820	-1	protein_coding	actin filament associated protein 1-like 2 [Source:RGD Symbol;Acc:1310668]
Afdn	0.0772918	0.204851	0.837689	1	53905373	54034216	1	protein_coding	afadin, adherens junction formation factor [Source:RGD Symbol;Acc:708561]
Aff1	-0.110271	-0.127044	0.898905	14	5863961	6024729	-1	protein_coding	ALF transcription elongation factor 1 [Source:RGD Symbol;Acc:1307940]
Aff2	0.959852	1.32249	0.186003	X	147928407	148429995	1	protein_coding	ALF transcription elongation factor 2 [Source:RGD Symbol;Acc:1565592]
Aff3	-0.0688296	-0.130928	0.895832	9	40404375	40857247	-1	protein_coding	ALF transcription elongation factor 3 [Source:RGD Symbol;Acc:1308527]
Aff4	-0.562613	-1.5167	0.129341	10	37498825	37579751	1	protein_coding	ALF transcription elongation factor 4 [Source:RGD Symbol;Acc:1311694]
Afg3l1	0.0496949	0.108397	0.913681	19	51508613	51537396	1	protein_coding	AFG3 (ATPase family gene 3)-like 1 [Source:RGD Symbol;Acc:1309722]
Afg3l2	0.237484	0.947303	0.343484	18	60954268	60999110	-1	protein_coding	AFG3 like matrix AAA peptidase subunit 2 [Source:RGD Symbol;Acc:1305259]
Afmid	1.64813	1.25629	0.209011	10	103046180	103061718	1	protein_coding	arylformamidase [Source:RGD Symbol;Acc:1591143]
Aftph	-0.618078	-1.82115	0.068584	14	94871429	94925376	-1	protein_coding	aftiphilin [Source:RGD Symbol;Acc:1311920]
Aga	0.703328	1.34846	0.177509	16	38504663	38516606	-1	protein_coding	aspartylglucosaminidase [Source:RGD Symbol;Acc:1309646]
Agap1	0.293351	0.874703	0.381736	9	90039605	90470958	1	protein_coding	ArfGAP with GTPase domain, ankyrin repeat and PH domain 1 [Source:RGD Symbol;Acc:1309244]
Agap2	0.438474	1.46259	0.14358	7	62897282	62914295	1	protein_coding	ArfGAP with GTPase domain, ankyrin repeat and PH domain 2 [Source:RGD Symbol;Acc:628844]
Agap3	-0.431936	-1.37148	0.170225	4	10674064	10725244	-1	protein_coding	ArfGAP with GTPase domain, ankyrin repeat and PH domain 3 [Source:RGD Symbol;Acc:1310751]
Agbl2	0.0468021	0.0305903	0.975596	3	76764238	76800214	1	protein_coding	AGBL carboxypeptidase 2 [Source:RGD Symbol;Acc:1306827]
Agbl3	2.1834	1.69243	0.0905648	4	63453940	63531188	1	protein_coding	AGBL carboxypeptidase 3 [Source:RGD Symbol;Acc:1561995]
Agbl5	-0.532084	-1.14432	0.252493	6	25472333	25490738	-1	protein_coding	AGBL carboxypeptidase 5 [Source:RGD Symbol;Acc:1598311]
Ager	-0.0583358	-0.094044	0.925074	20	4147890	4151078	-1	protein_coding	advanced glycosylation end product-specific receptor [Source:RGD Symbol;Acc:69258]
Agfg1	-0.311271	-0.919013	0.358089	9	84125120	84178128	1	pseudogene	ArfGAP with FG repeats 1 [Source:RGD Symbol;Acc:1560041]
Agfg2	-0.00011087	-0.00021036	0.999832	12	19012258	19048421	1	protein_coding	ArfGAP with FG repeats 2 [Source:RGD Symbol;Acc:1306590]
Aggf1	-0.726478	-1.07474	0.282492	2	26619339	26645952	-1	protein_coding	angiogenic factor with G patch and FHA domains 1 [Source:RGD Symbol;Acc:1310888]
Agk	-0.279781	-0.620526	0.534911	4	69114269	69193934	1	protein_coding	acylglycerol kinase [Source:RGD Symbol;Acc:1562046]
Agl	0.226428	0.426258	0.66992	2	204705053	204760828	-1	protein_coding	amylo-alpha-1, 6-glucosidase, 4-alpha-glucanotransferase [Source:RGD Symbol;Acc:1306376]
Agmat	-3.69405	-1.46296	0.143479	5	154060151	154074276	1	protein_coding	agmatinase [Source:RGD Symbol;Acc:1308424]
Agmo	-0.990315	-0.323786	0.7461	6	53986292	54317623	1	protein_coding	alkylglycerol monooxygenase [Source:RGD Symbol;Acc:1312038]
Ago1	-0.334385	-1.09956	0.271523	5	138722111	138773546	-1	protein_coding	argonaute RISC component 1 [Source:RGD Symbol;Acc:1304619]
Ago2	0.212536	0.529263	0.596623	7	105029120	105104974	-1	protein_coding	argonaute RISC catalytic component 2 [Source:RGD Symbol;Acc:621255]
Ago3	-0.460364	-0.585436	0.558255	5	138639569	138714230	-1	protein_coding	argonaute RISC catalytic component 3 [Source:RGD Symbol;Acc:1309163]
Ago4	-0.265855	-0.314248	0.753333	5	138783069	138825632	-1	protein_coding	argonaute RISC component 4 [Source:RGD Symbol;Acc:1304583]
Agpat1	0.40911	1.38848	0.164992	20	4135957	4145278	-1	protein_coding	1-acylglycerol-3-phosphate O-acyltransferase 1 [Source:RGD Symbol;Acc:1303287]
Agpat2	-0.838748	-0.68314	0.494519	3	9416843	9428371	-1	protein_coding	1-acylglycerol-3-phosphate O-acyltransferase 2 [Source:RGD Symbol;Acc:1309229]
Agpat3	0.336734	1.10924	0.267327	20	10384507	10415358	1	protein_coding	1-acylglycerol-3-phosphate O-acyltransferase 3 [Source:RGD Symbol;Acc:1305787]
Agpat4	0.113811	0.218424	0.827098	1	48527323	48633345	-1	protein_coding	1-acylglycerol-3-phosphate O-acyltransferase 4 [Source:RGD Symbol;Acc:619916]
Agpat5	-0.298024	-0.382346	0.702205	16	70943135	70985560	-1	protein_coding	1-acylglycerol-3-phosphate O-acyltransferase 5 [Source:RGD Symbol;Acc:1306405]
Agps	-0.793686	-1.17531	0.23987	3	60747323	60845830	1	protein_coding	alkylglycerone phosphate synthase [Source:RGD Symbol;Acc:620364]
Agr2	-0.235401	-0.25365	0.799766	6	52708602	52729371	1	protein_coding	anterior gradient 2, protein disulphide isomerase family member [Source:RGD Symbol;Acc:1304606]
Agrn	0.448351	1.17178	0.241286	5	166749310	166786003	-1	protein_coding	agrin [Source:RGD Symbol;Acc:2067]
Agt	1.45272	1.20271	0.22909	19	52529185	52540977	-1	protein_coding	angiotensinogen [Source:RGD Symbol;Acc:2069]
Agtpbp1	0.656376	1.89801	0.0576944	17	5120609	5238869	1	protein_coding	ATP/GTP binding carboxypeptidase 1 [Source:RGD Symbol;Acc:1306307]
Agtr1a	-0.927233	-0.481406	0.630228	17	34174429	34226946	-1	protein_coding	angiotensin II receptor, type 1a [Source:RGD Symbol;Acc:2070]
Agtrap	0.483404	0.623805	0.532756	5	158508749	158519036	-1	protein_coding	angiotensin II receptor-associated protein [Source:RGD Symbol;Acc:1359346]
Ahctf1	-0.0917965	-0.157923	0.874518	13	91481936	91536391	-1	protein_coding	AT hook containing transcription factor 1 [Source:RGD Symbol;Acc:1561291]
Ahcy	-0.39337	-1.10557	0.268914	3	143569094	143584393	-1	protein_coding	adenosylhomocysteinase [Source:RGD Symbol;Acc:69260]
Ahcyl1	-0.190207	-0.580708	0.561437	2	195294153	195345815	-1	protein_coding	adenosylhomocysteinase-like 1 [Source:RGD Symbol;Acc:1309768]
Ahcyl2	-0.255861	-0.719105	0.472076	4	58381218	58531060	1	protein_coding	adenosylhomocysteinase-like 2 [Source:RGD Symbol;Acc:1564895]
Ahdc1	0.289968	0.98769	0.323304	5	145228227	145294145	1	protein_coding	AT hook, DNA binding motif, containing 1 [Source:RGD Symbol;Acc:1310031]
Ahi1	0.414795	1.19287	0.23292	1	15762462	15891041	1	protein_coding	Abelson helper integration site 1 [Source:RGD Symbol;Acc:1303040]
Ahnak	-1.35199	-2.84268	0.00447353	1	205882273	205970926	1	protein_coding	AHNAK nucleoprotein [Source:RGD Symbol;Acc:619779]
Ahnak2	-1.32657	-0.971568	0.331265
Ahr	2.96194	1.77001	0.0767247	6	52234089	52271568	-1	protein_coding	aryl hydrocarbon receptor [Source:RGD Symbol;Acc:2074]
Ahrr	-3.00572	-1.21941	0.222687	1	28993634	29088673	1	protein_coding	aryl-hydrocarbon receptor repressor [Source:RGD Symbol;Acc:1559857]
Ahsa1	-0.281021	-1.06194	0.288265	6	106913530	106921345	1	protein_coding	activator of Hsp90 ATPase activity 1 [Source:RGD Symbol;Acc:1589285]
Ahsa2	-0.124415	-0.229533	0.818455	14	97476817	97485657	-1	protein_coding	activator of HSP90 ATPase homolog 2 [Source:RGD Symbol;Acc:1307171]
Aida	0.0808237	0.18966	0.849576	13	94939741	94967920	1	protein_coding	axin interactor, dorsalization associated [Source:RGD Symbol;Acc:1592746]
Aif1	0.528699	0.401849	0.687795	20	3646777	3652668	1	protein_coding	allograft inflammatory factor 1 [Source:RGD Symbol;Acc:61924]
Aif1l	-0.773315	-0.927005	0.353924	3	15229524	15254023	1	protein_coding	allograft inflammatory factor 1-like [Source:RGD Symbol;Acc:1305081]
Aifm1	-1.0581	-2.12477	0.0336061	X	127650226	127689256	-1	protein_coding	apoptosis inducing factor, mitochondria associated 1 [Source:RGD Symbol;Acc:620817]
Aifm2	-1.26703	-1.43026	0.152644	20	29652927	29679236	1	protein_coding	apoptosis inducing factor, mitochondria associated 2 [Source:RGD Symbol;Acc:1304964]
Aifm3	0.590907	1.04684	0.295173	11	83504861	83521248	-1	protein_coding	apoptosis inducing factor, mitochondria associated 3 [Source:RGD Symbol;Acc:1306028]
Aig1	0.559038	1.07382	0.282905	1	8046430	8269084	-1	protein_coding	androgen-induced 1 [Source:RGD Symbol;Acc:1562920]
Aim1	-1.26816	-0.943364	0.345495
Aim1l	3.8753	1.28287	0.199539
Aimp1	0.64454	1.5255	0.127135	2	221151904	221175728	-1	protein_coding	aminoacyl tRNA synthetase complex-interacting multifunctional protein 1 [Source:RGD Symbol;Acc:620466]
Aimp2	-0.824168	-1.22883	0.219135	12	10701194	10710769	1	protein_coding	aminoacyl tRNA synthetase complex-interacting multifunctional protein 2 [Source:RGD Symbol;Acc:1560787]
Aip	-0.019097	-0.0477479	0.961917	1	201407288	201419122	-1	protein_coding	aryl-hydrocarbon receptor-interacting protein [Source:RGD Symbol;Acc:628619]
Ajap1	-0.213677	-0.315183	0.752623	5	163907847	164020317	-1	protein_coding	adherens junctions associated protein 1 [Source:RGD Symbol;Acc:1590138]
Ajuba	1.59621	1.50304	0.132828	15	28019778	28030021	-1	protein_coding	ajuba LIM protein [Source:RGD Symbol;Acc:620407]
Ak1	0.436303	0.84845	0.396187
Ak2	-0.378	-0.622669	0.533502	5	141346063	141364632	1	protein_coding	adenylate kinase 2 [Source:RGD Symbol;Acc:2077]
Ak3	-0.510265	-1.0843	0.278232	1	226739318	226764625	-1	protein_coding	adenylate kinase 3 [Source:RGD Symbol;Acc:619885]
Ak4	-0.152602	-0.116732	0.907073	5	116039616	116098618	1	protein_coding	adenylate kinase 4 [Source:RGD Symbol;Acc:2078]
Ak6	1.03425	0.749592	0.453501	20	25576483	25576998	1	protein_coding	adenylate kinase 6 [Source:RGD Symbol;Acc:7387335]
Ak6	1.03425	0.749592	0.453501	2	31794519	31806371	1	protein_coding	adenylate kinase 6 [Source:RGD Symbol;Acc:7387335]
Ak9	-1.35751	-0.541717	0.588014	20	44724496	44941136	1	protein_coding	adenylate kinase 9 [Source:RGD Symbol;Acc:1559879]
Akap1	-0.242087	-0.51393	0.607301	10	73621883	73653896	-1	protein_coding	A-kinase anchoring protein 1 [Source:RGD Symbol;Acc:620826]
Akap10	-1.32758	-2.23784	0.0252313	10	46551532	46608769	-1	protein_coding	A-kinase anchoring protein 10 [Source:RGD Symbol;Acc:1308869]
Akap11	0.330883	0.967946	0.333071	15	53911657	53941605	-1	protein_coding	A-kinase anchoring protein 11 [Source:RGD Symbol;Acc:2079]
Akap12	0.0147446	0.0244662	0.980481	1	40730123	40819886	1	protein_coding	A-kinase anchoring protein 12 [Source:RGD Symbol;Acc:70988]
Akap13	0.0616026	0.181203	0.856208	1	129314402	129619646	1	protein_coding	A-kinase anchoring protein 13 [Source:RGD Symbol;Acc:727893]
Akap17a	0.328884	0.774477	0.438649	12	16310437	16314479	-1	protein_coding	A-kinase anchoring protein 17A [Source:RGD Symbol;Acc:1564640]
Akap17b	0.96502	1.39026	0.16445	X	115844037	115881666	-1	protein_coding	A kinase (PRKA) anchor protein 17B [Source:RGD Symbol;Acc:1566363]
Akap2	0.308279	0.815478	0.414799	5	72181718	72648524	1	protein_coding	A-kinase anchoring protein 2 [Source:RGD Symbol;Acc:1305135]
Akap3	-4.66414	-1.72625		4	159699289	159713903	1	protein_coding	A-kinase anchoring protein 3 [Source:RGD Symbol;Acc:1359735]
Akap5	0.268084	0.615218	0.53841	6	95051537	95061578	1	protein_coding	A-kinase anchoring protein 5 [Source:RGD Symbol;Acc:620829]
Akap6	0.42185	1.39737	0.162301	6	70184175	70619738	1	protein_coding	A-kinase anchoring protein 6 [Source:RGD Symbol;Acc:69412]
Akap7	0.0780982	0.0786541	0.937308	1	20087373	20217797	1	protein_coding	A-kinase anchoring protein 7 [Source:RGD Symbol;Acc:1303071]
Akap8	-0.16752	-0.470413	0.63806	7	11316228	11332399	-1	protein_coding	A-kinase anchoring protein 8 [Source:RGD Symbol;Acc:620832]
Akap8l	-0.0411976	-0.155318	0.87657	7	11332672	11362275	-1	protein_coding	A-kinase anchoring protein 8 like [Source:RGD Symbol;Acc:1359200]
Akap9	-0.11256	-0.313833	0.753648	4	30056738	30192606	-1	protein_coding	A-kinase anchoring protein 9 [Source:RGD Symbol;Acc:620833]
Akip1	-4.04711	-1.94869	0.0513322	1	163734798	163743648	1	protein_coding	A-kinase interacting protein 1 [Source:RGD Symbol;Acc:1306959]
Akirin1	-0.492745	-1.22848	0.219267	5	135989465	136004762	-1	protein_coding	akirin 1 [Source:RGD Symbol;Acc:1585989]
Akirin2	-0.555646	-1.1131	0.265666	5	49108220	49122568	1	protein_coding	akirin 2 [Source:RGD Symbol;Acc:1307791]
Akna	-1.44079	-2.07069	0.0383879	5	76777415	76816017	-1	protein_coding	AT-hook transcription factor [Source:RGD Symbol;Acc:1308202]
Akp3	0.407933	0.464557	0.642249	9	87804749	87807913	1	protein_coding	alkaline phosphatase 3, intestine, not Mn requiring [Source:RGD Symbol;Acc:621650]
Akr1a1	-0.123832	-0.349402	0.726787	5	130092732	130113674	-1	protein_coding	aldo-keto reductase family 1 member A1 [Source:RGD Symbol;Acc:68346]
Akr1b1	0.726347	1.84912	0.0644412	4	62932031	62946157	-1	protein_coding	aldo-keto reductase family 1 member B1 [Source:RGD Symbol;Acc:2092]
Akr1b8	-3.52526	-1.16111	0.245599	4	63040169	63053852	1	protein_coding	aldo-keto reductase family 1, member B8 [Source:RGD Symbol;Acc:708475]
Akr1c12	-1.08993	-1.11068	0.266704	17	66045378	66108329	-1	protein_coding	aldo-keto reductase family 1, member C12 [Source:RGD Symbol;Acc:1359406]
Akr1c19	-0.809738	-0.714142	0.47514	17	66004002	66025047	1	protein_coding	aldo-keto reductase family 1, member C19 [Source:RGD Symbol;Acc:1562954]
Akr1c3	2.44128	0.799387	0.424066	17	66110963	66127873	1	protein_coding	aldo-keto reductase family 1, member C3 [Source:RGD Symbol;Acc:708428]
Akr1e2	0.894579	1.07081	0.284253	17	65735943	65750441	1	protein_coding	aldo-keto reductase family 1, member E2 [Source:RGD Symbol;Acc:1309599]
Akr7a2	0.0874212	0.164886	0.869033	5	151552343	151560909	1	protein_coding	aldo-keto reductase family 7, member A2 [Source:RGD Symbol;Acc:620311]
Akt1	-0.109912	-0.603841	0.54595	6	131713720	131733921	-1	protein_coding	AKT serine/threonine kinase 1 [Source:RGD Symbol;Acc:2081]
Akt1s1	0.162574	0.362542	0.716947	1	95332898	95339677	1	protein_coding	AKT1 substrate 1 [Source:RGD Symbol;Acc:1312049]
Akt2	-0.221663	-0.81879	0.412906	1	82883547	82933817	1	protein_coding	AKT serine/threonine kinase 2 [Source:RGD Symbol;Acc:2082]
Akt3	-1.43284	-2.345	0.019027	13	88946091	89225708	-1	protein_coding	AKT serine/threonine kinase 3 [Source:RGD Symbol;Acc:62390]
Aktip	0.121861	0.278557	0.780585	19	15866928	15886663	1	protein_coding	AKT interacting protein [Source:RGD Symbol;Acc:1311170]
Alad	-0.270513	-0.560807	0.574929	5	75961993	75972474	-1	protein_coding	aminolevulinate dehydratase [Source:RGD Symbol;Acc:2083]
Alas1	-1.01029	-2.66718	0.00764904	8	106876514	106889917	-1	protein_coding	5'-aminolevulinate synthase 1 [Source:RGD Symbol;Acc:68392]
Alas2	-3.50942	-1.48385	0.137849	X	19463171	19486519	1	protein_coding	5'-aminolevulinate synthase 2 [Source:RGD Symbol;Acc:2084]
Alb	2.79143	1.40603	0.159716	14	17607381	17622836	-1	protein_coding	albumin [Source:RGD Symbol;Acc:2085]
Alcam	-1.37369	-2.78091	0.00542065	11	48336169	48537954	1	protein_coding	activated leukocyte cell adhesion molecule [Source:RGD Symbol;Acc:619972]
Aldh16a1	0.245162	0.297608	0.766003	1	95613558	95640131	-1	protein_coding	aldehyde dehydrogenase 16 family, member A1 [Source:RGD Symbol;Acc:1566295]
Aldh18a1	4.33542	1.56295		1	239375669	239407890	-1	protein_coding	aldehyde dehydrogenase 18 family, member A1 [Source:RGD Symbol;Acc:1311431]
Aldh1a1	0.852449	1.41022	0.158474	1	218042127	218152961	1	protein_coding	aldehyde dehydrogenase 1 family, member A1 [Source:RGD Symbol;Acc:2087]
Aldh1a2	-0.325266	-0.277317	0.781537	8	71877850	71957107	1	protein_coding	aldehyde dehydrogenase 1 family, member A2 [Source:RGD Symbol;Acc:620250]
Aldh1a3	-1.15001	-1.05874	0.28972	1	119982277	120017436	-1	protein_coding	aldehyde dehydrogenase 1 family, member A3 [Source:RGD Symbol;Acc:628662]
Aldh1b1	0.8629	1.19573	0.231802	5	60063225	60068378	1	protein_coding	aldehyde dehydrogenase 1 family, member B1 [Source:RGD Symbol;Acc:1306737]
Aldh1l1	1.09593	1.58502	0.112963	4	123060008	123106465	1	protein_coding	aldehyde dehydrogenase 1 family, member L1 [Source:RGD Symbol;Acc:621294]
Aldh1l2	-0.473676	-0.206869	0.836112	7	20254233	20305776	1	protein_coding	aldehyde dehydrogenase 1 family, member L2 [Source:RGD Symbol;Acc:1309458]
Aldh2	-0.53286	-1.35627	0.175014	12	34901219	34982521	1	protein_coding	aldehyde dehydrogenase 2 family member [Source:RGD Symbol;Acc:69219]
Aldh3a1	0.193962	0.160515	0.872475	10	45892924	45902681	1	protein_coding	aldehyde dehydrogenase 3 family, member A1 [Source:RGD Symbol;Acc:2088]
Aldh3a2	-0.526361	-1.27324	0.202933	10	45908524	45949281	-1	protein_coding	aldehyde dehydrogenase 3 family, member A2 [Source:RGD Symbol;Acc:61866]
Aldh3b1	0.121408	0.109164		1	201145309	201163921	-1	protein_coding	aldehyde dehydrogenase 3 family, member B1 [Source:RGD Symbol;Acc:1359546]
Aldh4a1	0.663536	1.16794	0.24283
Aldh5a1	-0.205946	-0.448944	0.653472	17	40130883	40158677	1	protein_coding	aldehyde dehydrogenase 5 family, member A1 [Source:RGD Symbol;Acc:621422]
Aldh6a1	0.10929	0.262168	0.793192	6	104077979	104098656	-1	protein_coding	aldehyde dehydrogenase 6 family, member A1 [Source:RGD Symbol;Acc:621556]
Aldh7a1	0.385237	1.19198	0.23327	18	50009934	50042193	-1	protein_coding	aldehyde dehydrogenase 7 family, member A1 [Source:RGD Symbol;Acc:1308614]
Aldh9a1	0.00625627	0.0117226	0.990647	13	79505695	79540568	1	protein_coding	aldehyde dehydrogenase 9 family, member A1 [Source:RGD Symbol;Acc:68409]
Aldoa	-0.036867	-0.198058	0.842999	1	181402275	181406182	-1	protein_coding	aldolase, fructose-bisphosphate A [Source:RGD Symbol;Acc:2089]
Aldoart2	-0.883553	-2.16612	0.030302	6	72939788	72941709	1	protein_coding	aldolase 1 A retrogene 2 [Source:RGD Symbol;Acc:1359133]
Aldob	1.03979	0.806518	0.419944	5	63889046	63902116	-1	protein_coding	aldolase, fructose-bisphosphate B [Source:RGD Symbol;Acc:2090]
Aldoc	0.356488	1.72628	0.0842977	10	63217451	63221066	1	protein_coding	aldolase, fructose-bisphosphate C [Source:RGD Symbol;Acc:2091]
Alg1	0.214858	0.289665	0.772073	10	10346536	10356750	-1	protein_coding	ALG1, chitobiosyldiphosphodolichol beta-mannosyltransferase [Source:RGD Symbol;Acc:1310700]
Alg10	0.95175	0.841937	0.399823	7	121335042	121340308	1	protein_coding	ALG10, alpha-1,2-glucosyltransferase [Source:RGD Symbol;Acc:708500]
Alg11	0.683917	1.48659	0.137124	16	69944349	69951601	-1	protein_coding	ALG11, alpha-1,2-mannosyltransferase [Source:RGD Symbol;Acc:1564725]
Alg12	-1.38267	-1.75981	0.0784398	7	119895120	119909458	-1	protein_coding	ALG12, alpha-1,6-mannosyltransferase [Source:RGD Symbol;Acc:1304826]
Alg13	0.762118	0.42606	0.670064	X	107885064	107893002	1	protein_coding	ALG13, UDP-N-acetylglucosaminyltransferase subunit [Source:RGD Symbol;Acc:1359416]
Alg14	-0.988503	-0.654968	0.512488	2	209368312	209445431	1	protein_coding	ALG14, UDP-N-acetylglucosaminyltransferase subunit [Source:RGD Symbol;Acc:1312003]
Alg2	0.0494008	0.154288	0.877382	5	61768740	61773297	-1	protein_coding	ALG2, alpha-1,3/1,6-mannosyltransferase [Source:RGD Symbol;Acc:1309940]
Alg3	0.709536	0.87761	0.380155	11	80300498	80307912	1	protein_coding	ALG3, alpha-1,3- mannosyltransferase [Source:RGD Symbol;Acc:1306004]
Alg5	0.333724	0.557984	0.576855	2	138936993	138951216	1	protein_coding	ALG5, dolichyl-phosphate beta-glucosyltransferase [Source:RGD Symbol;Acc:1308900]
Alg6	0.513202	0.308639	0.757596	5	114405010	114454439	1	protein_coding	ALG6, alpha-1,3-glucosyltransferase [Source:RGD Symbol;Acc:1308815]
Alg8	-1.26517	-1.23674	0.216183	1	151684396	151704302	1	protein_coding	ALG8, alpha-1,3-glucosyltransferase [Source:RGD Symbol;Acc:1305468]
Alg9	0.266163	0.465942	0.641257	8	51119365	51182261	1	protein_coding	ALG9, alpha-1,2-mannosyltransferase [Source:RGD Symbol;Acc:1311272]
Alk	-0.646088	-0.455104	0.649034	6	22880625	23598034	1	protein_coding	ALK receptor tyrosine kinase [Source:RGD Symbol;Acc:628622]
Alkbh1	-2.12395	-2.67358	0.00750469	6	107068475	107088759	-1	protein_coding	alkB homolog 1, histone H2A dioxygenase [Source:RGD Symbol;Acc:1308327]
Alkbh2	0.912113	0.664825	0.506162	12	42496300	42500914	1	protein_coding	alkB homolog 2, alpha-ketoglutarate-dependent dioxygenase [Source:RGD Symbol;Acc:1306377]
Alkbh3	1.09673	2.00425	0.0450435	3	79939600	79972000	-1	protein_coding	alkB homolog 3, alpha-ketoglutarate-dependent dioxygenase [Source:RGD Symbol;Acc:1359731]
Alkbh4	-1.24176	-0.774965	0.43836	12	20524030	20529947	-1	protein_coding	alkB homolog 4, lysine demethylase [Source:RGD Symbol;Acc:1308608]
Alkbh5	-0.401855	-1.29541	0.195178	10	45343395	45366331	1	protein_coding	alkB homolog 5, RNA demethylase [Source:RGD Symbol;Acc:1309496]
Alkbh6	-0.00563895	-0.00298392	0.997619	1	85563592	85568973	1	protein_coding	alkB homolog 6 [Source:RGD Symbol;Acc:1566318]
Alkbh7	-0.176691	-0.293883	0.768847	9	1838811	1841044	1	protein_coding	alkB homolog 7 [Source:RGD Symbol;Acc:1598126]
Alkbh8	-0.783673	-0.600038	0.548481	6	378100	452165	-1	protein_coding	alkB homolog 8, tRNA methyltransferase [Source:RGD Symbol;Acc:1304687]
Alms1	-0.125171	-0.1721	0.863359	4	118125607	118226005	1	protein_coding	ALMS1, centrosome and basal body associated protein [Source:RGD Symbol;Acc:1311590]
Alox12	2.9823	1.28726	0.198004	10	54958271	54970542	-1	protein_coding	arachidonate 12-lipoxygenase, 12S type [Source:RGD Symbol;Acc:1311159]
Alox12b	3.7059	2.85925	0.00424643	10	53863060	53874938	1	protein_coding	arachidonate 12-lipoxygenase, 12R type [Source:RGD Symbol;Acc:1305330]
Alox15	-1.68888	-1.16224	0.245139	10	55060412	55068874	-1	protein_coding	arachidonate 15-lipoxygenase [Source:RGD Symbol;Acc:70493]
Alox15b	-0.687191	-0.503362	0.61471	10	53892466	53901812	-1	protein_coding	arachidonate 15-lipoxygenase, type B [Source:RGD Symbol;Acc:628809]
Alox5	0.242976	0.11138	0.911315	4	149531515	149578743	-1	protein_coding	arachidonate 5-lipoxygenase [Source:RGD Symbol;Acc:2096]
Alox5ap	-1.06915	-1.00508		12	5748944	5772986	-1	protein_coding	arachidonate 5-lipoxygenase activating protein [Source:RGD Symbol;Acc:2097]
Aloxe3	0.641027	0.451442	0.651671	10	53831264	53854328	1	protein_coding	arachidonate lipoxygenase 3 [Source:RGD Symbol;Acc:1306252]
Alpi	1.39915	0.929145	0.352814	9	87773411	87776877	-1	protein_coding	alkaline phosphatase, intestinal [Source:RGD Symbol;Acc:2099]
Alpk1	-1.61037	-1.22712	0.219777	2	216128825	216247157	-1	protein_coding	alpha-kinase 1 [Source:RGD Symbol;Acc:1304613]
Alpk2	0.218475	0.0858303	0.931601	18	58775605	58906258	-1	pseudogene	alpha-kinase 2 [Source:RGD Symbol;Acc:1564431]
Alpl	1.04588	1.11586	0.264481	5	149951409	150006446	-1	protein_coding	alkaline phosphatase, biomineralization associated [Source:RGD Symbol;Acc:2100]
Alppl2	-0.78236	-0.467199	0.640358
Als2	0.281564	0.775885	0.437817	9	60613167	60670737	-1	protein_coding	alsin Rho guanine nucleotide exchange factor ALS2 [Source:RGD Symbol;Acc:1310372]
Als2cl	-0.928841	-1.06578	0.286522	8	110864975	110884419	1	protein_coding	ALS2 C-terminal like [Source:RGD Symbol;Acc:1305208]
Alx1	-2.37713	-1.11458	0.265033	7	38147117	38177220	-1	protein_coding	ALX homeobox 1 [Source:RGD Symbol;Acc:2273]
Alyref	-0.108996	-0.326434	0.744096	10	105871306	105875069	-1	protein_coding	Aly/REF export factor [Source:RGD Symbol;Acc:1594679]
Amacr	-0.599871	-0.677481	0.498101	2	59946153	59958255	1	protein_coding	alpha-methylacyl-CoA racemase [Source:RGD Symbol;Acc:3048]
Ambp	1.83387	1.62817	0.103489	5	76568094	76578331	-1	protein_coding	alpha-1-microglobulin/bikunin precursor [Source:RGD Symbol;Acc:2102]
Ambra1	-0.58764	-1.62753	0.103625	3	77700936	77890221	1	protein_coding	autophagy and beclin 1 regulator 1 [Source:RGD Symbol;Acc:621330]
Amd1	-0.104813	-0.329277	0.741946	20	43697237	43711476	-1	protein_coding	adenosylmethionine decarboxylase 1 [Source:RGD Symbol;Acc:2104]
Amdhd2	-0.222119	-0.257182	0.797038	10	13187578	13196095	-1	protein_coding	amidohydrolase domain containing 2 [Source:RGD Symbol;Acc:1304601]
Amer1	0.955296	1.00844	0.313244	X	60295751	60316440	-1	protein_coding	APC membrane recruitment protein 1 [Source:RGD Symbol;Acc:1560322]
Amer2	0.711447	0.946047	0.344125	15	34524542	34528455	1	protein_coding	APC membrane recruitment protein 2 [Source:RGD Symbol;Acc:1559605]
Amer3	1.13523	2.03466	0.0418855	9	36790932	36802419	1	protein_coding	APC membrane recruitment protein 3 [Source:RGD Symbol;Acc:1560420]
Amfr	0.29613	1.29855	0.194099	19	10996099	11032247	1	protein_coding	autocrine motility factor receptor [Source:RGD Symbol;Acc:1311551]
Amh	3.66881	1.95599	0.0504659	7	8906836	8909282	-1	protein_coding	anti-Mullerian hormone [Source:RGD Symbol;Acc:2108]
Amigo1	-0.138141	-0.434932	0.663612	2	195823042	195829585	1	protein_coding	adhesion molecule with Ig like domain 1 [Source:RGD Symbol;Acc:1303079]
Amigo2	0.0879622	0.0909515	0.927531	7	128390412	128394695	-1	protein_coding	adhesion molecule with Ig like domain 2 [Source:RGD Symbol;Acc:727911]
Amigo3	0.655659	0.451467	0.651653	8	108693060	108744555	1	protein_coding	adhesion molecule with Ig like domain 3 [Source:RGD Symbol;Acc:631413]
Ammecr1	-1.35904	-1.64875	0.099198	X	106466699	106571487	-1	protein_coding	AMMECR nuclear protein 1 [Source:RGD Symbol;Acc:1561004]
Ammecr1l	-0.930264	-1.60191	0.109176	18	23386903	23410920	1	protein_coding	AMMECR1 like [Source:RGD Symbol;Acc:1307915]
Amn	1.39244	0.805099	0.420762	6	130311372	130318815	1	protein_coding	amnion associated transmembrane protein [Source:RGD Symbol;Acc:1308634]
Amn1	0.61511	0.832486	0.405135	4	182155142	182182016	-1	protein_coding	antagonist of mitotic exit network 1 homolog [Source:RGD Symbol;Acc:1308119]
Amot	-0.870037	-1.00094	0.316856	X	108984022	109041272	-1	protein_coding	angiomotin [Source:RGD Symbol;Acc:1564027]
Amotl1	-0.180744	-0.321653	0.747716	8	11353674	11467573	-1	protein_coding	angiomotin-like 1 [Source:RGD Symbol;Acc:1305268]
Amotl2	-0.169483	-0.329141	0.742049	8	103302992	103318910	1	protein_coding	angiomotin like 2 [Source:RGD Symbol;Acc:70977]
Ampd2	-0.126461	-0.4353	0.663344	2	195707610	195720271	-1	protein_coding	adenosine monophosphate deaminase 2 [Source:RGD Symbol;Acc:2110]
Ampd3	0.720569	1.04786	0.294705	1	164885320	164929887	1	protein_coding	adenosine monophosphate deaminase 3 [Source:RGD Symbol;Acc:2111]
Amph	-0.216592	-0.338938	0.734656
Amt	1.11826	2.17862	0.0293601	8	108976472	108988126	1	protein_coding	aminomethyltransferase [Source:RGD Symbol;Acc:1359408]
Amy1a	-0.561102	-1.25523	0.209394
Amy2a3	-0.0392196	-0.0883687	0.929584	2	201317920	201326532	-1	protein_coding	amylase 2a3 [Source:RGD Symbol;Acc:1593187]
Amz1	-1.96786	-1.87736	0.060469	12	13891123	13909783	-1	protein_coding	archaelysin family metallopeptidase 1 [Source:RGD Symbol;Acc:1311314]
Amz2	0.120361	0.328846	0.742272	10	94401579	94412114	1	protein_coding	archaelysin family metallopeptidase 2 [Source:RGD Symbol;Acc:1304846]
Anapc1	-0.540822	-1.29827	0.194196	3	115850185	115930273	-1	protein_coding	anaphase promoting complex subunit 1 [Source:RGD Symbol;Acc:1306629]
Anapc10	-0.975216	-1.30415	0.192184	19	28152299	28205467	-1	protein_coding	anaphase promoting complex subunit 10 [Source:RGD Symbol;Acc:1308936]
Anapc11	0.202938	0.541141	0.58841
Anapc13	-0.720285	-1.4672	0.142321	8	103205520	103213936	1	protein_coding	anaphase promoting complex subunit 13 [Source:RGD Symbol;Acc:1583270]
Anapc15	-1.1022	-2.10817	0.0350167	1	156262841	156268145	1	protein_coding	anaphase promoting complex subunit 15 [Source:RGD Symbol;Acc:1311634]
Anapc16	-0.171185	-0.35704	0.721062	20	27927334	27941984	-1	protein_coding	anaphase promoting complex subunit 16 [Source:RGD Symbol;Acc:2321124]
Anapc2	0.363601	1.3296	0.183651	3	8086462	8098178	1	protein_coding	anaphase promoting complex subunit 2 [Source:RGD Symbol;Acc:1305546]
Anapc4	-0.662079	-1.4286	0.153119	14	58125995	58157770	-1	protein_coding	anaphase promoting complex subunit 4 [Source:RGD Symbol;Acc:1306572]
Anapc5	-0.312041	-1.10711	0.268246	12	33748735	33781781	1	protein_coding	anaphase-promoting complex subunit 5 [Source:RGD Symbol;Acc:1306125]
Anapc7	0.35666	0.687799	0.491579	12	34133429	34160005	-1	protein_coding	anaphase promoting complex subunit 7 [Source:RGD Symbol;Acc:1311927]
Angel1	-0.507785	-0.800635	0.423343	6	106349126	106386209	-1	protein_coding	angel homolog 1 [Source:RGD Symbol;Acc:1306238]
Angel2	-0.283754	-0.437638	0.661649	13	102510589	102529493	1	protein_coding	angel homolog 2 [Source:RGD Symbol;Acc:1305056]
Angpt1	-0.586649	-0.541635	0.58807	7	73531486	73784067	-1	protein_coding	angiopoietin 1 [Source:RGD Symbol;Acc:628896]
Angpt2	1.02487	0.34498	0.730109	16	71088364	71138804	1	protein_coding	angiopoietin 2 [Source:RGD Symbol;Acc:621861]
Angpt4	-0.254968	-0.0969339	0.922779	3	140420389	140453583	1	protein_coding	angiopoietin 4 [Source:RGD Symbol;Acc:1307539]
Angptl2	-0.642491	-1.20255	0.229151	3	16517420	16548178	1	protein_coding	angiopoietin-like 2 [Source:RGD Symbol;Acc:620004]
Angptl4	-1.13782	-1.21022	0.226196	7	14550311	14556519	-1	protein_coding	angiopoietin-like 4 [Source:RGD Symbol;Acc:735058]
Angptl6	-0.400299	-0.178478	0.858348	8	19413619	19419925	-1	protein_coding	angiopoietin-like 6 [Source:RGD Symbol;Acc:1311141]
Angptl8	3.58346	1.1841	0.236375	8	20376462	20378490	1	protein_coding	angiopoietin-like 8 [Source:RGD Symbol;Acc:2320121]
Ank1	0.991894	1.84551	0.0649634	16	68877504	69054759	-1	protein_coding	ankyrin 1 [Source:RGD Symbol;Acc:1309620]
Ank2	0.301231	1.13726	0.255428	2	215379680	215862923	-1	protein_coding	ankyrin 2 [Source:RGD Symbol;Acc:620156]
Ank3	0.707334	2.15061	0.0315066	20	18602786	19086300	-1	protein_coding	ankyrin 3 [Source:RGD Symbol;Acc:620157]
Ankdd1a	-1.0092	-0.410664	0.681319	8	66017773	66042651	-1	protein_coding	ankyrin repeat and death domain containing 1A [Source:RGD Symbol;Acc:1586052]
Ankfy1	0.522496	1.24266	0.213992	10	57312246	57383964	1	protein_coding	ankyrin repeat and FYVE domain containing 1 [Source:RGD Symbol;Acc:1309598]
Ankh	-0.123767	-0.34478	0.73026	2	78153026	78280187	1	protein_coding	ANKH inorganic pyrophosphate transport regulator [Source:RGD Symbol;Acc:619925]
Ankhd1	-0.714878	-1.78737	0.0738785
Ankib1	-0.188942	-0.45731	0.647449	4	30333677	30457781	1	protein_coding	ankyrin repeat and IBR domain containing 1 [Source:RGD Symbol;Acc:1597088]
Ankle1	0.690946	0.613768	0.539369	16	18076492	18083729	1	protein_coding	ankyrin repeat and LEM domain containing 1 [Source:RGD Symbol;Acc:1308184]
Ankle2	0.642167	1.12518	0.260514	12	46417759	46500514	-1	protein_coding	ankyrin repeat and LEM domain containing 2 [Source:RGD Symbol;Acc:1310191]
Ankmy1	-3.65853	-1.42629	0.153786	9	93423963	93477236	-1	protein_coding	ankyrin repeat and MYND domain containing 1 [Source:RGD Symbol;Acc:1595229]
Ankmy2	0.898656	2.39453	0.0166418	6	52888963	52930394	1	protein_coding	ankyrin repeat and MYND domain containing 2 [Source:RGD Symbol;Acc:1306017]
Ankrd1	-0.687725	-0.272893	0.784935	1	233815851	233834919	-1	protein_coding	ankyrin repeat domain 1 [Source:RGD Symbol;Acc:61989]
Ankrd10	-0.0962027	-0.231606	0.816844	16	77864261	77889745	1	protein_coding	ankyrin repeat domain 10 [Source:RGD Symbol;Acc:1310501]
Ankrd11	0.530667	2.16286	0.0305516	19	50940299	51098962	-1	protein_coding	ankyrin repeat domain containing 11 [Source:RGD Symbol;Acc:1306679]
Ankrd12	0.956202	2.46487	0.0137061	9	105584065	105687911	-1	protein_coding	ankyrin repeat domain 12 [Source:RGD Symbol;Acc:1310118]
Ankrd13a	-0.587265	-1.31577	0.18825	12	41798199	41829327	-1	protein_coding	ankyrin repeat domain 13a [Source:RGD Symbol;Acc:1308577]
Ankrd13b	0.127898	0.387036	0.698729	10	62319647	62340253	-1	protein_coding	ankyrin repeat domain 13B [Source:RGD Symbol;Acc:1564005]
Ankrd13c	-0.229681	-0.377892	0.70551	2	247022286	247070433	1	protein_coding	ankyrin repeat domain 13C [Source:RGD Symbol;Acc:1595074]
Ankrd13d	0.437457	1.04257	0.297146	1	201565712	201577933	-1	protein_coding	ankyrin repeat domain 13D [Source:RGD Symbol;Acc:1309156]
Ankrd16	-0.631875	-0.701818	0.482792	17	66737261	66748533	-1	protein_coding	ankyrin repeat domain 16 [Source:RGD Symbol;Acc:1311405]
Ankrd17	-0.427645	-1.20083	0.229816	14	17721932	17862617	1	protein_coding	ankyrin repeat domain 17 [Source:RGD Symbol;Acc:1562348]
Ankrd23	-3.90585	-1.41973	0.155686	9	38773240	38779839	-1	protein_coding	ankyrin repeat domain 23 [Source:RGD Symbol;Acc:1310398]
Ankrd24	0.66638	0.255379	0.79843	7	8061953	8081142	-1	protein_coding	ankyrin repeat domain 24 [Source:RGD Symbol;Acc:1311385]
Ankrd26	1.14824	1.56183	0.118329	4	151672037	151739968	-1	protein_coding	ankyrin repeat domain containing 26 [Source:RGD Symbol;Acc:1310736]
Ankrd27	0.377154	0.696755	0.485956	1	88251226	88303615	1	protein_coding	ankyrin repeat domain 27 [Source:RGD Symbol;Acc:1307106]
Ankrd28	-0.583503	-1.34407	0.178925	16	6914336	7050249	-1	protein_coding	ankyrin repeat domain 28 [Source:RGD Symbol;Acc:1559931]
Ankrd29	0.589469	0.683122	0.49453	18	3436303	3494296	-1	protein_coding	ankyrin repeat domain 29 [Source:RGD Symbol;Acc:1587260]
Ankrd33b	-0.0831146	-0.0821113	0.934558	2	82283108	82358872	-1	protein_coding	ankyrin repeat domain 33B [Source:RGD Symbol;Acc:1564227]
Ankrd34a	-0.677872	-1.63854	0.101309	2	184129238	184135116	1	protein_coding	ankyrin repeat domain 34A [Source:RGD Symbol;Acc:1308412]
Ankrd34b	-0.345465	-0.636501	0.52445	2	23651474	23668030	1	protein_coding	ankyrin repeat domain 34B [Source:RGD Symbol;Acc:1594383]
Ankrd34c	-2.78414	-0.915065	0.360157	8	90269315	90281775	-1	protein_coding	ankyrin repeat domain 34C [Source:RGD Symbol;Acc:1305403]
Ankrd35	0.479708	0.368905	0.712198	2	184207071	184227063	1	protein_coding	ankyrin repeat domain 35 [Source:RGD Symbol;Acc:1305527]
Ankrd37	-0.417735	-0.18244	0.855237	16	46268443	46271963	1	protein_coding	ankyrin repeat domain 37 [Source:RGD Symbol;Acc:1565715]
Ankrd39	1.00491	1.07134	0.284018	9	38781785	38790201	-1	protein_coding	ankyrin repeat domain 39 [Source:RGD Symbol;Acc:1559504]
Ankrd40	-0.674926	-2.16624	0.0302926	10	79282075	79295320	1	protein_coding	ankyrin repeat domain 40 [Source:RGD Symbol;Acc:1594678]
Ankrd42	-0.739081	-0.892572	0.372086	1	146648080	146691108	-1	protein_coding	ankyrin repeat domain 42 [Source:RGD Symbol;Acc:1310789]
Ankrd44	-1.17063	-1.70181	0.0887906	9	56126747	56427508	-1	protein_coding	ankyrin repeat domain 44 [Source:RGD Symbol;Acc:1561893]
Ankrd45	0.270422	0.354042	0.723307
Ankrd46	0.0710701	0.233796	0.815143	7	67647204	67668132	-1	protein_coding	ankyrin repeat domain 46 [Source:RGD Symbol;Acc:1309382]
Ankrd49	0.218165	0.209433	0.834111	8	11627518	11632207	-1	protein_coding	ankyrin repeat domain 49 [Source:RGD Symbol;Acc:1311759]
Ankrd50	0.209733	0.395471	0.692495	2	121468573	121500752	-1	protein_coding	ankyrin repeat domain containing 50 [Source:RGD Symbol;Acc:1311665]
Ankrd52	-0.276282	-0.61356	0.539506	7	806767	820481	1	protein_coding	ankyrin repeat domain 52 [Source:RGD Symbol;Acc:1307124]
Ankrd53	1.09568	1.19524	0.231994	4	116246955	116253017	1	protein_coding	ankyrin repeat domain 53 [Source:RGD Symbol;Acc:1561200]
Ankrd54	0.687645	1.32214	0.186123	7	110614951	110627675	-1	protein_coding	ankyrin repeat domain 54 [Source:RGD Symbol;Acc:1309552]
Ankrd55	1.71631	1.32176	0.186249	2	43883857	43983680	1	protein_coding	ankyrin repeat domain 55 [Source:RGD Symbol;Acc:1307735]
Ankrd6	0.537461	1.03052	0.302764	5	47202873	47343090	-1	protein_coding	ankyrin repeat domain 6 [Source:RGD Symbol;Acc:1583731]
Ankrd63	1.0402	1.95945	0.0500602	3	105663638	105682404	-1	protein_coding	ankyrin repeat domain 63 [Source:RGD Symbol;Acc:1595953]
Ankrd9	0.300686	0.29845	0.765359	6	129998486	130008923	-1	protein_coding	ankyrin repeat domain 9 [Source:RGD Symbol;Acc:1307662]
Anks1a	-0.555793	-0.992685	0.320864	20	5963678	6117148	1	protein_coding	ankyrin repeat and sterile alpha motif domain containing 1A [Source:RGD Symbol;Acc:1309183]
Anks1b	0.789339	1.85388	0.0637561	7	24312843	25477693	1	protein_coding	ankyrin repeat and sterile alpha motif domain containing 1B [Source:RGD Symbol;Acc:1565556]
Anks3	0.55736	1.4873	0.136934	10	10615047	10635806	1	protein_coding	ankyrin repeat and sterile alpha motif domain containing 3 [Source:RGD Symbol;Acc:1305833]
Anks6	0.627116	0.930014	0.352364	5	61309183	61350596	-1	protein_coding	ankyrin repeat and sterile alpha motif domain containing 6 [Source:RGD Symbol;Acc:3334]
Ankzf1	-0.0864272	-0.184818	0.853372	9	76688194	76696469	1	protein_coding	ankyrin repeat and zinc finger peptidyl tRNA hydrolase 1 [Source:RGD Symbol;Acc:1359242]
Anln	-1.49716	-1.00342	0.315657	8	20858228	20921538	-1	protein_coding	anillin, actin binding protein [Source:RGD Symbol;Acc:1561367]
Anlnl1	-3.43683	-3.8664	0.000110453	17	57986511	57989997	-1	protein_coding	anillin, actin binding protein-like 1 [Source:RGD Symbol;Acc:1566097]
Ano1	0.386639	0.575771	0.56477	1	199751439	199900069	-1	protein_coding	anoctamin 1 [Source:RGD Symbol;Acc:1310786]
Ano10	-0.215705	-0.536272	0.59177	8	121841665	121962670	-1	protein_coding	anoctamin 10 [Source:RGD Symbol;Acc:1308260]
Ano3	-0.259989	-0.407145	0.683901	3	97238354	97550154	-1	protein_coding	anoctamin 3 [Source:RGD Symbol;Acc:1308873]
Ano4	0.100128	0.195974	0.84463	7	23329070	23738434	-1	protein_coding	anoctamin 4 [Source:RGD Symbol;Acc:1310252]
Ano6	-0.773931	-1.3951	0.162987	7	126933936	127113589	1	protein_coding	anoctamin 6 [Source:RGD Symbol;Acc:1304765]
Ano8	0.477492	1.27442	0.202515	16	18163843	18173545	-1	protein_coding	anoctamin 8 [Source:RGD Symbol;Acc:1563946]
Anp32a	-0.3794	-1.06991	0.284659	8	62827456	62865443	1	protein_coding	acidic nuclear phosphoprotein 32 family member A [Source:RGD Symbol;Acc:11508551]
Anp32b	-0.299464	-1.11246	0.265943	5	60743443	60765717	1	protein_coding	acidic nuclear phosphoprotein 32 family member B [Source:RGD Symbol;Acc:621285]
Anp32e	0.0265271	0.088561	0.929431	2	183472609	183489054	1	protein_coding	acidic nuclear phosphoprotein 32 family member E [Source:RGD Symbol;Acc:1310611]
Anpep	-1.59564	-2.1505		1	133767332	133785789	-1	protein_coding	alanyl aminopeptidase, membrane [Source:RGD Symbol;Acc:2991]
Antxr1	0.98681	1.26204	0.206934	4	119590771	119778232	-1	protein_coding	ANTXR cell adhesion molecule 1 [Source:RGD Symbol;Acc:1307144]
Antxr2	-0.0225656	-0.0340567	0.972832	14	11541772	11682094	1	protein_coding	ANTXR cell adhesion molecule 2 [Source:RGD Symbol;Acc:1561294]
Anxa1	-2.32086	-2.3275		1	217861175	217877343	-1	protein_coding	annexin A1 [Source:RGD Symbol;Acc:2118]
Anxa11	-0.324067	-0.765867	0.443756	16	1410756	1457797	1	protein_coding	annexin A11 [Source:RGD Symbol;Acc:1309911]
Anxa13	-0.829282	-0.453245	0.650372	7	89884356	89936907	-1	protein_coding	annexin A13 [Source:RGD Symbol;Acc:1307545]
Anxa2	-1.32969	-2.95657	0.00311083	8	70105253	70141658	1	protein_coding	annexin A2 [Source:RGD Symbol;Acc:621170]
Anxa3	-0.379222	-0.34526	0.729899	14	12719795	12781617	-1	protein_coding	annexin A3 [Source:RGD Symbol;Acc:2119]
Anxa4	-1.20847	-2.15033		4	119184374	119241161	-1	protein_coding	annexin A4 [Source:RGD Symbol;Acc:621171]
Anxa5	-0.762758	-1.59245	0.111283	2	119314007	119353369	-1	protein_coding	annexin A5 [Source:RGD Symbol;Acc:2120]
Anxa6	-0.00812616	-0.0294504	0.976505	10	39097109	39156433	-1	protein_coding	annexin A6 [Source:RGD Symbol;Acc:621172]
Anxa7	-0.140377	-0.264276	0.791567	15	3821845	3849385	1	protein_coding	annexin A7 [Source:RGD Symbol;Acc:621173]
Anxa8	-3.93292	-1.80233	0.0714932	16	9397113	9412043	1	protein_coding	annexin A8 [Source:RGD Symbol;Acc:1307719]
Aoah	-4.59698	-1.68197		17	43809638	44049148	-1	protein_coding	acyloxyacyl hydrolase [Source:RGD Symbol;Acc:1560514]
Aoc2-ps1	-1.32297	-0.744365	0.456656
Aoc3	-0.176619	-0.177245	0.859316
Aox1	1.58636	1.55574	0.119769	9	59579649	59658770	1	protein_coding	aldehyde oxidase 1 [Source:RGD Symbol;Acc:620528]
Ap1ar	0.443158	0.905345	0.365283	2	216276631	216309013	-1	protein_coding	adaptor-related protein complex 1 associated regulatory protein [Source:RGD Symbol;Acc:1311435]
Ap1b1	-0.0453059	-0.208873	0.834548	14	79879533	79930778	1	protein_coding	adaptor related protein complex 1 subunit beta 1 [Source:RGD Symbol;Acc:2064]
Ap1g1	-0.975202	-2.36331	0.0181125	19	37744633	37829167	1	protein_coding	adaptor related protein complex 1 subunit gamma 1 [Source:RGD Symbol;Acc:619785]
Ap1g2	0.509753	1.074	0.282822	15	28571568	28589004	-1	protein_coding	adaptor related protein complex 1 subunit gamma 2 [Source:RGD Symbol;Acc:2324507]
Ap1m1	-0.676271	-2.19198	0.0283811	16	17584730	17602403	-1	protein_coding	adaptor related protein complex 1 subunit mu 1 [Source:RGD Symbol;Acc:1307653]
Ap1m2	0.0312828	0.0409084	0.967369	8	19838580	19856482	-1	protein_coding	adaptor related protein complex 1 subunit mu 2 [Source:RGD Symbol;Acc:1561490]
Ap1s1	-0.201076	-0.717318	0.473178	12	19625332	19756713	1	protein_coding	adaptor related protein complex 1 subunit sigma 1 [Source:RGD Symbol;Acc:1305911]
Ap1s2	-0.633559	-1.26758	0.204948	X	30572751	30597262	-1	protein_coding	adaptor related protein complex 1 subunit sigma 2 [Source:RGD Symbol;Acc:1561862]
Ap2a1	0.221841	1.08139	0.279524	1	95384309	95414147	-1	protein_coding	adaptor related protein complex 2 subunit alpha 1 [Source:RGD Symbol;Acc:1306254]
Ap2a2	0.189511	0.718278	0.472586	1	196652337	196725603	1	protein_coding	adaptor related protein complex 2 subunit alpha 2 [Source:RGD Symbol;Acc:71015]
Ap2b1	0.373238	1.12589	0.260213	10	68099547	68205013	1	protein_coding	adaptor related protein complex 2 subunit beta 1 [Source:RGD Symbol;Acc:71048]
Ap2m1	0.122634	0.646798	0.517763	11	80328041	80364140	-1	protein_coding	adaptor related protein complex 2 subunit mu 1 [Source:RGD Symbol;Acc:620135]
Ap2s1	0.253034	1.10874	0.267544	1	77417477	77428905	1	protein_coding	adaptor related protein complex 2 subunit sigma 1 [Source:RGD Symbol;Acc:620188]
Ap3b1	-0.0125885	-0.0349749	0.9721	2	25600040	25800935	1	protein_coding	adaptor related protein complex 3 subunit beta 1 [Source:RGD Symbol;Acc:1310256]
Ap3b2	0.309719	1.02512	0.305306	1	135412580	135445191	-1	pseudogene	adaptor related protein complex 3 subunit beta 2 [Source:RGD Symbol;Acc:1308950]
Ap3d1	0.155268	0.716329	0.473788	7	8970291	9005643	1	protein_coding	adaptor related protein complex 3 subunit delta 1 [Source:RGD Symbol;Acc:1308659]
Ap3m1	-0.701199	-2.23549	0.025385	15	3246926	3264844	1	protein_coding	adaptor related protein complex 3 subunit mu 1 [Source:RGD Symbol;Acc:620417]
Ap3m2	0.20938	0.419079	0.675158	16	69217633	69235431	1	protein_coding	adaptor related protein complex 3 subunit mu 2 [Source:RGD Symbol;Acc:70969]
Ap3s1	-1.19724	-2.68274	0.00730224	18	39462765	39531622	1	protein_coding	adaptor related protein complex 3 subunit sigma 1 [Source:RGD Symbol;Acc:1311115]
Ap3s2	-0.934497	-1.45053	0.146912	1	133818825	133859322	-1	protein_coding	adaptor related protein complex 3 subunit sigma 2 [Source:RGD Symbol;Acc:1586888]
Ap4b1	0.508792	0.983417	0.325402	2	191318482	191330531	1	protein_coding	adaptor related protein complex 4 subunit beta 1 [Source:RGD Symbol;Acc:1310529]
Ap4e1	-0.732762	-0.701319	0.483104	3	114272956	114336752	1	protein_coding	adaptor related protein complex 4 subunit epsilon 1 [Source:RGD Symbol;Acc:1562199]
Ap4m1	-0.364036	-0.446902	0.654946	12	17049777	17058026	1	protein_coding	adaptor related protein complex 4 subunit mu 1 [Source:RGD Symbol;Acc:1310233]
Ap4s1	0.0986473	0.0867633	0.93086	6	69133373	69175496	1	protein_coding	adaptor related protein complex 4 subunit sigma 1 [Source:RGD Symbol;Acc:1311990]
Ap5b1	-1.21602	-1.02381	0.305923	1	202876272	202880289	1	protein_coding	adaptor related protein complex 5 subunit beta 1 [Source:RGD Symbol;Acc:1562657]
Ap5m1	0.47577	0.64889	0.51641	15	22355500	22377750	1	protein_coding	adaptor related protein complex 5 subunit mu 1 [Source:RGD Symbol;Acc:1308087]
Ap5s1	1.75005	2.08814	0.0367848	3	118429637	118432926	1	protein_coding	adaptor related protein complex 5 subunit sigma 1 [Source:RGD Symbol;Acc:1561852]
Ap5z1	-1.41621	-2.14092	0.0322806
Apaf1	-0.252518	-0.489369	0.62458	7	25494609	25579540	-1	protein_coding	apoptotic peptidase activating factor 1 [Source:RGD Symbol;Acc:620575]
Apba1	0.248316	0.716948	0.473406	1	221363778	221566553	1	protein_coding	amyloid beta precursor protein binding family A member 1 [Source:RGD Symbol;Acc:620844]
Apba2	0.120684	0.402718	0.687156	1	118103219	118285699	1	protein_coding	amyloid beta precursor protein binding family A member 2 [Source:RGD Symbol;Acc:620845]
Apba3	0.912956	1.35395	0.175752	7	8446216	8451241	-1	protein_coding	amyloid beta precursor protein binding family A member 3 [Source:RGD Symbol;Acc:620846]
Apbb1	0.280977	1.18789	0.234875	1	159896880	159920627	-1	protein_coding	amyloid beta precursor protein binding family B member 1 [Source:RGD Symbol;Acc:2122]
Apbb1ip	-3.19238	-1.77548		17	84982243	85033010	1	protein_coding	amyloid beta precursor protein binding family B member 1 interacting protein [Source:RGD Symbol;Acc:1304795]
Apbb2	0.438882	1.00781	0.313543	14	41557972	41877495	1	protein_coding	amyloid beta precursor protein binding family B member 2 [Source:RGD Symbol;Acc:1562438]
Apbb3	0.534402	1.42535	0.154056	18	28270545	28280094	-1	protein_coding	amyloid beta precursor protein binding family B member 3 [Source:RGD Symbol;Acc:620853]
Apc	0.194044	0.860842	0.389325	18	25864222	25922696	1	protein_coding	APC regulator of WNT signaling pathway [Source:RGD Symbol;Acc:2123]
Apc2	0.485648	1.6909	0.0908562	7	9392336	9414310	-1	protein_coding	APC regulator of WNT signaling pathway 2 [Source:RGD Symbol;Acc:1308256]
Apcdd1	-0.260623	-0.298322	0.765457	18	56385264	56416070	1	protein_coding	APC down-regulated 1 [Source:RGD Symbol;Acc:1589962]
Apeh	-0.678215	-1.50229	0.133023	8	108773794	108782933	-1	protein_coding	acylaminoacyl-peptide hydrolase [Source:RGD Symbol;Acc:2125]
Apex1	0.190434	0.339614	0.734147	15	24144362	24146785	1	protein_coding	apurinic/apyrimidinic endodeoxyribonuclease 1 [Source:RGD Symbol;Acc:2126]
Apex2	-0.0745978	-0.0443045	0.964662	X	19487419	19508439	-1	protein_coding	apurinic/apyrimidinic endodeoxyribonuclease 2 [Source:RGD Symbol;Acc:1565983]
Aph1a	-0.691287	-1.58989	0.111859	2	183438434	183441955	1	protein_coding	aph-1 homolog A, gamma secretase subunit [Source:RGD Symbol;Acc:1311546]
Api5	-0.502446	-1.49436	0.135081	3	80378096	80403264	-1	protein_coding	apoptosis inhibitor 5 [Source:RGD Symbol;Acc:1309772]
Apip	1.15678	1.2042	0.228511	3	89432037	89458340	1	protein_coding	APAF1 interacting protein [Source:RGD Symbol;Acc:1564562]
Apitd1	-1.14898	-0.797407	0.425215
Aplf	-3.83049	-1.52713	0.126728	4	120070471	120122633	-1	protein_coding	aprataxin and PNKP like factor [Source:RGD Symbol;Acc:1565557]
Apln	1.36439	1.69172	0.0906996	X	127203823	127213391	-1	lncRNA	apelin [Source:RGD Symbol;Acc:620672]
Aplnr	0.366385	0.274388	0.783786	3	70217385	70221050	1	protein_coding	apelin receptor [Source:RGD Symbol;Acc:621645]
Aplp1	0.242145	0.794492	0.426909	1	85696882	85707155	-1	protein_coding	amyloid beta precursor like protein 1 [Source:RGD Symbol;Acc:69257]
Aplp2	0.0378493	0.183803	0.854168	8	29599230	29661855	-1	protein_coding	amyloid beta precursor like protein 2 [Source:RGD Symbol;Acc:2128]
Apmap	-0.17407	-0.374403	0.708105	3	139409022	139437341	-1	protein_coding	adipocyte plasma membrane associated protein [Source:RGD Symbol;Acc:1308874]
Apoa1	-0.356224	-0.142694	0.886531	8	46527144	46529035	1	protein_coding	apolipoprotein A1 [Source:RGD Symbol;Acc:2130]
Apoa4	1.70319	1.70773	0.0876868	8	46539082	46541469	1	protein_coding	apolipoprotein A4 [Source:RGD Symbol;Acc:2132]
Apob	-3.14881	-1.36167	0.173302	6	30844368	30892497	1	protein_coding	apolipoprotein B [Source:RGD Symbol;Acc:2129]
Apobec1	-2.41112	-2.35836	0.0183558	4	155800887	155827390	-1	protein_coding	apolipoprotein B mRNA editing enzyme catalytic subunit 1 [Source:RGD Symbol;Acc:2133]
Apobr	-3.01552	-1.57656	0.114896	1	181168916	181173528	1	protein_coding	apolipoprotein B receptor [Source:RGD Symbol;Acc:1565169]
Apoc1	1.83489	0.602996	0.546511	1	79346136	79350375	-1	protein_coding	apolipoprotein C1 [Source:RGD Symbol;Acc:2134]
Apod	0.0764445	0.120801	0.903849	11	69431260	69452305	1	protein_coding	apolipoprotein D [Source:RGD Symbol;Acc:2137]
Apoe	-0.920921	-1.45822		1	79353916	79357932	-1	protein_coding	apolipoprotein E [Source:RGD Symbol;Acc:2138]
Apoo	0.446145	0.584548	0.558851	X	59158049	59262940	1	protein_coding	apolipoprotein O [Source:RGD Symbol;Acc:1565289]
Apool	0.551653	0.612512	0.540199	X	77377781	77443900	1	protein_coding	apolipoprotein O-like [Source:RGD Symbol;Acc:1549725]
App	0.177195	0.902473	0.366806	11	24019778	24236561	-1	protein_coding	amyloid beta precursor protein [Source:RGD Symbol;Acc:2139]
Appbp2	0.373096	1.25834	0.20827	10	70057774	70099835	-1	protein_coding	amyloid beta precursor protein binding protein 2 [Source:RGD Symbol;Acc:1306488]
Appl1	-0.137236	-0.366211	0.714207	16	2121255	2166692	-1	protein_coding	adaptor protein, phosphotyrosine interacting with PH domain and leucine zipper 1 [Source:RGD Symbol;Acc:1309388]
Appl2	0.586909	1.26566	0.205636	7	20135375	20184754	1	protein_coding	adaptor protein, phosphotyrosine interacting with PH domain and leucine zipper 2 [Source:RGD Symbol;Acc:1563028]
Aprt	0.375678	0.774753	0.438486	19	50626202	50628431	-1	protein_coding	adenine phosphoribosyl transferase [Source:RGD Symbol;Acc:1307758]
Aptx	-0.193378	-0.327305	0.743438	5	55800248	55822855	-1	protein_coding	aprataxin [Source:RGD Symbol;Acc:628740]
Aqp1	0.066672	0.119504	0.904876	4	84482512	84494690	1	protein_coding	aquaporin 1 [Source:RGD Symbol;Acc:2141]
Aqp11	0.410275	0.518599	0.60404	1	152046517	152056725	-1	protein_coding	aquaporin 11 [Source:RGD Symbol;Acc:628763]
Aqp12a	-0.0599062	-0.0621533	0.950441	9	93554527	93560011	1	protein_coding	aquaporin 12A [Source:RGD Symbol;Acc:1562727]
Aqp4	0.586281	1.09439	0.273783	18	6507903	6524856	-1	protein_coding	aquaporin 4 [Source:RGD Symbol;Acc:2143]
Aqp5	0.357725	0.357699	0.720569	7	130721748	130726209	1	protein_coding	aquaporin 5 [Source:RGD Symbol;Acc:2144]
Aqp9	2.02295	0.909986	0.36283	8	71797234	71837395	-1	protein_coding	aquaporin 9 [Source:RGD Symbol;Acc:68433]
Aqr	0.249045	0.671198	0.502095	3	100874987	100945044	-1	protein_coding	aquarius intron-binding spliceosomal factor [Source:RGD Symbol;Acc:1306223]
Ar	0.147167	0.104434		X	63104771	63273925	1	protein_coding	androgen receptor [Source:RGD Symbol;Acc:2147]
Araf	0.0971248	0.414603	0.678433	X	1227392	1239073	-1	protein_coding	A-Raf proto-oncogene, serine/threonine kinase [Source:RGD Symbol;Acc:2148]
Arap1	-0.918339	-1.55098	0.120907	1	155748652	155814184	1	protein_coding	ArfGAP with RhoGAP domain, ankyrin repeat and PH domain 1 [Source:RGD Symbol;Acc:1310385]
Arap2	-0.015131	-0.0200248	0.984024	14	46718760	46917154	1	protein_coding	ArfGAP with RhoGAP domain, ankyrin repeat and PH domain 2 [Source:RGD Symbol;Acc:1306452]
Arap3	-0.600299	-1.36515	0.172206	18	29807536	29833555	-1	protein_coding	ArfGAP with RhoGAP domain, ankyrin repeat and PH domain 3 [Source:RGD Symbol;Acc:1304938]
Arc	0.493497	0.990488	0.321935	7	106555785	106559378	-1	protein_coding	activity-regulated cytoskeleton-associated protein [Source:RGD Symbol;Acc:62037]
Arcn1	-0.855438	-2.07062	0.0383947	8	45057619	45082247	-1	protein_coding	archain 1 [Source:RGD Symbol;Acc:1359110]
Arel1	0.31562	1.24631	0.212652	6	104564986	104617628	-1	protein_coding	apoptosis resistant E3 ubiquitin protein ligase 1 [Source:RGD Symbol;Acc:1307597]
Arf1	0.00549762	0.0255338	0.979629	10	43997986	44014434	-1	protein_coding	ADP-ribosylation factor 1 [Source:RGD Symbol;Acc:621270]
Arf2	-0.46968	-0.719413	0.471887	10	88867836	88889659	1	protein_coding	ADP-ribosylation factor 2 [Source:RGD Symbol;Acc:621271]
Arf3	0.715035	2.72704	0.00639054	7	129886082	129912002	-1	protein_coding	ADP-ribosylation factor 3 [Source:RGD Symbol;Acc:621273]
Arf4	-0.296152	-0.884158	0.376611	16	1896546	1913261	1	protein_coding	ADP-ribosylation factor 4 [Source:RGD Symbol;Acc:621275]
Arf5	-0.350849	-1.03455	0.30088	4	57038521	57041441	1	protein_coding	ADP-ribosylation factor 5 [Source:RGD Symbol;Acc:621278]
Arf6	-0.641616	-1.85641	0.0633945	6	87840142	87874114	1	protein_coding	ADP-ribosylation factor 6 [Source:RGD Symbol;Acc:621279]
Arfgap1	0.175355	0.500341	0.616835	3	168084614	168099933	1	protein_coding	ADP-ribosylation factor GTPase activating protein 1 [Source:RGD Symbol;Acc:708452]
Arfgap2	-0.296332	-1.03433	0.300983	3	77236322	77248455	1	protein_coding	ADP-ribosylation factor GTPase activating protein 2 [Source:RGD Symbol;Acc:1306177]
Arfgap3	-0.734307	-1.29835	0.194166	7	114432873	114479208	-1	protein_coding	ADP-ribosylation factor GTPase activating protein 3 [Source:RGD Symbol;Acc:1560066]
Arfgef1	-0.00451887	-0.0142613	0.988622	5	8981540	9076326	1	protein_coding	ADP ribosylation factor guanine nucleotide exchange factor 1 [Source:RGD Symbol;Acc:1560793]
Arfgef2	-0.384287	-1.03224	0.301959	3	155547538	155630856	1	protein_coding	ADP ribosylation factor guanine nucleotide exchange factor 2 [Source:RGD Symbol;Acc:631430]
Arfgef3	-0.698312	-1.55209	0.12064	1	13244830	13404084	-1	protein_coding	ARFGEF family member 3 [Source:RGD Symbol;Acc:1309903]
Arfip1	-1.27609	-1.53645	0.124428	2	169843801	169923142	-1	protein_coding	ADP-ribosylation factor interacting protein 1 [Source:RGD Symbol;Acc:708401]
Arfip2	-0.509194	-1.46028	0.144214	1	159974201	159980336	-1	protein_coding	ADP-ribosylation factor interacting protein 2 [Source:RGD Symbol;Acc:1303204]
Arfrp1	0.468485	1.26915	0.204389	3	168466496	168473914	-1	protein_coding	ADP-ribosylation factor related protein 1 [Source:RGD Symbol;Acc:621683]
Arg1	-0.404667	-0.285446	0.775302	1	20475968	20488422	1	protein_coding	arginase 1 [Source:RGD Symbol;Acc:2150]
Arg2	-0.520209	-0.647678	0.517193	6	97936002	97961378	1	protein_coding	arginase 2 [Source:RGD Symbol;Acc:2151]
Arglu1	-0.967691	-1.98072	0.0476229	16	80753315	80777349	1	protein_coding	arginine and glutamate rich 1 [Source:RGD Symbol;Acc:1310061]
Arhgap1	-0.238285	-0.648801	0.516467	3	77620655	77643396	1	protein_coding	Rho GTPase activating protein 1 [Source:RGD Symbol;Acc:1306068]
Arhgap10	-1.64255	-2.15125	0.0314561	19	30448637	30710313	1	protein_coding	Rho GTPase activating protein 10 [Source:RGD Symbol;Acc:1588859]
Arhgap11a	-0.164472	-0.256168	0.797821	3	100590865	100607559	-1	protein_coding	Rho GTPase activating protein 11A [Source:RGD Symbol;Acc:1309107]
Arhgap12	-0.614828	-1.28974	0.197141	17	51588842	51702080	1	protein_coding	Rho GTPase activating protein 12 [Source:RGD Symbol;Acc:1310017]
Arhgap15	-0.336974	-0.431635	0.666006	3	27989633	28600265	1	protein_coding	Rho GTPase activating protein 15 [Source:RGD Symbol;Acc:1359304]
Arhgap17	-0.890439	-1.97461	0.0483121	1	177807583	177896854	-1	protein_coding	Rho GTPase activating protein 17 [Source:RGD Symbol;Acc:628767]
Arhgap18	-1.62544	-2.10535	0.0352608	1	18403537	18637256	-1	protein_coding	Rho GTPase activating protein 18 [Source:RGD Symbol;Acc:1305053]
Arhgap19	-1.68467	-1.84109	0.0656091	1	240580871	240617287	-1	protein_coding	Rho GTPase activating protein 19 [Source:RGD Symbol;Acc:1593044]
Arhgap20	-0.524717	-0.825669	0.408992	8	52074158	52155739	1	protein_coding	Rho GTPase activating protein 20 [Source:RGD Symbol;Acc:1303160]
Arhgap21	-0.104373	-0.32949	0.741786	17	83348673	83472444	-1	protein_coding	Rho GTPase activating protein 21 [Source:RGD Symbol;Acc:1311028]
Arhgap22	-1.0026	-1.46553	0.142776	16	8476306	8631548	1	protein_coding	Rho GTPase activating protein 22 [Source:RGD Symbol;Acc:1307237]
Arhgap23	0.340083	1.09974	0.271446	10	82394648	82496504	1	protein_coding	Rho GTPase activating protein 23 [Source:RGD Symbol;Acc:1309742]
Arhgap24	-0.243297	-0.43163	0.66601	14	6800631	7183823	-1	protein_coding	Rho GTPase activating protein 24 [Source:RGD Symbol;Acc:1306669]
Arhgap25	-1.28226	-1.57726	0.114736	4	119896844	119974982	-1	protein_coding	Rho GTPase activating protein 25 [Source:RGD Symbol;Acc:1562105]
Arhgap26	-0.00517493	-0.0114415	0.990871	18	30838671	31235194	1	protein_coding	Rho GTPase activating protein 26 [Source:RGD Symbol;Acc:1310923]
Arhgap27	0.257001	0.258332	0.796151	10	88280455	88313185	-1	protein_coding	Rho GTPase activating protein 27 [Source:RGD Symbol;Acc:735202]
Arhgap28	3.79164	2.42471	0.0153204	9	107833330	107998000	-1	protein_coding	Rho GTPase activating protein 28 [Source:RGD Symbol;Acc:1559882]
Arhgap29	0.945435	1.56938	0.11656	2	210071199	210132028	1	protein_coding	Rho GTPase activating protein 29 [Source:RGD Symbol;Acc:1306185]
Arhgap30	-1.71106	-2.34996	0.0187752	13	83822283	83854885	1	protein_coding	Rho GTPase activating protein 30 [Source:RGD Symbol;Acc:1561419]
Arhgap31	0.0164838	0.024562	0.980404	11	62038635	62151564	1	protein_coding	Rho GTPase activating protein 31 [Source:RGD Symbol;Acc:1306093]
Arhgap32	0.38169	1.21532	0.224246	8	30421515	30678454	1	protein_coding	Rho GTPase activating protein 32 [Source:RGD Symbol;Acc:1305267]
Arhgap33	0.76983	2.37193	0.0176955	1	85776108	85789678	-1	protein_coding	Rho GTPase activating protein 33 [Source:RGD Symbol;Acc:2318374]
Arhgap35	0.0764364	0.261492	0.793713	1	77202436	77319298	-1	protein_coding	Rho GTPase activating protein 35 [Source:RGD Symbol;Acc:1308738]
Arhgap36	-0.358865	-0.251737	0.801244	X	128751900	128787161	1	protein_coding	Rho GTPase activating protein 36 [Source:RGD Symbol;Acc:1565967]
Arhgap39	-0.56542	-1.23771	0.215824	7	108446282	108538831	-1	protein_coding	Rho GTPase activating protein 39 [Source:RGD Symbol;Acc:1593158]
Arhgap4	-1.1975	-1.71341	0.0866369	X	151632454	151651128	-1	protein_coding	Rho GTPase activating protein 4 [Source:RGD Symbol;Acc:628901]
Arhgap42	-0.0433733	-0.0472254	0.962334	8	6156865	6384870	-1	protein_coding	Rho GTPase activating protein 42 [Source:RGD Symbol;Acc:1564081]
Arhgap44	-0.16435	-0.437641	0.661647	10	49655584	49824297	-1	protein_coding	Rho GTPase activating protein 44 [Source:RGD Symbol;Acc:1305664]
Arhgap45	-0.761535	-1.27865	0.201021	7	9674897	9690268	-1	protein_coding	Rho GTPase activating protein 45 [Source:RGD Symbol;Acc:1308662]
Arhgap5	-0.800431	-1.76598	0.0773991	6	69976214	70037660	1	protein_coding	Rho GTPase activating protein 5 [Source:RGD Symbol;Acc:1308507]
Arhgap6	-4.28186	-3.72971	0.000191697	X	24953464	25488663	-1	protein_coding	Rho GTPase activating protein 6 [Source:RGD Symbol;Acc:2323364]
Arhgap8	3.97724	1.52113	0.128226	7	115850654	115902093	1	protein_coding	Rho GTPase activating protein 8 [Source:RGD Symbol;Acc:1303143]
Arhgap9	-2.68515	-2.6566	0.00789324	7	63148900	63157524	1	protein_coding	Rho GTPase activating protein 9 [Source:RGD Symbol;Acc:1305342]
Arhgdia	-0.17663	-0.631065	0.527998	10	105854533	105858023	-1	protein_coding	Rho GDP dissociation inhibitor alpha [Source:RGD Symbol;Acc:1359547]
Arhgdib	-0.799164	-1.17385	0.240456	4	169822952	169841658	-1	protein_coding	Rho GDP dissociation inhibitor beta [Source:RGD Symbol;Acc:1305383]
Arhgef1	-0.256983	-0.773485	0.439235	1	80499131	80520953	1	protein_coding	Rho guanine nucleotide exchange factor 1 [Source:RGD Symbol;Acc:620951]
Arhgef10	0.130608	0.17486	0.861189	16	74647153	74738173	-1	protein_coding	Rho guanine nucleotide exchange factor 10 [Source:RGD Symbol;Acc:1565043]
Arhgef10l	-0.443693	-1.30396	0.192248	5	152792252	152919538	-1	protein_coding	Rho guanine nucleotide exchange factor 10 like [Source:RGD Symbol;Acc:1585585]
Arhgef11	-0.205693	-0.590148	0.555091	2	173074368	173196010	1	protein_coding	Rho guanine nucleotide exchange factor 11 [Source:RGD Symbol;Acc:619705]
Arhgef12	-0.268328	-0.693971	0.487701	8	43353799	43476366	-1	protein_coding	Rho guanine nucleotide exchange factor 12 [Source:RGD Symbol;Acc:1305111]
Arhgef15	1.20969	2.17645	0.0295216	10	53650553	53663913	-1	protein_coding	Rho guanine nucleotide exchange factor 15 [Source:RGD Symbol;Acc:1306961]
Arhgef16	1.62828	1.51181	0.130583	5	164844161	164866212	-1	protein_coding	Rho guanine nucleotide exchange factor 16 [Source:RGD Symbol;Acc:1588981]
Arhgef18	-0.0626886	-0.108747	0.913403	12	1395088	1503081	1	protein_coding	Rho/Rac guanine nucleotide exchange factor 18 [Source:RGD Symbol;Acc:1311448]
Arhgef19	-0.342316	-0.39353	0.693928	5	153536013	153554203	1	protein_coding	Rho guanine nucleotide exchange factor 19 [Source:RGD Symbol;Acc:1304766]
Arhgef2	-0.331081	-0.975956	0.329086	2	174062976	174118355	1	protein_coding	Rho/Rac guanine nucleotide exchange factor 2 [Source:RGD Symbol;Acc:1304659]
Arhgef25	0.254751	0.586466	0.557562	7	63005940	63013719	-1	protein_coding	Rho guanine nucleotide exchange factor 25 [Source:RGD Symbol;Acc:735210]
Arhgef26	0.0618813	0.104769	0.916559	2	146739631	146850819	1	protein_coding	Rho guanine nucleotide exchange factor 26 [Source:RGD Symbol;Acc:1562559]
Arhgef28	1.48345	2.50911	0.0121036	2	29263886	29560672	-1	protein_coding	Rho guanine nucleotide exchange factor 28 [Source:RGD Symbol;Acc:1307061]
Arhgef3	0.20655	0.313076	0.754223	16	2300138	2581945	1	protein_coding	Rho guanine nucleotide exchange factor 3 [Source:RGD Symbol;Acc:1310672]
Arhgef33	-4.2133	-1.62245	0.104707	6	14551495	14725292	-1	protein_coding	Rho guanine nucleotide exchange factor 33 [Source:RGD Symbol;Acc:1560224]
Arhgef37	-2.14279	-1.14152	0.253655	18	54949110	55000669	-1	protein_coding	Rho guanine nucleotide exchange factor 37 [Source:RGD Symbol;Acc:1560471]
Arhgef39	-0.354582	-0.288822	0.772718	5	57752509	57756109	-1	protein_coding	Rho guanine nucleotide exchange factor 39 [Source:RGD Symbol;Acc:1310376]
Arhgef4	0.567361	1.91151	0.055939	9	36861835	37005075	1	protein_coding	Rho guanine nucleotide exchange factor 4 [Source:RGD Symbol;Acc:1586179]
Arhgef40	-0.177709	-0.424897	0.670912	15	24672763	24696510	1	protein_coding	Rho guanine nucleotide exchange factor 40 [Source:RGD Symbol;Acc:1308093]
Arhgef5	0.43605	0.489867	0.624228	4	72087247	72111254	1	protein_coding	Rho guanine nucleotide exchange factor 5 [Source:RGD Symbol;Acc:620718]
Arhgef6	-0.575955	-0.692355	0.488715	X	135146786	135275304	-1	protein_coding	Rac/Cdc42 guanine nucleotide exchange factor 6 [Source:RGD Symbol;Acc:1359674]
Arhgef7	0.117842	0.399246	0.689712	16	77671023	77782697	-1	protein_coding	Rho guanine nucleotide exchange factor 7 [Source:RGD Symbol;Acc:620624]
Arhgef9	0.19179	0.72126	0.47075	X	59920870	60077513	-1	protein_coding	Cdc42 guanine nucleotide exchange factor 9 [Source:RGD Symbol;Acc:620719]
Arid1a	-0.3274	-0.807824	0.419192	5	145908181	145985564	-1	protein_coding	AT-rich interaction domain 1A [Source:RGD Symbol;Acc:1310500]
Arid1b	-0.0644395	-0.189116	0.850002	1	45563623	45923493	1	protein_coding	AT-rich interaction domain 1B [Source:RGD Symbol;Acc:708504]
Arid2	-0.325687	-0.970843	0.331627	7	127447278	127563512	1	protein_coding	AT-rich interaction domain 2 [Source:RGD Symbol;Acc:1311105]
Arid3a	-2.93464	-3.28578	0.001017	7	9755294	9780599	-1	protein_coding	AT-rich interaction domain 3A [Source:RGD Symbol;Acc:1305299]
Arid3b	-0.00142529	-0.00176155	0.998594	8	58193418	58238318	-1	protein_coding	AT-rich interaction domain 3B [Source:RGD Symbol;Acc:1306335]
Arid4a	-1.15192	-1.89671	0.0578658	6	89522442	89593510	1	protein_coding	AT-rich interaction domain 4A [Source:RGD Symbol;Acc:1307442]
Arid4b	-1.18683	-0.621201	0.534468	17	51138535	51262906	-1	protein_coding	AT-rich interaction domain 4B [Source:RGD Symbol;Acc:619919]
Arid5a	0.481848	0.585283	0.558358	9	38534590	38547597	1	protein_coding	AT-rich interaction domain 5A [Source:RGD Symbol;Acc:1311041]
Arid5b	-0.622232	-0.871576	0.38344	20	20307731	20487433	1	protein_coding	AT-rich interaction domain 5B [Source:RGD Symbol;Acc:1311735]
Arih1	-0.419134	-1.05804	0.290037	8	59777379	59880245	-1	protein_coding	ariadne RBR E3 ubiquitin protein ligase 1 [Source:RGD Symbol;Acc:1308131]
Arih2	-0.885976	-1.8532	0.0638533	8	109296738	109355852	-1	protein_coding	ariadne RBR E3 ubiquitin protein ligase 2 [Source:RGD Symbol;Acc:1305839]
Arl1	-0.630861	-1.68149	0.0926681	7	23119589	23131898	1	protein_coding	ADP-ribosylation factor like GTPase 1 [Source:RGD Symbol;Acc:621326]
Arl10	0.211078	0.282368	0.777661	17	10030213	10038703	-1	protein_coding	ADP-ribosylation factor like GTPase 10 [Source:RGD Symbol;Acc:1303298]
Arl11	-0.625662	-0.375622	0.707198	15	35480018	35496596	1	protein_coding	ADP-ribosylation factor like GTPase 11 [Source:RGD Symbol;Acc:1308083]
Arl13b	0.428033	0.425671	0.670348	11	150955	217197	-1	protein_coding	ADP-ribosylation factor like GTPase 13B [Source:RGD Symbol;Acc:1584979]
Arl14ep	0.522335	0.928455	0.353171	3	93443183	93454155	-1	protein_coding	ADP-ribosylation factor like GTPase 14 effector protein [Source:RGD Symbol;Acc:1311463]
Arl15	-0.125342	-0.201164	0.84057	2	45438242	45822559	1	protein_coding	ADP-ribosylation factor like GTPase 15 [Source:RGD Symbol;Acc:1597407]
Arl16	0.0201207	0.0289108	0.976936	10	105737154	105739824	-1	protein_coding	ADP-ribosylation factor like GTPase 16 [Source:RGD Symbol;Acc:1590059]
Arl2	-0.562677	-1.27394	0.202684	1	203434129	203446119	-1	protein_coding	ADP-ribosylation factor like GTPase 2 [Source:RGD Symbol;Acc:69326]
Arl2bp	0.0045373	0.013772	0.989012	19	10336921	10346564	-1	protein_coding	ADP-ribosylation factor like GTPase 2 binding protein [Source:RGD Symbol;Acc:1561471]
Arl3	0.00972334	0.0277481	0.977863	1	245400550	245446820	-1	protein_coding	ADP ribosylation factor like GTPase 3 [Source:RGD Symbol;Acc:69327]
Arl4a	0.204989	0.439108	0.660583	6	57078812	57085066	-1	protein_coding	ADP-ribosylation factor like GTPase 4A [Source:RGD Symbol;Acc:2152]
Arl4c	-0.24954	-0.606009	0.544509	9	89298005	89304513	-1	protein_coding	ADP ribosylation factor like GTPase 4C [Source:RGD Symbol;Acc:1589685]
Arl4d	0.655696	1.1008	0.270986	10	86595661	86602836	1	protein_coding	ADP-ribosylation factor like GTPase 4D [Source:RGD Symbol;Acc:1306875]
Arl5a	-0.342895	-0.91363	0.360911	3	36880712	36903211	-1	protein_coding	ADP-ribosylation factor like GTPase 5A [Source:RGD Symbol;Acc:621327]
Arl5b	1.45595	1.75765	0.0788078	17	77955818	77979854	1	protein_coding	ADP-ribosylation factor like GTPase 5B [Source:RGD Symbol;Acc:1305569]
Arl5c	-2.63452	-1.80457	0.0711425	10	82985216	82992002	-1	protein_coding	ADP-ribosylation factor like GTPase 5C [Source:RGD Symbol;Acc:1563128]
Arl6	0.217468	0.237044	0.812623	11	40712022	40737937	1	protein_coding	ADP-ribosylation factor like GTPase 6 [Source:RGD Symbol;Acc:1305535]
Arl6ip1	-0.298716	-1.16199	0.24524	1	172430489	172439994	-1	protein_coding	ADP-ribosylation factor like GTPase 6 interacting protein 1 [Source:RGD Symbol;Acc:735205]
Arl6ip4	0.105373	0.250672	0.802068	12	32479625	32481799	-1	protein_coding	ADP-ribosylation factor like GTPase 6 interacting protein 4 [Source:RGD Symbol;Acc:1307657]
Arl6ip5	0.173039	0.365971	0.714387	4	129810645	129838608	1	protein_coding	ADP-ribosylation factor like GTPase 6 interacting protein 5 [Source:RGD Symbol;Acc:708572]
Arl6ip6	-1.23414	-1.41762	0.156302	3	37690382	37718018	1	protein_coding	ADP ribosylation factor like GTPase 6 interacting protein 6 [Source:RGD Symbol;Acc:1564819]
Arl8a	0.497048	2.00704	0.0447451	13	46585845	46594851	1	protein_coding	ADP-ribosylation factor like GTPase 8A [Source:RGD Symbol;Acc:1565940]
Arl8b	-0.0212047	-0.0837349	0.933267	4	141748587	141792596	1	protein_coding	ADP-ribosylation factor like GTPase 8B [Source:RGD Symbol;Acc:1562830]
Armc1	-0.422742	-0.986371	0.323951	2	101608288	101652171	-1	protein_coding	armadillo repeat containing 1 [Source:RGD Symbol;Acc:1560393]
Armc10	0.620729	1.01931	0.308058	4	13395207	13414548	-1	protein_coding	armadillo repeat containing 10 [Source:RGD Symbol;Acc:1305915]
Armc2	2.11568	1.2457	0.212875	20	45394127	45504819	-1	protein_coding	armadillo repeat containing 2 [Source:RGD Symbol;Acc:1562413]
Armc5	0.000448626	0.00106814	0.999148	1	182820141	182826907	1	protein_coding	armadillo repeat containing 5 [Source:RGD Symbol;Acc:1306553]
Armc6	-0.642145	-0.818565	0.413034	16	19191093	19206047	1	protein_coding	armadillo repeat containing 6 [Source:RGD Symbol;Acc:1306691]
Armc7	1.32447	1.66685	0.0955449	10	100723105	100739636	1	protein_coding	armadillo repeat containing 7 [Source:RGD Symbol;Acc:1310043]
Armc8	-0.323969	-0.94647	0.343909	8	100036946	100131520	-1	protein_coding	armadillo repeat containing 8 [Source:RGD Symbol;Acc:1310477]
Armc9	0.149482	0.365895	0.714443	9	86802868	86928860	1	protein_coding	armadillo repeat containing 9 [Source:RGD Symbol;Acc:1305615]
Armcx2	0.864382	2.03597	0.0417534	X	97980660	97985552	-1	protein_coding	armadillo repeat containing, X-linked 2 [Source:RGD Symbol;Acc:1359132]
Armcx3	0.789461	1.9586	0.0501592	X	97936999	97942098	1	protein_coding	armadillo repeat containing, X-linked 3 [Source:RGD Symbol;Acc:1549739]
Armcx4	0.854498	1.93788	0.0526382	X	97860629	97870912	1	protein_coding	armadillo repeat containing, X-linked 4 [Source:RGD Symbol;Acc:2325053]
Armcx6	0.842902	0.818846	0.412874	X	97929041	97931977	-1	protein_coding	armadillo repeat containing, X-linked 6 [Source:RGD Symbol;Acc:1359303]
Armt1	0.455456	0.407833	0.683396	1	40894550	40918302	1	protein_coding	acidic residue methyltransferase 1 [Source:RGD Symbol;Acc:1305235]
Arnt	-0.32485	-0.665621	0.505654	2	182997736	183056580	1	protein_coding	aryl hydrocarbon receptor nuclear translocator [Source:RGD Symbol;Acc:2153]
Arnt2	-0.137494	-0.536398	0.591684	1	138189940	138393153	-1	protein_coding	aryl hydrocarbon receptor nuclear translocator 2 [Source:RGD Symbol;Acc:2154]
Arntl	-0.356775	-0.758944	0.447886
Arpc1a	0.0916365	0.323705	0.746161	12	9502501	9525330	-1	protein_coding	actin related protein 2/3 complex, subunit 1A [Source:RGD Symbol;Acc:620834]
Arpc1b	-0.899936	-2.13855	0.032472	12	9480831	9495747	-1	protein_coding	actin related protein 2/3 complex, subunit 1B [Source:RGD Symbol;Acc:2155]
Arpc2	-0.781406	-2.2101	0.0270984	9	75820770	75851471	1	protein_coding	actin related protein 2/3 complex, subunit 2 [Source:RGD Symbol;Acc:1305848]
Arpc3	0.0920084	0.227678	0.819897	12	34172780	34186651	-1	protein_coding	actin related protein 2/3 complex, subunit 3 [Source:RGD Symbol;Acc:1311985]
Arpc4	-0.335693	-0.96454	0.334775	4	146522176	146532785	1	protein_coding	actin related protein 2/3 complex, subunit 4 [Source:RGD Symbol;Acc:1310096]
Arpc5	-1.35812	-3.10812	0.0018828	13	64887136	64913410	1	protein_coding	actin related protein 2/3 complex, subunit 5 [Source:RGD Symbol;Acc:1311791]
Arpc5l	0.0324314	0.085295	0.932027	3	22759876	22767538	1	protein_coding	actin related protein 2/3 complex, subunit 5-like [Source:RGD Symbol;Acc:1308867]
Arpin	0.896557	1.39264	0.163729	1	133864265	133873124	-1	protein_coding	actin-related protein 2/3 complex inhibitor [Source:RGD Symbol;Acc:1311021]
Arpp19	0.676327	1.86479	0.0622106	8	75779523	75802452	1	protein_coding	cAMP-regulated phosphoprotein 19 [Source:RGD Symbol;Acc:71054]
Arpp21	0.659397	1.744	0.0811585	8	112034642	112194297	-1	protein_coding	cAMP regulated phosphoprotein 21 [Source:RGD Symbol;Acc:1593239]
Arr3	1.32237	0.455918	0.648449	X	65698699	65712153	1	protein_coding	arrestin 3 [Source:RGD Symbol;Acc:621385]
Arrb1	-0.0817377	-0.30848	0.757717	1	153838078	153904061	1	protein_coding	arrestin, beta 1 [Source:RGD Symbol;Acc:2156]
Arrb2	-0.872746	-1.93086	0.0535002	10	55146818	55154850	1	protein_coding	arrestin, beta 2 [Source:RGD Symbol;Acc:2157]
Arrdc1	-0.406098	-0.644015	0.519566	3	7735011	7742197	-1	protein_coding	arrestin domain containing 1 [Source:RGD Symbol;Acc:1309961]
Arrdc2	0.503932	0.613613	0.539471	16	18601897	18606029	1	protein_coding	arrestin domain containing 2 [Source:RGD Symbol;Acc:1309659]
Arrdc3	-0.156501	-0.429347	0.667671	2	11137460	11149978	1	protein_coding	arrestin domain containing 3 [Source:RGD Symbol;Acc:1359478]
Arrdc4	0.232982	0.245156	0.806336	1	122369360	122383290	-1	protein_coding	arrestin domain containing 4 [Source:RGD Symbol;Acc:1311763]
Arsa	0.819875	1.53348	0.125158	7	120543362	120548783	-1	protein_coding	arylsulfatase A [Source:RGD Symbol;Acc:1310381]
Arsb	0.107104	0.21738	0.827912	2	25002346	25162671	1	protein_coding	arylsulfatase B [Source:RGD Symbol;Acc:2158]
Arse	1.30115	1.98032	0.0476677
Arsg	0.15841	0.191755	0.847934	10	94447399	94542941	1	protein_coding	arylsulfatase G [Source:RGD Symbol;Acc:1306571]
Arsi	0.326248	0.265813	0.790383	18	54364088	54371767	1	protein_coding	arylsulfatase family, member I [Source:RGD Symbol;Acc:1310242]
Arsk	1.06571	0.741561	0.458353	2	5574322	5631467	-1	protein_coding	arylsulfatase family, member K [Source:RGD Symbol;Acc:1310182]
Artn	-1.62684	-1.01408	0.310546	5	131464756	131468025	-1	protein_coding	artemin [Source:RGD Symbol;Acc:621427]
Arv1	-1.25453	-1.0303	0.30287	19	52692337	52704156	1	protein_coding	ARV1 homolog, fatty acid homeostasis modulator [Source:RGD Symbol;Acc:1310264]
Arvcf	-0.141636	-0.356852	0.721203	11	82587881	82645805	-1	protein_coding	ARVCF, delta catenin family member [Source:RGD Symbol;Acc:1306655]
Arx	0.106963	0.229976	0.81811	X	58016233	58028142	1	protein_coding	aristaless related homeobox [Source:RGD Symbol;Acc:1562672]
Arxes2	-0.397617	-0.501851	0.615772	X	98950528	98952045	1	protein_coding	adipocyte-related X-chromosome expressed sequence 2 [Source:RGD Symbol;Acc:2322092]
As3mt	-1.22786	-1.10999	0.267003	1	245596108	245627872	1	protein_coding	arsenite methyltransferase [Source:RGD Symbol;Acc:621325]
Asah1	-0.604109	-1.27092	0.203759	16	50966229	51008233	1	protein_coding	N-acylsphingosine amidohydrolase 1 [Source:RGD Symbol;Acc:621568]
Asah2	2.13896	2.26175	0.023713	1	229865662	229939162	-1	protein_coding	N-acylsphingosine amidohydrolase 2 [Source:RGD Symbol;Acc:69410]
Asap1	-0.500281	-1.72422	0.0846689	7	95787818	96092754	-1	protein_coding	ArfGAP with SH3 domain, ankyrin repeat and PH domain 1 [Source:RGD Symbol;Acc:1307379]
Asap2	0.165418	0.333735	0.73858	6	40657880	40820975	1	protein_coding	ArfGAP with SH3 domain, ankyrin repeat and PH domain 2 [Source:RGD Symbol;Acc:1305263]
Asap3	-0.877639	-0.422027	0.673005	5	148433494	148474073	1	protein_coding	ArfGAP with SH3 domain, ankyrin repeat and PH domain 3 [Source:RGD Symbol;Acc:1593929]
Asb1	-0.0746559	-0.145814	0.884068	9	92120306	92136376	1	protein_coding	ankyrin repeat and SOCS box-containing 1 [Source:RGD Symbol;Acc:1310760]
Asb11	0.536808	0.187618	0.851176	X	29992416	30037807	-1	protein_coding	ankyrin repeat and SOCS box containing 11 [Source:RGD Symbol;Acc:1566298]
Asb13	0.662789	1.34306	0.179251	17	66562434	66583337	-1	protein_coding	ankyrin repeat and SOCS box-containing 13 [Source:RGD Symbol;Acc:1310387]
Asb14	1.64893	0.756062	0.449612	16	2095644	2115135	1	protein_coding	ankyrin repeat and SOCS box-containing 14 [Source:RGD Symbol;Acc:1596812]
Asb15	-1.52374	-1.14016	0.254218	4	53031692	53049928	1	protein_coding	ankyrin repeat and SOCS box containing 15 [Source:RGD Symbol;Acc:727860]
Asb2	0.331354	0.314961	0.752791	6	122474756	122510854	-1	protein_coding	ankyrin repeat and SOCS box-containing 2 [Source:RGD Symbol;Acc:1306414]
Asb3	0.00909938	0.0138795	0.988926	14	104611010	104788028	1	protein_coding	ankyrin repeat and SOCS box-containing 3 [Source:RGD Symbol;Acc:1308462]
Asb4	-4.18846	-1.80261	0.0714492	4	33506992	33544630	1	protein_coding	ankyrin repeat and SOCS box-containing 4 [Source:RGD Symbol;Acc:1563114]
Asb6	0.974117	2.08391	0.0371684	3	14110628	14115242	-1	protein_coding	ankyrin repeat and SOCS box-containing 6 [Source:RGD Symbol;Acc:1308445]
Asb7	1.0473	1.12643	0.259983	1	120222745	120267282	-1	protein_coding	ankyrin repeat and SOCS box-containing 7 [Source:RGD Symbol;Acc:1305154]
Asb8	-0.0469166	-0.112589	0.910357	7	129261397	129297485	-1	protein_coding	ankyrin repeat and SOCS box-containing 8 [Source:RGD Symbol;Acc:1309246]
Ascc1	0.404786	0.785991	0.431873	20	27941283	28031272	1	protein_coding	activating signal cointegrator 1 complex subunit 1 [Source:RGD Symbol;Acc:1359255]
Ascc2	-1.33436	-2.99641	0.00273182	14	79503517	79545494	1	protein_coding	activating signal cointegrator 1 complex subunit 2 [Source:RGD Symbol;Acc:1561422]
Ascc3	-0.486598	-1.15561	0.247841	20	53510184	53790165	1	protein_coding	activating signal cointegrator 1 complex subunit 3 [Source:RGD Symbol;Acc:1307995]
Ascl1	-0.438115	-0.359665	0.719097	7	21903126	21905993	-1	protein_coding	achaete-scute family bHLH transcription factor 1 [Source:RGD Symbol;Acc:71010]
Asf1a	0.135785	0.324416	0.745623	20	32893573	32908808	1	protein_coding	anti-silencing function 1A histone chaperone [Source:RGD Symbol;Acc:1311941]
Asf1b	-4.34242	-2.62563	0.00864899	19	24181028	24195549	-1	protein_coding	anti-silencing function 1B histone chaperone [Source:RGD Symbol;Acc:1304918]
Ash1l	-0.62351	-1.99932	0.0455741	2	174346150	174483055	1	protein_coding	ASH1 like histone lysine methyltransferase [Source:RGD Symbol;Acc:1306350]
Ash2l	-0.228373	-0.53197	0.594747	16	66242212	66264061	1	protein_coding	ASH2 like histone lysine methyltransferase complex subunit [Source:RGD Symbol;Acc:1305632]
Asic1	0.662704	1.73053	0.0835351	7	130799917	130828541	1	protein_coding	acid sensing ion channel subunit 1 [Source:RGD Symbol;Acc:71062]
Asic2	0.656694	1.50419	0.132533	10	65870594	66940424	-1	protein_coding	acid sensing ion channel subunit 2 [Source:RGD Symbol;Acc:2017]
Asic3	-0.35232	-0.267623	0.78899	4	10760597	10764643	-1	protein_coding	acid sensing ion channel subunit 3 [Source:RGD Symbol;Acc:708578]
Asic4	0.690086	1.24988	0.211345	9	76941532	76962900	1	protein_coding	acid sensing ion channel subunit family member 4 [Source:RGD Symbol;Acc:621068]
Asl	0.410779	0.6281	0.529939	12	26659565	26679662	1	protein_coding	argininosuccinate lyase [Source:RGD Symbol;Acc:619974]
Asmt	0.485356	0.352239	0.724659	12	16304719	16309568	-1	protein_coding	acetylserotonin O-methyltransferase [Source:RGD Symbol;Acc:708472]
Asmtl	-0.189881	-0.182325	0.855328	12	16315414	16318080	1	protein_coding	acetylserotonin O-methyltransferase-like [Source:RGD Symbol;Acc:1306877]
Asna1	-0.0861756	-0.305305	0.760134
Asns	0.451687	1.49525	0.13485	4	35785237	35803423	-1	protein_coding	asparagine synthetase (glutamine-hydrolyzing) [Source:RGD Symbol;Acc:2162]
Asnsd1	-0.866596	-1.4932	0.135386
Aspa	0.388919	0.44209	0.658424	10	57892104	57945272	-1	protein_coding	aspartoacylase [Source:RGD Symbol;Acc:621693]
Aspdh	1.27538	1.66474	0.0959649	1	94958316	94960722	1	protein_coding	aspartate dehydrogenase domain containing [Source:RGD Symbol;Acc:1310111]
Asph	0.0952609	0.202959	0.839167	5	22603486	22813876	-1	protein_coding	aspartate-beta-hydroxylase [Source:RGD Symbol;Acc:1312000]
Asphd1	0.796014	1.5465	0.121983	1	181552884	181556090	-1	protein_coding	aspartate beta-hydroxylase domain containing 1 [Source:RGD Symbol;Acc:1306636]
Asphd2	0.0696808	0.133351	0.893916	12	44248145	44257772	1	protein_coding	aspartate beta-hydroxylase domain containing 2 [Source:RGD Symbol;Acc:1306020]
Aspm	1.22383	1.39341	0.163497	13	51074849	51123755	1	protein_coding	assembly factor for spindle microtubules [Source:RGD Symbol;Acc:1307111]
Aspscr1	0.321579	0.76887	0.44197	10	105952227	105989904	1	protein_coding	ASPSCR1 tether for SLC2A4, UBX domain containing [Source:RGD Symbol;Acc:1588666]
Asrgl1	1.20496	2.645	0.00816906	1	206006109	206027108	-1	protein_coding	asparaginase and isoaspartyl peptidase 1 [Source:RGD Symbol;Acc:708526]
Ass1	0.597162	1.45182	0.146553	3	14747368	14796903	1	protein_coding	argininosuccinate synthase 1 [Source:RGD Symbol;Acc:2163]
Astl	4.12784	1.94347	0.0519597	3	114563135	114578868	1	protein_coding	astacin like metalloendopeptidase [Source:RGD Symbol;Acc:1562279]
Astn1	0.465422	1.80779	0.0706393	13	70537703	70855440	1	protein_coding	astrotactin 1 [Source:RGD Symbol;Acc:727799]
Astn2	0.595827	1.28955	0.197208	5	78758142	79748273	-1	protein_coding	astrotactin 2 [Source:RGD Symbol;Acc:2320342]
Asun	-0.091544	-0.228431	0.819311
Asxl1	-0.332266	-1.06463	0.287045	3	141813433	141881538	1	protein_coding	ASXL transcriptional regulator 1 [Source:RGD Symbol;Acc:1561878]
Asxl2	-1.55393	-2.59411	0.00948364	6	26425954	26507477	1	protein_coding	ASXL transcriptional regulator 2 [Source:RGD Symbol;Acc:1304710]
Asxl3	1.51443	1.05783	0.290135	18	13593985	13762427	1	protein_coding	ASXL transcriptional regulator 3 [Source:RGD Symbol;Acc:1305869]
Atad1	-0.509596	-1.30019	0.193536	1	230544047	230596548	-1	protein_coding	ATPase family, AAA domain containing 1 [Source:RGD Symbol;Acc:1308570]
Atad2	-1.63309	-2.57688	0.00996964	7	89634123	89676738	-1	protein_coding	ATPase family, AAA domain containing 2 [Source:RGD Symbol;Acc:1304849]
Atad2b	-0.796417	-0.831513	0.405684	6	27912862	28067047	1	protein_coding	ATPase family, AAA domain containing 2B [Source:RGD Symbol;Acc:1566199]
Atad3a	0.343744	1.03523	0.300563	5	166350304	166370482	-1	protein_coding	ATPase family, AAA domain containing 3A [Source:RGD Symbol;Acc:1305964]
Atad5	-2.90868	-1.56129	0.118456	10	65070689	65117845	1	protein_coding	ATPase family, AAA domain containing 5 [Source:RGD Symbol;Acc:1561464]
Atat1	-0.307864	-0.767965	0.442508	20	2844616	2861964	1	protein_coding	alpha tubulin acetyltransferase 1 [Source:RGD Symbol;Acc:1303066]
Atcay	0.658992	1.91649	0.0553033	7	8487763	8512663	1	protein_coding	ATCAY kinesin light chain interacting caytaxin [Source:RGD Symbol;Acc:1309312]
Ate1	0.079661	0.13195	0.895024	1	184963562	185080908	-1	protein_coding	arginyltransferase 1 [Source:RGD Symbol;Acc:1309335]
Atf1	-1.28141	-1.39055	0.164361	7	131362450	131404670	1	protein_coding	activating transcription factor 1 [Source:RGD Symbol;Acc:1307360]
Atf2	0.166167	0.477928	0.632702	3	58718332	58795236	-1	protein_coding	activating transcription factor 2 [Source:RGD Symbol;Acc:621862]
Atf3	-7.75358	-3.34465		13	102751321	102764631	-1	protein_coding	activating transcription factor 3 [Source:RGD Symbol;Acc:2165]
Atf4	-0.162178	-0.676804	0.498531	7	111804183	111806446	1	protein_coding	activating transcription factor 4 [Source:RGD Symbol;Acc:621863]
Atf5	-0.601444	-1.7294	0.0837378	1	95295610	95299707	-1	protein_coding	activating transcription factor 5 [Source:RGD Symbol;Acc:628902]
Atf6	-0.237184	-0.526304	0.598677	13	82930034	83107177	-1	protein_coding	activating transcription factor 6 [Source:RGD Symbol;Acc:1305471]
Atf6b	0.462012	1.44142	0.149466	20	4090921	4098894	-1	protein_coding	activating transcription factor 6 beta [Source:RGD Symbol;Acc:1303317]
Atf7	-0.109702	-0.223218	0.823366	7	133663294	133750848	-1	protein_coding	activating transcription factor 7 [Source:RGD Symbol;Acc:1304940]
Atf7ip	0.688495	1.96593	0.0493062	4	169385872	169471650	1	protein_coding	activating transcription factor 7 interacting protein [Source:RGD Symbol;Acc:1306030]
Atg10	-1.08196	-0.95473	0.339714	2	22108426	22398233	-1	protein_coding	autophagy related 10 [Source:RGD Symbol;Acc:1587624]
Atg101	-0.0612125	-0.138305	0.889999	7	132398483	132407633	1	protein_coding	autophagy related 101 [Source:RGD Symbol;Acc:1359310]
Atg12	-0.179936	-0.312065	0.754991	18	39452191	39462418	-1	protein_coding	autophagy related 12 [Source:RGD Symbol;Acc:1306306]
Atg13	0.00208969	0.00531166	0.995762	3	77645790	77681043	-1	protein_coding	autophagy related 13 [Source:RGD Symbol;Acc:1310685]
Atg14	-0.450383	-0.511171	0.609231	15	20795750	20827113	-1	protein_coding	autophagy related 14 [Source:RGD Symbol;Acc:1304610]
Atg16l1	0.744596	2.25	0.0244492	9	88422038	88457529	1	protein_coding	autophagy related 16-like 1 [Source:RGD Symbol;Acc:1310631]
Atg16l2	0.859624	1.68226	0.0925176	1	155684564	155703420	-1	protein_coding	autophagy related 16-like 2 [Source:RGD Symbol;Acc:1311400]
Atg2a	0.145488	0.44046	0.659604	1	203542559	203562242	1	protein_coding	autophagy related 2A [Source:RGD Symbol;Acc:1589890]
Atg2b	0.355597	0.945987	0.344155	6	124525523	124592015	-1	protein_coding	autophagy related 2B [Source:RGD Symbol;Acc:1304878]
Atg3	-0.25071	-0.759527	0.447537	11	55624917	55653224	-1	protein_coding	autophagy related 3 [Source:RGD Symbol;Acc:708464]
Atg4a	2.20374	2.06197	0.0392109
Atg4b	0.55533	1.66598	0.0957177	9	94282509	94314103	1	protein_coding	autophagy related 4B, cysteine peptidase [Source:RGD Symbol;Acc:1309664]
Atg4c	1.04196	1.54309	0.122809	5	113867092	113934830	1	protein_coding	autophagy related 4C, cysteine peptidase [Source:RGD Symbol;Acc:1598323]
Atg4d	-0.424428	-0.992987	0.320716	8	19807766	19817321	1	protein_coding	autophagy related 4D, cysteine peptidase [Source:RGD Symbol;Acc:1596392]
Atg5	-0.341957	-0.521919	0.601727	20	47798290	47889209	1	protein_coding	autophagy related 5 [Source:RGD Symbol;Acc:1359580]
Atg7	0.288118	0.494206	0.621161	4	147718752	147925593	1	protein_coding	autophagy related 7 [Source:RGD Symbol;Acc:1304817]
Atg9a	-0.302319	-0.962161	0.335969	9	76677404	76687986	-1	protein_coding	autophagy related 9A [Source:RGD Symbol;Acc:1310450]
Atic	-0.214905	-0.381143	0.703097	9	73164846	73184889	1	protein_coding	5-aminoimidazole-4-carboxamide ribonucleotide formyltransferase/IMP cyclohydrolase [Source:RGD Symbol;Acc:70879]
Atl1	0.735307	1.54014	0.123526	6	88377239	88475204	1	protein_coding	atlastin GTPase 1 [Source:RGD Symbol;Acc:1359232]
Atl2	0.388611	0.784011	0.433033	6	15139044	15180421	1	protein_coding	atlastin GTPase 2 [Source:RGD Symbol;Acc:1305125]
Atl3	-0.975973	-1.85133	0.0641228	1	204680968	204723354	1	protein_coding	atlastin GTPase 3 [Source:RGD Symbol;Acc:1309871]
Atm	-0.426806	-0.607186	0.543728	8	53831093	53932437	-1	protein_coding	ATM serine/threonine kinase [Source:RGD Symbol;Acc:1593265]
Atmin	0.823333	1.63661	0.101713	19	44996356	45013605	1	protein_coding	ATM interactor [Source:RGD Symbol;Acc:1305781]
Atn1	-0.367975	-0.36457	0.715433	4	157551276	157568132	-1	protein_coding	atrophin 1 [Source:RGD Symbol;Acc:61832]
Atoh8	-0.287026	-0.262167	0.793193	4	104259992	104292168	-1	protein_coding	atonal bHLH transcription factor 8 [Source:RGD Symbol;Acc:1561512]
Atox1	-0.372989	-0.805052	0.42079	10	39564857	39579950	-1	protein_coding	antioxidant 1 copper chaperone [Source:RGD Symbol;Acc:621684]
Atp10a	1.13645	0.91215	0.36169	1	109556782	109730437	1	protein_coding	ATPase phospholipid transporting 10A (putative) [Source:RGD Symbol;Acc:1306150]
Atp10b	1.21363	1.06271	0.287913	10	27408747	27749637	1	protein_coding	ATPase phospholipid transporting 10B (putative) [Source:RGD Symbol;Acc:1565126]
Atp10d	0.365492	0.507502	0.611803	14	35912141	36012564	-1	protein_coding	ATPase phospholipid transporting 10D (putative) [Source:RGD Symbol;Acc:1588541]
Atp11a	0.235938	0.672965	0.50097	16	76657752	76767640	-1	protein_coding	ATPase phospholipid transporting 11A [Source:RGD Symbol;Acc:1308688]
Atp11b	-1.2515	-3.17064	0.00152102	2	118585342	118690232	1	protein_coding	ATPase phospholipid transporting 11B (putative) [Source:RGD Symbol;Acc:1561719]
Atp11c	-0.388388	-0.759003	0.447851	X	138565836	138751204	-1	protein_coding	ATPase phospholipid transporting 11C [Source:RGD Symbol;Acc:1564481]
Atp13a1	-0.158858	-0.574802	0.565425	16	19615160	19631214	-1	protein_coding	ATPase 13A1 [Source:RGD Symbol;Acc:1306033]
Atp13a2	-0.0833177	-0.285918	0.774941	5	153292751	153312139	1	protein_coding	ATPase cation transporting 13A2 [Source:RGD Symbol;Acc:1307977]
Atp13a3	0.0794577	0.066791	0.946748	11	70365322	70441235	1	protein_coding	ATPase 13A3 [Source:RGD Symbol;Acc:1590881]
Atp13a4	-0.800097	-0.413962	0.678902	11	71226161	71359933	1	protein_coding	ATPase 13A4 [Source:RGD Symbol;Acc:1306927]
Atp13a5	-0.12997	-0.0570129	0.954535	11	71376422	71515789	1	protein_coding	ATPase 13A5 [Source:RGD Symbol;Acc:1306792]
Atp1a1	-0.0162441	-0.0713067	0.943154	2	189020722	189048837	-1	protein_coding	ATPase Na+/K+ transporting subunit alpha 1 [Source:RGD Symbol;Acc:2167]
Atp1a2	0.515658	1.60113	0.109348	13	84729601	84754544	-1	protein_coding	ATPase Na+/K+ transporting subunit alpha 2 [Source:RGD Symbol;Acc:2168]
Atp1a3	0.408608	1.6072	0.10801	1	80572796	80601918	-1	protein_coding	ATPase Na+/K+ transporting subunit alpha 3 [Source:RGD Symbol;Acc:2169]
Atp1b1	0.286553	1.13602	0.255949	13	76786578	76807459	-1	protein_coding	ATPase Na+/K+ transporting subunit beta 1 [Source:RGD Symbol;Acc:2170]
Atp1b2	0.522501	1.52326	0.127693	10	54318701	54324933	-1	protein_coding	ATPase Na+/K+ transporting subunit beta 2 [Source:RGD Symbol;Acc:2171]
Atp1b3	0.174471	0.6391	0.522758	8	96910309	96941598	-1	protein_coding	ATPase Na+/K+ transporting subunit beta 3 [Source:RGD Symbol;Acc:2172]
Atp23	0.927865	0.647426	0.517357	7	62714785	62729862	-1	protein_coding	ATP23 metallopeptidase and ATP synthase assembly factor homolog [Source:RGD Symbol;Acc:1588587]
Atp2a1	1.58116	1.03371	0.30127	1	181026608	181044838	-1	protein_coding	ATPase sarcoplasmic/endoplasmic reticulum Ca2+ transporting 1 [Source:RGD Symbol;Acc:621293]
Atp2a2	0.150845	0.760905	0.446714	12	34072683	34122101	1	protein_coding	ATPase sarcoplasmic/endoplasmic reticulum Ca2+ transporting 2 [Source:RGD Symbol;Acc:2174]
Atp2a3	0.515749	0.948044	0.343107	10	57582128	57612748	1	protein_coding	ATPase sarcoplasmic/endoplasmic reticulum Ca2+ transporting 3 [Source:RGD Symbol;Acc:2175]
Atp2b1	0.267843	0.828583	0.407341	7	33735871	33843295	1	protein_coding	ATPase plasma membrane Ca2+ transporting 1 [Source:RGD Symbol;Acc:621303]
Atp2b2	0.526784	1.46418	0.143146	4	146896332	147140665	-1	protein_coding	ATPase plasma membrane Ca2+ transporting 2 [Source:RGD Symbol;Acc:2176]
Atp2b3	0.72098	2.31684	0.0205122	X	151216507	151286775	1	protein_coding	ATPase plasma membrane Ca2+ transporting 3 [Source:RGD Symbol;Acc:621304]
Atp2b4	0.635794	1.58033	0.114031	13	45156146	45255246	-1	protein_coding	ATPase plasma membrane Ca2+ transporting 4 [Source:RGD Symbol;Acc:621305]
Atp2c1	-0.395804	-1.1518	0.249403	8	106034636	106156006	-1	protein_coding	ATPase secretory pathway Ca2+ transporting 1 [Source:RGD Symbol;Acc:621311]
Atp4a	1.41769	0.718603	0.472386	1	85961708	85974844	1	protein_coding	ATPase H+/K+ transporting subunit alpha [Source:RGD Symbol;Acc:2177]
Atp5a1	0.271179	1.1447	0.252334
Atp5b	-0.159572	-0.786691	0.431463
Atp5c1	0.322141	1.14678	0.251471
Atp5d	0.269802	0.897635	0.36938
Atp5e	0.576859	1.313	0.189184
Atp5g1	-0.107674	-0.396624	0.691645
Atp5g2	0.122302	0.461276	0.644601
Atp5g3	-0.236852	-0.785565	0.432122
Atp5h	0.200813	0.615622	0.538144
Atp5i	-0.00177639	-0.00443681	0.99646
Atp5j	-0.19565	-0.405506	0.685106
Atp5j2	0.181209	0.529515	0.596448
Atp5l	0.690008	2.07478	0.0380066
Atp5o	0.711053	2.61407	0.00894702
Atp5s	1.1544	0.922629	0.356201
Atp5sl	1.59295	2.3173	0.0204875
ATP6	0.54018	1.54246	0.122961
Atp6ap1	-0.201848	-0.69295	0.488341	X	152079865	152087034	1	protein_coding	ATPase H+ transporting accessory protein 1 [Source:RGD Symbol;Acc:620423]
Atp6ap1l	-0.402271	-0.210899	0.832966	2	22037563	22065038	-1	protein_coding	ATPase H+ transporting accessory protein 1 like [Source:RGD Symbol;Acc:1564936]
Atp6ap2	0.0108472	0.0326364	0.973965	X	10183068	10210918	-1	protein_coding	ATPase H+ transporting accessory protein 2 [Source:RGD Symbol;Acc:1561269]
Atp6v0a1	0.148062	0.652414	0.514134	10	85935854	85989895	1	protein_coding	ATPase H+ transporting V0 subunit a1 [Source:RGD Symbol;Acc:68405]
Atp6v0a2	-0.624733	-1.04427	0.296359
Atp6v0a4	0.118757	0.107381	0.914487	4	66760159	66842110	-1	protein_coding	ATPase H+ transporting V0 subunit a4 [Source:RGD Symbol;Acc:1305055]
Atp6v0b	-0.346045	-1.13979	0.254372	5	131423387	131426401	-1	protein_coding	ATPase H+ transporting V0 subunit B [Source:RGD Symbol;Acc:1308303]
Atp6v0c	0.0157478	0.0579984	0.95375	10	13196204	13201500	-1	protein_coding	ATPase H+ transporting V0 subunit C [Source:RGD Symbol;Acc:621394]
Atp6v0d1	0.502878	2.25931	0.0238642	19	33403355	33447450	-1	protein_coding	ATPase H+ transporting V0 subunit D1 [Source:RGD Symbol;Acc:1306159]
Atp6v0d2	-22.9199	-7.62763		5	33336264	33385354	-1	protein_coding	ATPase H+ transporting V0 subunit D2 [Source:RGD Symbol;Acc:1306900]
Atp6v0e1	-0.401802	-0.683866	0.49406	10	16479567	16524434	-1	protein_coding	ATPase H+ transporting V0 subunit e1 [Source:RGD Symbol;Acc:621393]
Atp6v0e2	0.413246	1.32723	0.184432	4	77482226	77488777	1	protein_coding	ATPase, H+ transporting V0 subunit e2 [Source:RGD Symbol;Acc:1303238]
Atp6v1a	-0.00915967	-0.0332269	0.973494	11	56560974	56614694	1	protein_coding	ATPase H+ transporting V1 subunit A [Source:RGD Symbol;Acc:1596464]
Atp6v1b2	0.0245427	0.108258	0.913791	16	20617518	20641745	-1	protein_coding	ATPase H+ transporting V1 subunit B2 [Source:RGD Symbol;Acc:620284]
Atp6v1c1	-0.271571	-1.12966	0.25862	7	69834463	69872278	1	protein_coding	ATPase H+ transporting V1 subunit C1 [Source:RGD Symbol;Acc:1311082]
Atp6v1d	0.259355	1.03384	0.301211	6	97656576	97672303	-1	protein_coding	ATPase H+ transporting V1 subunit D [Source:RGD Symbol;Acc:735119]
Atp6v1e1	0.309488	1.43717	0.150671	4	154022358	154044584	-1	protein_coding	ATPase H+ transporting V1 subunit E1 [Source:RGD Symbol;Acc:735157]
Atp6v1f	-0.353514	-0.926676	0.354095
Atp6v1g1	-0.124773	-0.445925	0.655651	5	76961499	76969463	1	protein_coding	ATPase H+ transporting V1 subunit G1 [Source:RGD Symbol;Acc:1310088]
Atp6v1g2	0.346677	1.21402	0.224742	20	3587686	3590481	-1	protein_coding	ATPase H+ transporting V1 subunit G2 [Source:RGD Symbol;Acc:1303186]
Atp6v1h	-0.000381334	-0.00126866	0.998988	5	14378257	14537962	-1	protein_coding	ATPase H+ transporting V1 subunit H [Source:RGD Symbol;Acc:1562450]
Atp7a	-1.05369	-1.33712	0.181185	X	71094202	71198354	1	protein_coding	ATPase copper transporting alpha [Source:RGD Symbol;Acc:2179]
Atp7b	-2.45192	-0.997371	0.318584	16	69951778	70023636	1	protein_coding	ATPase copper transporting beta [Source:RGD Symbol;Acc:2180]
ATP8	-2.45024	-2.71381	0.00665137
Atp8a1	0.0976526	0.332368	0.739612	14	40315049	40554611	1	protein_coding	ATPase phospholipid transporting 8A1 [Source:RGD Symbol;Acc:1309619]
Atp8a2	0.0633536	0.129642	0.896849	15	33819755	34350223	-1	protein_coding	ATPase phospholipid transporting 8A2 [Source:RGD Symbol;Acc:1594597]
Atp8b1	-0.338169	-0.466719	0.640701	18	58018268	58157396	-1	protein_coding	ATPase phospholipid transporting 8B1 [Source:RGD Symbol;Acc:1308488]
Atp8b2	-0.660744	-1.57666	0.114875	2	175378517	175401883	-1	protein_coding	ATPase phospholipid transporting 8B2 [Source:RGD Symbol;Acc:1597731]
Atp8b4	-4.85362	-1.63039		3	113556192	113757225	-1	protein_coding	ATPase phospholipid transporting 8B4 (putative) [Source:RGD Symbol;Acc:1306712]
Atp9a	0.444293	1.79387	0.0728339	3	157360359	157467818	-1	protein_coding	ATPase phospholipid transporting 9A (putative) [Source:RGD Symbol;Acc:621421]
Atp9b	-0.361629	-0.854574	0.392787	18	74176863	74368953	-1	protein_coding	ATPase phospholipid transporting 9B (putative) [Source:RGD Symbol;Acc:1563006]
Atpaf1	-0.644497	-1.28268	0.199605	5	129266404	129293556	1	protein_coding	ATP synthase mitochondrial F1 complex assembly factor 1 [Source:RGD Symbol;Acc:1305417]
Atpaf2	0.348149	0.766185	0.443566	10	45197441	45221026	-1	protein_coding	ATP synthase mitochondrial F1 complex assembly factor 2 [Source:RGD Symbol;Acc:1305161]
Atpif1	0.523359	1.37587	0.168862
Atr	-1.01602	-1.90545	0.0567219	8	96426724	96524136	1	protein_coding	ATR serine/threonine kinase [Source:RGD Symbol;Acc:1305796]
Atraid	-0.355871	-0.84682	0.397095
Atrip	0.831931	0.89888	0.368717	8	109708440	109722477	-1	protein_coding	ATR interacting protein [Source:RGD Symbol;Acc:1626390]
Atrn	0.135977	0.522781	0.601126	3	118110229	118244322	1	protein_coding	attractin [Source:RGD Symbol;Acc:69063]
Atrnl1	0.469259	1.37647	0.168675	1	256670627	257213197	1	protein_coding	attractin like 1 [Source:RGD Symbol;Acc:1563485]
Atrx	-0.355835	-1.01911	0.308153	X	70850981	70997330	-1	protein_coding	ATRX, chromatin remodeler [Source:RGD Symbol;Acc:619795]
Atxn1	0.116281	0.134791	0.892777	17	18737533	19142360	1	protein_coding	ataxin 1 [Source:RGD Symbol;Acc:3624]
Atxn10	0.168149	0.632379	0.527139	7	116441613	116565087	1	protein_coding	ataxin 10 [Source:RGD Symbol;Acc:621813]
Atxn2	-0.170422	-0.658671	0.510107	12	34754137	34851479	-1	protein_coding	ataxin 2 [Source:RGD Symbol;Acc:1306637]
Atxn2l	-0.300673	-1.04832	0.294493	1	181078288	181089686	-1	protein_coding	ataxin 2-like [Source:RGD Symbol;Acc:1565868]
Atxn3	-0.55718	-0.662013	0.507963	6	121074448	121107902	-1	protein_coding	ataxin 3 [Source:RGD Symbol;Acc:621567]
Atxn7	-0.356166	-0.544332	0.586213	15	11118886	11263106	-1	protein_coding	ataxin 7 [Source:RGD Symbol;Acc:1562692]
Atxn7l1	-0.456385	-1.11047	0.266796	6	49759883	49982320	1	protein_coding	ataxin 7-like 1 [Source:RGD Symbol;Acc:1305730]
Atxn7l2	0.119389	0.140157	0.888536	2	195838981	195847315	-1	protein_coding	ataxin 7-like 2 [Source:RGD Symbol;Acc:1307047]
Atxn7l3	0.254133	0.999843	0.317386	10	87243587	87250620	-1	protein_coding	ataxin 7-like 3 [Source:RGD Symbol;Acc:1311493]
Atxn7l3b	0.0697332	0.221223	0.824919	7	48321755	48328878	-1	protein_coding	ataxin 7-like 3B [Source:RGD Symbol;Acc:2301984]
Auh	0.615059	1.31106	0.189837	17	12329524	12424896	1	protein_coding	AU RNA binding methylglutaconyl-CoA hydratase [Source:RGD Symbol;Acc:1306087]
Aup1	-0.36734	-1.00503	0.314882	4	115560261	115563346	1	protein_coding	AUP1, lipid droplet regulating VLDL assembly factor [Source:RGD Symbol;Acc:1591777]
Aurka	0.0520456	0.0572672	0.954332	3	161128313	161144390	-1	protein_coding	aurora kinase A [Source:RGD Symbol;Acc:628895]
Aurkaip1	0.180275	0.35065	0.725851
Aurkb	0.699768	0.77344	0.439262	10	53745142	53750837	1	protein_coding	aurora kinase B [Source:RGD Symbol;Acc:621625]
Aurkc	0.274044	0.168781	0.865969	1	66843653	66864386	-1	protein_coding	aurora kinase C [Source:RGD Symbol;Acc:1309573]
Aven	0.990726	0.891344	0.372744	3	99298930	99431634	1	protein_coding	apoptosis and caspase activation inhibitor [Source:RGD Symbol;Acc:1309928]
Avil	-0.968295	-0.570548	0.568306	7	62826025	62844071	1	protein_coding	advillin [Source:RGD Symbol;Acc:620301]
Avl9	-0.204661	-0.47829	0.632444	4	85961635	86008791	1	protein_coding	AVL9 cell migration associated [Source:RGD Symbol;Acc:1564615]
Avpi1	-0.237855	-0.192883	0.847051	1	240930236	240936154	-1	protein_coding	arginine vasopressin-induced 1 [Source:RGD Symbol;Acc:621721]
Axin2	0.731457	0.834035	0.404261	10	93899245	93926231	1	protein_coding	axin 2 [Source:RGD Symbol;Acc:69259]
Axl	-0.378979	-0.711001	0.477084	1	81265088	81296265	-1	protein_coding	Axl receptor tyrosine kinase [Source:RGD Symbol;Acc:620028]
Azi2	0.465067	0.985379	0.324438	8	117773279	117797847	1	protein_coding	5-azacytidine induced 2 [Source:RGD Symbol;Acc:1310530]
Azin1	-0.567629	-1.52667	0.126844	7	69654663	69681578	-1	protein_coding	antizyme inhibitor 1 [Source:RGD Symbol;Acc:61934]
Azin2	0.997061	2.16628	0.03029	5	141281249	141310397	-1	protein_coding	antizyme inhibitor 2 [Source:RGD Symbol;Acc:1564776]
B2m	0.719901	1.88543	0.0593719	3	109095729	109101766	1	protein_coding	beta-2 microglobulin [Source:RGD Symbol;Acc:2189]
B3galnt1	0.100469	0.26095	0.794131	2	153846474	153877332	-1	protein_coding	beta-1,3-N-acetylgalactosaminyltransferase 1 (globoside blood group) [Source:RGD Symbol;Acc:1304797]
B3galnt2	-0.416648	-0.710563	0.477355	17	51334921	51377469	-1	protein_coding	beta-1,3-N-acetylgalactosaminyltransferase 2 [Source:RGD Symbol;Acc:1306946]
B3galt1	-0.148196	-0.155572	0.87637	3	52253618	52825313	1	protein_coding	Beta-1,3-galactosyltransferase 1 [Source:RGD Symbol;Acc:1311898]
B3galt2	1.25534	1.34747	0.17783	13	55389406	55398419	1	protein_coding	Beta-1,3-galactosyltransferase 2 [Source:RGD Symbol;Acc:1586615]
B3galt4	-2.47285	-1.61544	0.106216	20	4931768	4938315	1	protein_coding	Beta-1,3-galactosyltransferase 4 [Source:RGD Symbol;Acc:620328]
B3galt5	-0.75935	-1.03189	0.302121	11	35585220	35630917	1	protein_coding	Beta-1,3-galactosyltransferase 5 [Source:RGD Symbol;Acc:1306727]
B3galt6	0.300723	0.360132	0.718748	5	166584202	166586338	-1	protein_coding	Beta-1,3-galactosyltransferase 6 [Source:RGD Symbol;Acc:1309558]
B3gat1	0.598123	1.75036	0.0800569	8	25087547	25113395	1	protein_coding	beta-1,3-glucuronyltransferase 1 [Source:RGD Symbol;Acc:70880]
B3gat2	0.665914	0.761907	0.446115	9	26167174	26250153	1	protein_coding	beta-1,3-glucuronyltransferase 2 [Source:RGD Symbol;Acc:620903]
B3gat3	0.106249	0.332118	0.7398	1	205817378	205837807	1	protein_coding	beta-1,3-glucuronyltransferase 3 [Source:RGD Symbol;Acc:1311968]
B3glct	0.0153917	0.0266791	0.978716	12	5255740	5346810	-1	protein_coding	beta 3-glucosyltransferase [Source:RGD Symbol;Acc:1588723]
B3gnt2	-0.922639	-1.32133	0.18639	14	96806664	96835273	-1	protein_coding	UDP-GlcNAc:betaGal beta-1,3-N-acetylglucosaminyltransferase 2 [Source:RGD Symbol;Acc:1310077]
B3gnt3	-3.52525	-1.62808	0.103507	16	18401405	18410766	-1	protein_coding	UDP-GlcNAc:betaGal beta-1,3-N-acetylglucosaminyltransferase 3 [Source:RGD Symbol;Acc:1305151]
B3gnt5	1.33418	0.774824	0.438444	11	81140599	81156166	-1	protein_coding	UDP-GlcNAc:betaGal beta-1,3-N-acetylglucosaminyltransferase 5 [Source:RGD Symbol;Acc:70955]
B3gnt7	-0.66952	-0.447098	0.654804	9	86956220	86960170	1	protein_coding	UDP-GlcNAc:betaGal beta-1,3-N-acetylglucosaminyltransferase 7 [Source:RGD Symbol;Acc:1310580]
B3gnt8	-0.56266	-0.533301	0.593825	1	81135499	81142263	1	protein_coding	UDP-GlcNAc:betaGal beta-1,3-N-acetylglucosaminyltransferase 8 [Source:RGD Symbol;Acc:1305374]
B3gnt9	-0.0298651	-0.0275263	0.97804	19	33128142	33132344	-1	protein_coding	UDP-GlcNAc:betaGal beta-1,3-N-acetylglucosaminyltransferase 9 [Source:RGD Symbol;Acc:1310170]
B3gntl1	0.918131	0.383689	0.701209	10	106873169	106933637	-1	protein_coding	UDP-GlcNAc:betaGal beta-1,3-N-acetylglucosaminyltransferase-like 1 [Source:RGD Symbol;Acc:1359497]
B4galnt1	-0.0280849	-0.0800971	0.93616	7	62988930	62996190	1	protein_coding	beta-1,4-N-acetyl-galactosaminyl transferase 1 [Source:RGD Symbol;Acc:620490]
B4galnt4	0.17069	0.375348	0.707402	1	196171394	196182294	1	protein_coding	beta-1,4-N-acetyl-galactosaminyl transferase 4 [Source:RGD Symbol;Acc:1310052]
B4galt1	-1.30134	-1.71001	0.0872634	5	55935615	55982461	-1	protein_coding	beta-1,4-galactosyltransferase 1 [Source:RGD Symbol;Acc:620900]
B4galt2	0.331855	0.843822	0.398769	5	131412541	131421013	-1	protein_coding	beta-1,4-galactosyltransferase 2 [Source:RGD Symbol;Acc:1305358]
B4galt3	-0.300739	-0.772187	0.440004	13	83691446	83697448	1	protein_coding	beta-1,4-galactosyltransferase 3 [Source:RGD Symbol;Acc:1359221]
B4galt4	-0.58133	-0.546932	0.584426	11	61995814	62021671	-1	protein_coding	beta-1,4-galactosyltransferase 4 [Source:RGD Symbol;Acc:1307880]
B4galt5	-0.605371	-1.36523	0.172182	3	156018053	156070074	-1	protein_coding	beta-1,4-galactosyltransferase 5 [Source:RGD Symbol;Acc:1310062]
B4galt6	-0.63601	-1.39052	0.16437	18	11958390	12015247	-1	protein_coding	beta-1,4-galactosyltransferase 6 [Source:RGD Symbol;Acc:71046]
B4galt7	0.207167	0.472507	0.636565	17	9018935	9027573	-1	protein_coding	beta-1,4-galactosyltransferase 7 [Source:RGD Symbol;Acc:1309214]
B9d2	0.484598	0.733765	0.463092	1	81189405	81195356	1	protein_coding	B9 domain containing 2 [Source:RGD Symbol;Acc:1566122]
Baalc	-0.215867	-0.35799	0.720351	7	69918998	69992288	1	protein_coding	BAALC binder of MAP3K1 and KLF4 [Source:RGD Symbol;Acc:628703]
Babam1	0.606539	1.45713	0.14508	16	18068884	18074923	1	protein_coding	BRISC and BRCA1 A complex member 1 [Source:RGD Symbol;Acc:1359516]
Bace1	0.096547	0.263239	0.792366	8	46142116	46165876	1	protein_coding	beta-secretase 1 [Source:RGD Symbol;Acc:2191]
Bace2	0.646933	1.58818	0.112247	11	36707458	36789546	1	protein_coding	beta-secretase 2 [Source:RGD Symbol;Acc:1303241]
Bach1	-2.9109	-1.92348	0.0544196	11	26939480	26972447	1	protein_coding	BTB domain and CNC homolog 1 [Source:RGD Symbol;Acc:1306693]
Bach2	0.186057	0.323659	0.746196	5	46638317	46977877	1	protein_coding	BTB domain and CNC homolog 2 [Source:RGD Symbol;Acc:1562865]
Bad	0.544267	1.22971	0.218804	1	204131501	204142823	1	protein_coding	BCL2-associated agonist of cell death [Source:RGD Symbol;Acc:620103]
Bag1	0.244968	0.693911	0.487738	5	56068494	56081075	-1	protein_coding	BAG cochaperone 1 [Source:RGD Symbol;Acc:1305203]
Bag2	0.400635	0.370864	0.710739	9	35970033	35980721	-1	protein_coding	BAG cochaperone 2 [Source:RGD Symbol;Acc:1585173]
Bag3	-1.24393	-1.9592	0.0500891	1	183102871	183126858	1	protein_coding	BAG cochaperone 3 [Source:RGD Symbol;Acc:1307794]
Bag4	-0.419651	-0.501271	0.61618	16	66288678	66308663	1	protein_coding	BAG cochaperone 4 [Source:RGD Symbol;Acc:1560875]
Bag6	-0.264579	-1.29245	0.196202	20	3675938	3688657	-1	protein_coding	BAG cochaperone 6 [Source:RGD Symbol;Acc:71064]
Bahcc1	-0.311555	-0.532246	0.594556	10	105522172	105583317	1	protein_coding	BAH domain and coiled-coil containing 1 [Source:RGD Symbol;Acc:1306500]
Bahd1	-0.0131105	-0.0358719	0.971385	3	105892478	105914410	1	protein_coding	bromo adjacent homology domain containing 1 [Source:RGD Symbol;Acc:1563127]
Baiap2	0.561804	1.7733	0.0761794	10	105223090	105290134	1	protein_coding	BAR/IMD domain containing adaptor protein 2 [Source:RGD Symbol;Acc:619814]
Baiap2l1	-1.45312	-1.03362	0.301316	12	10250473	10339928	1	protein_coding	BAR/IMD domain containing adaptor protein 2 like 1 [Source:RGD Symbol;Acc:1308452]
Baiap2l2	-1.20819	-0.720148	0.471434	7	110824375	110850702	-1	protein_coding	BAR/IMD domain containing adaptor protein 2 like 2 [Source:RGD Symbol;Acc:1595091]
Baiap3	0.252541	0.490396	0.623854	10	14260269	14273019	-1	protein_coding	BAI1-associated protein 3 [Source:RGD Symbol;Acc:10059729]
Bak1	0.540633	1.0724	0.28354	20	5100480	5109264	-1	protein_coding	BCL2-antagonist/killer 1 [Source:RGD Symbol;Acc:621635]
Bambi	-1.31798	-2.06779	0.03866	17	54121255	54126060	-1	protein_coding	BMP and activin membrane-bound inhibitor [Source:RGD Symbol;Acc:621831]
Banf1	0.247749	0.579001	0.562589	1	202671305	202674188	-1	protein_coding	BAF nuclear assembly factor 1 [Source:RGD Symbol;Acc:620662]
Banp	0.537858	1.30207	0.192892	19	50007881	50082738	1	protein_coding	Btg3 associated nuclear protein [Source:RGD Symbol;Acc:1307464]
Bap1	-0.141398	-0.515659	0.606093	16	6446709	6455535	1	protein_coding	Brca1 associated protein 1 [Source:RGD Symbol;Acc:1311938]
Bard1	2.68432	1.2835	0.199316	9	72623155	72694265	-1	protein_coding	BRCA1 associated RING domain 1 [Source:RGD Symbol;Acc:621072]
Barx1	-0.559734	-0.290291	0.771594	17	15990412	15993887	-1	protein_coding	BARX homeobox 1 [Source:RGD Symbol;Acc:1310884]
Barx2	-1.42483	-0.614474	0.538902	8	30251132	30319013	-1	protein_coding	BARX homeobox 2 [Source:RGD Symbol;Acc:1584840]
Basp1	0.23937	0.940205	0.347113	2	75816122	75864043	-1	protein_coding	brain abundant, membrane attached signal protein 1 [Source:RGD Symbol;Acc:621491]
Bax	-0.104688	-0.238445	0.811536	1	95938808	95945368	-1	protein_coding	BCL2 associated X, apoptosis regulator [Source:RGD Symbol;Acc:2192]
Baz1a	-1.17596	-2.21697	0.0266254	6	72389703	72512459	-1	protein_coding	bromodomain adjacent to zinc finger domain, 1A [Source:RGD Symbol;Acc:1306199]
Baz1b	-0.147188	-0.559747	0.575652	12	21431985	21490426	-1	protein_coding	bromodomain adjacent to zinc finger domain, 1B [Source:RGD Symbol;Acc:1597089]
Baz2a	-0.37839	-1.08255	0.279009	7	523265	560659	1	protein_coding	bromodomain adjacent to zinc finger domain, 2A [Source:RGD Symbol;Acc:1305037]
Baz2b	-0.144637	-0.421876	0.673116	3	44385474	44592908	-1	protein_coding	bromodomain adjacent to zinc finger domain, 2B [Source:RGD Symbol;Acc:1309801]
Bbc3	-0.886892	-1.28773	0.197841	1	77014543	77022509	1	protein_coding	Bcl-2 binding component 3 [Source:RGD Symbol;Acc:631434]
Bbip1	0.917019	0.810975	0.41738	1	252945557	252959352	-1	protein_coding	BBSome interacting protein 1 [Source:RGD Symbol;Acc:6498801]
Bbof1	1.48786	1.48516	0.137503	6	104055241	104082071	1	protein_coding	basal body orientation factor 1 [Source:RGD Symbol;Acc:1560978]
Bbs1	0.264725	0.586313	0.557665	1	202186125	202204086	-1	protein_coding	Bardet-Biedl syndrome 1 [Source:RGD Symbol;Acc:1307581]
Bbs10	1.97478	0.942293	0.346042	7	46750993	46754141	1	protein_coding	Bardet-Biedl syndrome 10 [Source:RGD Symbol;Acc:1560748]
Bbs12	-1.69594	-0.957463	0.338334	2	120203428	120219255	1	protein_coding	Bardet-Biedl syndrome 12 [Source:RGD Symbol;Acc:1561608]
Bbs2	-0.559822	-1.19117	0.233589	19	10909619	10944993	1	protein_coding	Bardet-Biedl syndrome 2 [Source:RGD Symbol;Acc:71091]
Bbs4	-0.474749	-0.841519	0.400057	8	59731912	59765607	-1	protein_coding	Bardet-Biedl syndrome 4 [Source:RGD Symbol;Acc:1309134]
Bbs5	-0.115852	-0.107295	0.914555	3	54410775	54431829	1	protein_coding	Bardet-Biedl syndrome 5 [Source:RGD Symbol;Acc:1310718]
Bbs7	-0.0643737	-0.0816293	0.934942	2	119434760	119474396	-1	protein_coding	Bardet-Biedl syndrome 7 [Source:RGD Symbol;Acc:1309264]
Bbs9	0.555006	0.996108	0.319198	8	21013944	21437930	1	protein_coding	Bardet-Biedl syndrome 9 [Source:RGD Symbol;Acc:1308472]
Bbx	-1.42007	-1.8712	0.0613167	11	50381247	50623251	1	protein_coding	BBX high mobility group box domain containing [Source:RGD Symbol;Acc:1309769]
Bc1	0.531313	0.616257	0.537725
Bcam	0.103928	0.224825	0.822115	1	79415017	79429403	-1	protein_coding	basal cell adhesion molecule (Lutheran blood group) [Source:RGD Symbol;Acc:68378]
Bcan	0.34198	1.03733	0.299581	2	173454482	173467460	-1	protein_coding	brevican [Source:RGD Symbol;Acc:2194]
Bcap29	-0.319185	-0.388148	0.697907	6	48182706	48222720	-1	protein_coding	B-cell receptor-associated protein 29 [Source:RGD Symbol;Acc:1359431]
Bcap31	-0.581747	-1.6976	0.0895836	X	151397576	151428506	-1	protein_coding	B-cell receptor-associated protein 31 [Source:RGD Symbol;Acc:1302944]
Bcar1	0.804026	1.6579	0.0973368	19	39679204	39713907	-1	protein_coding	BCAR1 scaffold protein, Cas family member [Source:RGD Symbol;Acc:2406]
Bcar3	-0.230182	-0.489981	0.624147	2	210525260	210638798	1	protein_coding	BCAR3 adaptor protein, NSP family member [Source:RGD Symbol;Acc:1311688]
Bcas1	-0.199394	-0.24588	0.805775	3	159136083	159219106	-1	protein_coding	brain enriched myelin associated protein 1 [Source:RGD Symbol;Acc:628644]
Bcas2	-0.813575	-1.43624	0.150933	2	190692461	190700389	1	protein_coding	BCAS2, pre-mRNA processing factor [Source:RGD Symbol;Acc:1306485]
Bcas3	-0.352057	-0.872404	0.382988	10	70214098	70673080	1	protein_coding	BCAS3, microtubule associated cell migration factor [Source:RGD Symbol;Acc:1560788]
Bcat1	0.347902	1.37151	0.170216	4	177964834	178046597	-1	protein_coding	branched chain amino acid transaminase 1 [Source:RGD Symbol;Acc:2195]
Bcat2	-0.639641	-1.16051	0.245842	1	96042625	96060007	1	protein_coding	branched chain amino acid transaminase 2 [Source:RGD Symbol;Acc:68948]
Bccip	0.604559	1.3425	0.179435	1	188512367	188524958	1	protein_coding	BRCA2 and CDKN1A interacting protein [Source:RGD Symbol;Acc:1307362]
Bcdin3d	-0.0753375	-0.0789918	0.937039	7	130605541	130610115	-1	protein_coding	BCDIN3 domain containing RNA methyltransferase [Source:RGD Symbol;Acc:1306433]
Bche	-0.277564	-0.209327	0.834193	2	158307584	158401148	-1	protein_coding	butyrylcholinesterase [Source:RGD Symbol;Acc:619996]
Bckdha	-0.494961	-1.3751	0.1691	1	81138947	81167862	-1	protein_coding	branched chain keto acid dehydrogenase E1 subunit alpha [Source:RGD Symbol;Acc:2196]
Bckdhb	0.937627	1.72442	0.0846313	8	84845264	85027812	1	protein_coding	branched chain keto acid dehydrogenase E1 subunit beta [Source:RGD Symbol;Acc:2197]
Bckdk	-0.240133	-0.614623	0.538804
Bcl10	-0.257169	-0.333294	0.738913	2	234840858	234850523	1	protein_coding	BCL10, immune signaling adaptor [Source:RGD Symbol;Acc:620544]
Bcl11a	0.492618	1.33984	0.180297	14	98030461	98124180	1	protein_coding	BCL11 transcription factor A [Source:RGD Symbol;Acc:1309923]
Bcl11b	-0.0140532	-0.0378612	0.969798	6	126834531	126928224	-1	protein_coding	BCL11 transcription factor B [Source:RGD Symbol;Acc:1311128]
Bcl2	0.290246	0.593838	0.552621	13	22684989	22853743	-1	protein_coding	BCL2, apoptosis regulator [Source:RGD Symbol;Acc:2199]
Bcl2a1	-0.0307569	-0.0283098	0.977415	8	89716914	89724998	1	protein_coding	BCL2-related protein A1 [Source:RGD Symbol;Acc:620621]
Bcl2l1	-0.0313247	-0.101235	0.919364	3	141253523	141303479	-1	protein_coding	Bcl2-like 1 [Source:RGD Symbol;Acc:2200]
Bcl2l11	-0.801526	-0.874188	0.382016	3	115366646	115404068	1	protein_coding	Bcl2-like 11 [Source:RGD Symbol;Acc:628774]
Bcl2l12	-2.66987	-0.876584	0.380713	1	95472272	95480991	-1	protein_coding	Bcl2 like 12 [Source:RGD Symbol;Acc:1307361]
Bcl2l13	-0.322533	-0.616915	0.537291	4	154056127	154108985	1	protein_coding	Bcl2-like 13 [Source:RGD Symbol;Acc:1306985]
Bcl2l14	1.58463	0.899003	0.368651	4	167219871	167258086	1	protein_coding	Bcl2-like 14 [Source:RGD Symbol;Acc:1562777]
Bcl2l2	-0.139612	-0.438893	0.660739	15	28356807	28361624	1	protein_coding	Bcl2-like 2 [Source:RGD Symbol;Acc:620717]
Bcl3	-0.882279	-0.996923	0.318802	1	79471369	79485607	-1	protein_coding	BCL3, transcription coactivator [Source:RGD Symbol;Acc:1589465]
Bcl6	-1.55301	-3.0682	0.0021535	11	76854090	76877389	1	protein_coding	BCL6, transcription repressor [Source:RGD Symbol;Acc:1309345]
Bcl7a	0.379282	0.719524	0.471818	12	33223931	33243886	-1	protein_coding	BAF chromatin remodeling complex subunit BCL7A [Source:RGD Symbol;Acc:1585128]
Bcl7b	0.340698	0.675394	0.499425	12	21496856	21510202	-1	protein_coding	BAF chromatin remodeling complex subunit BCL7B [Source:RGD Symbol;Acc:1597090]
Bcl7c	-0.184566	-0.352155	0.724722	1	182260164	182324163	-1	protein_coding	BAF chromatin remodeling complex subunit BCL7C [Source:RGD Symbol;Acc:1308439]
Bcl9	-0.566038	-1.20814	0.226994	2	184760618	184786435	-1	protein_coding	BCL9, transcription coactivator [Source:RGD Symbol;Acc:1306934]
Bcl9l	-0.166972	-0.484953	0.627709	8	44811977	44840611	1	protein_coding	BCL9 like [Source:RGD Symbol;Acc:1309096]
Bclaf1	-0.608148	-1.71149	0.0869911
Bco1	0.0861844	0.0432159	0.965529	19	45149265	45186101	1	protein_coding	beta-carotene oxygenase 1 [Source:RGD Symbol;Acc:70981]
Bco2	-3.33744	-1.09761	0.272377	8	50882181	50915467	-1	protein_coding	beta-carotene oxygenase 2 [Source:RGD Symbol;Acc:1309022]
Bcor	-0.596314	-2.07829	0.0376823	X	10687732	10729613	1	protein_coding	BCL6 co-repressor [Source:RGD Symbol;Acc:1562735]
Bcorl1	0.0146327	0.0302382	0.975877	X	127537538	127584087	1	protein_coding	BCL6 co-repressor-like 1 [Source:RGD Symbol;Acc:1566108]
Bcr	0.342933	1.05603	0.290956	20	13471668	13597016	-1	protein_coding	BCR activator of RhoGEF and GTPase [Source:RGD Symbol;Acc:1307993]
Bcs1l	-0.614187	-0.823193	0.410398	9	76164932	76168938	1	protein_coding	BCS1 homolog, ubiquinol-cytochrome c reductase complex chaperone [Source:RGD Symbol;Acc:1359658]
Bdh1	0.264361	0.573635	0.566215	11	69302534	69337671	-1	protein_coding	3-hydroxybutyrate dehydrogenase 1 [Source:RGD Symbol;Acc:620131]
Bdh2	-1.37811	-0.786876	0.431354	2	223702412	223723072	1	protein_coding	3-hydroxybutyrate dehydrogenase 2 [Source:RGD Symbol;Acc:1309898]
Bdkrb2	0.78992	0.297097	0.766393	6	124472566	124502497	1	protein_coding	bradykinin receptor B2 [Source:RGD Symbol;Acc:2201]
Bdnf	0.350624	0.381968	0.702485	3	96165042	96215615	1	protein_coding	brain-derived neurotrophic factor [Source:RGD Symbol;Acc:2202]
Bdp1	0.0271293	0.053967	0.956961	2	31378924	31470119	-1	protein_coding	B double prime 1, subunit of RNA polymerase III transcription initiation factor IIIB [Source:RGD Symbol;Acc:1308512]
Bean1	-4.12499	-2.46314	0.0137728	19	739551	787537	-1	protein_coding	brain expressed, associated with NEDD4, 1 [Source:RGD Symbol;Acc:1562003]
Becn1	-0.52512	-1.49565	0.134745	10	86231388	86246742	-1	protein_coding	beclin 1 [Source:RGD Symbol;Acc:620190]
Begain	0.173495	0.406722	0.684212	6	127943651	127979841	-1	protein_coding	brain-enriched guanylate kinase-associated [Source:RGD Symbol;Acc:708347]
Bend3	0.482185	0.580706	0.561438	20	46979831	47014671	1	protein_coding	BEN domain containing 3 [Source:RGD Symbol;Acc:1596570]
Bend4	-0.226253	-0.467827	0.639908	14	40753077	40783504	1	protein_coding	BEN domain containing 4 [Source:RGD Symbol;Acc:1584735]
Bend5	-0.15951	-0.211894	0.83219	5	125254956	126534367	1	protein_coding	BEN domain containing 5 [Source:RGD Symbol;Acc:1584958]
Bend6	0.784148	1.53996	0.123571	9	36081484	36135228	-1	protein_coding	BEN domain containing 6 [Source:RGD Symbol;Acc:1310392]
Best3	-1.69179	-0.559365	0.575913	7	52615776	52656766	1	protein_coding	bestrophin 3 [Source:RGD Symbol;Acc:1305439]
Bet1	-1.61765	-1.61348	0.106641	4	32116235	32126617	-1	protein_coding	Bet1 golgi vesicular membrane trafficking protein [Source:RGD Symbol;Acc:2203]
Bet1l	0.46363	0.7408	0.458815	1	195931411	195935040	-1	protein_coding	Bet1 golgi vesicular membrane trafficking protein-like [Source:RGD Symbol;Acc:71051]
Bex2	0.280775	0.876332	0.38085	X	99219014	99220958	-1	protein_coding	brain expressed X-linked 2 [Source:RGD Symbol;Acc:1564643]
Bex3	0.246159	0.832576	0.405084	X	99273161	99274800	1	protein_coding	brain expressed X-linked 3 [Source:RGD Symbol;Acc:3148]
Bex4	0.476295	0.552737	0.580444	X	99131942	99133531	1	protein_coding	brain expressed, X-linked 4 [Source:RGD Symbol;Acc:1564749]
Bfar	-0.494578	-0.926533	0.354169	10	1552072	1585038	1	protein_coding	bifunctional apoptosis regulator [Source:RGD Symbol;Acc:1304791]
Bfsp1	0.177856	0.376069	0.706866	3	131195087	131229337	-1	protein_coding	beaded filament structural protein 1 [Source:RGD Symbol;Acc:2205]
Bfsp2	0.381159	0.837011	0.402586	8	104006226	104063399	-1	protein_coding	beaded filament structural protein 2 [Source:RGD Symbol;Acc:1591927]
Bgn	0.292189	0.751168	0.452551	X	151197273	151209461	1	protein_coding	biglycan [Source:RGD Symbol;Acc:2207]
Bhlha15	0.843891	0.3908	0.695945	12	10420467	10424713	-1	protein_coding	basic helix-loop-helix family, member a15 [Source:RGD Symbol;Acc:3091]
Bhlhb9	0.377999	0.881411	0.378095
Bhlhe22	0.819434	0.743548	0.45715	2	100486400	100489510	1	protein_coding	basic helix-loop-helix family, member e22 [Source:RGD Symbol;Acc:1305451]
Bhlhe40	0.43891	1.08368	0.278507	4	141618476	141624774	1	protein_coding	basic helix-loop-helix family, member e40 [Source:RGD Symbol;Acc:68439]
Bhlhe41	-0.361194	-0.601603	0.547439	4	178834271	178838468	-1	protein_coding	basic helix-loop-helix family, member e41 [Source:RGD Symbol;Acc:70900]
Bicc1	0.152236	0.273725	0.784296	20	17449560	17686776	1	protein_coding	BicC family RNA binding protein 1 [Source:RGD Symbol;Acc:1307459]
Bicd1	-1.24087	-2.16862	0.0301114	4	182479071	182627434	1	protein_coding	BICD cargo adaptor 1 [Source:RGD Symbol;Acc:1309444]
Bicd2	0.331592	1.12648	0.259961	17	15259773	15304889	-1	protein_coding	BICD cargo adaptor 2 [Source:RGD Symbol;Acc:735093]
Bicdl1	0.467168	0.847895	0.396496	12	40876884	40966130	1	protein_coding	BICD family like cargo adaptor 1 [Source:RGD Symbol;Acc:1310292]
Bicdl2	2.6852	1.34716	0.177929	10	12691610	12700049	1	protein_coding	BICD family like cargo adaptor 2 [Source:RGD Symbol;Acc:1306729]
Bid	0.80416	1.39421	0.163254	4	154113198	154134720	-1	protein_coding	BH3 interacting domain death agonist [Source:RGD Symbol;Acc:620160]
Bin1	0.224095	0.675729	0.499212	18	24009653	24067263	1	protein_coding	bridging integrator 1 [Source:RGD Symbol;Acc:621786]
Bin2	-1.00425	-0.725203	0.468327
Bin3	0.585469	1.51267	0.130363	15	45173732	45212604	1	protein_coding	bridging integrator 3 [Source:RGD Symbol;Acc:1308253]
Birc2	-0.719134	-1.02586	0.304958	8	4968842	4988732	-1	protein_coding	baculoviral IAP repeat-containing 2 [Source:RGD Symbol;Acc:620690]
Birc3	-0.535242	-0.693409	0.488053	8	5000845	5015802	-1	protein_coding	baculoviral IAP repeat-containing 3 [Source:RGD Symbol;Acc:621282]
Birc5	0.305718	0.221161	0.824967	10	103073408	103081380	1	protein_coding	baculoviral IAP repeat-containing 5 [Source:RGD Symbol;Acc:70499]
Birc6	-0.262863	-0.78929	0.429942	6	20722922	20916434	-1	protein_coding	baculoviral IAP repeat-containing 6 [Source:RGD Symbol;Acc:1307247]
Birc7	-0.204538	-0.171538	0.8638	3	168047824	168052606	1	protein_coding	baculoviral IAP repeat-containing 7 [Source:RGD Symbol;Acc:1562883]
Bivm	-1.19219	-1.78812	0.073757	9	46269252	46305024	1	protein_coding	basic, immunoglobulin-like variable motif containing [Source:RGD Symbol;Acc:1311888]
Blcap	-0.0689914	-0.209894	0.83375	3	146222240	146232909	-1	protein_coding	BLCAP, apoptosis inducing factor [Source:RGD Symbol;Acc:621666]
Bles03	-0.751195	-2.00148	0.045341	1	202734555	202736804	1	protein_coding	basophilic leukemia expressed protein BLES03 [Source:RGD Symbol;Acc:628612]
Blk	2.18924	2.15345	0.0312835	15	37627039	37665031	-1	protein_coding	BLK proto-oncogene, Src family tyrosine kinase [Source:RGD Symbol;Acc:1308859]
Blm	-0.633191	-0.488865	0.624938	1	134409857	134484312	-1	protein_coding	BLM RecQ like helicase [Source:RGD Symbol;Acc:1308810]
Blmh	-0.11741	-0.325196	0.745033	10	61758478	61815212	1	protein_coding	bleomycin hydrolase [Source:RGD Symbol;Acc:1304668]
Blnk	-0.425843	-0.691929	0.488982	1	239753648	239821113	-1	protein_coding	B-cell linker [Source:RGD Symbol;Acc:1561933]
Bloc1s1	-0.438572	-0.975112	0.329505	7	1340934	1351558	-1	protein_coding	biogenesis of lysosomal organelles complex-1, subunit 1 [Source:RGD Symbol;Acc:1307564]
Bloc1s2	-0.117695	-0.217664	0.827691	1	243024614	243031653	-1	protein_coding	biogenesis of lysosomal organelles complex-1, subunit 2 [Source:RGD Symbol;Acc:1306551]
Bloc1s3	1.05492	0.964916	0.334587	1	79155693	79158505	-1	protein_coding	biogenesis of lysosomal organelles complex-1, subunit 3 [Source:RGD Symbol;Acc:1591724]
Bloc1s4	0.383803	0.494314	0.621084	14	74043015	74044531	1	protein_coding	biogenesis of lysosomal organelles complex 1 subunit 4 [Source:RGD Symbol;Acc:1306037]
Bloc1s5	-1.061	-1.03608	0.300165	17	26172018	26197251	1	protein_coding	biogenesis of lysosomal organelles complex 1 subunit 5 [Source:RGD Symbol;Acc:1306846]
Bloc1s6	-0.885253	-0.890043	0.373443	3	109816366	109828308	1	lncRNA	biogenesis of lysosomal organelles complex 1 subunit 6 [Source:RGD Symbol;Acc:1310208]
Blvra	1.18943	1.42698	0.153584	3	114340838	114366033	1	protein_coding	biliverdin reductase A [Source:RGD Symbol;Acc:620721]
Blvrb	-0.458843	-0.633579	0.526355	1	82738695	82770375	1	protein_coding	biliverdin reductase B [Source:RGD Symbol;Acc:1306080]
Blzf1	0.0973139	0.164053	0.86969	13	76641515	76656999	-1	protein_coding	basic leucine zipper nuclear factor 1 [Source:RGD Symbol;Acc:1562452]
Bmf	1.12149	1.43207	0.152123	3	105499538	105520145	-1	protein_coding	Bcl2 modifying factor [Source:RGD Symbol;Acc:628658]
Bmi1	-0.430007	-0.961571	0.336265	17	81332214	81388690	1	protein_coding	BMI1 proto-oncogene, polycomb ring finger [Source:RGD Symbol;Acc:1307403]
Bmp1	-0.325592	-1.09627	0.27296	15	45551603	45595776	-1	protein_coding	bone morphogenetic protein 1 [Source:RGD Symbol;Acc:620739]
Bmp2	-2.22227	-1.71119	0.0870453	3	120812882	120821397	1	protein_coding	bone morphogenetic protein 2 [Source:RGD Symbol;Acc:2211]
Bmp2k	0.000708977	0.00114667	0.999085	14	12484729	12579134	-1	protein_coding	BMP-2 inducible kinase [Source:RGD Symbol;Acc:1564828]
Bmp3	-1.4811	-0.692481	0.488635	14	10712489	10737153	-1	protein_coding	bone morphogenetic protein 3 [Source:RGD Symbol;Acc:2212]
Bmp4	-0.4413	-0.644098	0.519512	15	19618542	19623306	-1	protein_coding	bone morphogenetic protein 4 [Source:RGD Symbol;Acc:2213]
Bmp6	0.0779155	0.133646	0.893682	17	26318569	26470365	-1	protein_coding	bone morphogenetic protein 6 [Source:RGD Symbol;Acc:2214]
Bmp7	0.940221	1.54688	0.121892	3	161516462	161716788	-1	protein_coding	bone morphogenetic protein 7 [Source:RGD Symbol;Acc:620743]
Bmper	1.79074	1.56517	0.117543	8	21732225	21977256	1	protein_coding	BMP-binding endothelial regulator [Source:RGD Symbol;Acc:1563373]
Bmpr1a	-1.02173	-1.91898	0.0549866	16	9736630	9780616	-1	protein_coding	bone morphogenetic protein receptor type 1A [Source:RGD Symbol;Acc:70989]
Bmpr1b	0.106615	0.0741581	0.940885	2	230541558	230871368	-1	protein_coding	bone morphogenetic protein receptor type 1B [Source:RGD Symbol;Acc:1595863]
Bmpr2	0.22866	0.748374	0.454235	9	61190566	61301809	1	protein_coding	bone morphogenetic protein receptor type 2 [Source:RGD Symbol;Acc:71082]
Bms1	-0.228226	-0.634896	0.525496	4	151558163	151595127	-1	protein_coding	BMS1 ribosome biogenesis factor [Source:RGD Symbol;Acc:1308043]
Bmt2	-0.928467	-1.11362	0.265443	4	41879993	41945539	-1	protein_coding	base methyltransferase of 25S rRNA 2 homolog [Source:RGD Symbol;Acc:1588441]
Bmyc	0.219291	0.509615	0.610321	3	8512325	8513623	1	protein_coding	brain expressed myelocytomatosis oncogene [Source:RGD Symbol;Acc:1584970]
Bnc2	-0.767607	-0.506468	0.612528	5	98687410	99079426	-1	protein_coding	basonuclin 2 [Source:RGD Symbol;Acc:1310694]
Bnip1	-0.00117563	-0.00135093	0.998922	10	16386841	16399157	-1	protein_coding	BCL2 interacting protein 1 [Source:RGD Symbol;Acc:620799]
Bnip2	-1.07948	-1.43327	0.15178	8	70640445	70675590	1	protein_coding	BCL2 interacting protein 2 [Source:RGD Symbol;Acc:1308944]
Bnip3	-0.0179471	-0.0510842	0.959258	1	193708167	193725359	-1	protein_coding	BCL2 interacting protein 3 [Source:RGD Symbol;Acc:620800]
Bnip3l	0.190995	0.455913	0.648453	15	41174594	41197803	-1	protein_coding	BCL2 interacting protein 3 like [Source:RGD Symbol;Acc:621354]
Boc	-0.233065	-0.404448	0.685883	11	56122750	56198059	1	protein_coding	BOC cell adhesion associated, oncogene regulated [Source:RGD Symbol;Acc:1304550]
Bod1	0.338374	0.651548	0.514693	10	15993454	15999787	1	protein_coding	biorientation of chromosomes in cell division 1 [Source:RGD Symbol;Acc:1305622]
Bod1l1	0.175855	0.6075	0.543519	14	69108491	69162490	1	protein_coding	biorientation of chromosomes in cell division 1-like 1 [Source:RGD Symbol;Acc:621413]
Bok	0.130416	0.227911	0.819715	9	94223389	94234476	1	protein_coding	BCL2 family apoptosis regulator BOK [Source:RGD Symbol;Acc:70984]
Bola1	-1.00579	-1.31398	0.188853	2	183758441	183781576	-1	protein_coding	bolA family member 1 [Source:RGD Symbol;Acc:1310586]
Bola3	1.13963	2.06154	0.0392515	4	115853350	115862797	1	protein_coding	bolA family member 3 [Source:RGD Symbol;Acc:1305975]
Bop1	0.614372	1.38543	0.165922	7	108172066	108195931	-1	protein_coding	BOP1 ribosomal biogenesis factor [Source:RGD Symbol;Acc:1310589]
Bora	0.285461	0.115168	0.908312	15	75797891	75821322	1	protein_coding	bora, aurora kinase A activator [Source:RGD Symbol;Acc:1309522]
Borcs5	0.367617	0.411465	0.680731	4	167473177	167540993	1	protein_coding	BLOC-1 related complex subunit 5 [Source:RGD Symbol;Acc:1307624]
Borcs6	0.474718	0.571476	0.567677	10	53758093	53762632	1	protein_coding	BLOC-1 related complex subunit 6 [Source:RGD Symbol;Acc:1563885]
Borcs7	0.385367	0.778987	0.435987	1	245564369	245579343	1	protein_coding	BLOC-1 related complex subunit 7 [Source:RGD Symbol;Acc:1311783]
Borcs8	-0.270787	-0.345917	0.729405	16	19274023	19280339	-1	protein_coding	BLOC-1 related complex subunit 8 [Source:RGD Symbol;Acc:1582941]
Bpgm	0.835816	1.3415	0.179759	4	63140018	63168581	1	protein_coding	bisphosphoglycerate mutase [Source:RGD Symbol;Acc:735018]
Bphl	-0.354437	-0.465035	0.641907	17	30799629	30837288	-1	protein_coding	biphenyl hydrolase like [Source:RGD Symbol;Acc:1307572]
Bpifb1	2.01759	1.22332	0.221211	3	142672995	142706256	1	protein_coding	BPI fold containing family B, member 1 [Source:RGD Symbol;Acc:1563047]
Bpnt1	0.729324	2.08217	0.0373268	13	96868580	96893503	1	protein_coding	3'(2'), 5'-bisphosphate nucleotidase 1 [Source:RGD Symbol;Acc:621833]
Bptf	0.0872256	0.298158	0.765583	10	91982758	92082769	-1	protein_coding	bromodomain PHD finger transcription factor [Source:RGD Symbol;Acc:1307039]
Braf	0.21209	0.495891	0.619971	4	68384649	68510463	-1	protein_coding	B-Raf proto-oncogene, serine/threonine kinase [Source:RGD Symbol;Acc:619908]
Brap	0.891648	1.69635	0.0898198	12	34874533	34901030	-1	protein_coding	BRCA1 associated protein [Source:RGD Symbol;Acc:1586551]
Brat1	-0.196807	-0.216124	0.828891	12	13928898	13941248	-1	protein_coding	BRCA1-associated ATM activator 1 [Source:RGD Symbol;Acc:1565146]
Brca1	0.908224	0.671805	0.501708	10	86418000	86477304	-1	protein_coding	BRCA1, DNA repair associated [Source:RGD Symbol;Acc:2218]
Brca2	0.830006	0.583288	0.559699	12	59819	100567	1	protein_coding	BRCA2, DNA repair associated [Source:RGD Symbol;Acc:2219]
Brcc3	-0.0300225	-0.0294498	0.976506	9	1986575	1991080	1	protein_coding	BRCA1/BRCA2-containing complex, subunit 3 [Source:RGD Symbol;Acc:1588543]
Brd1	-0.375817	-1.09595	0.273103	7	119774188	119822031	-1	protein_coding	bromodomain containing 1 [Source:RGD Symbol;Acc:1311855]
Brd2	-1.41503	-2.10714	0.0351056	20	4728151	4735388	1	protein_coding	bromodomain containing 2 [Source:RGD Symbol;Acc:1303324]
Brd3	-0.124163	-0.36287	0.716702	3	10775272	10829577	-1	protein_coding	bromodomain containing 3 [Source:RGD Symbol;Acc:1308925]
Brd4	-0.0980693	-0.381078	0.703145	7	11216446	11295539	-1	protein_coding	bromodomain containing 4 [Source:RGD Symbol;Acc:1307282]
Brd7	-0.26488	-0.897989	0.369192	19	18709022	18737494	1	protein_coding	bromodomain containing 7 [Source:RGD Symbol;Acc:1309891]
Brd8	-0.648679	-1.64027	0.100949	18	26181732	26229884	-1	protein_coding	bromodomain containing 8 [Source:RGD Symbol;Acc:1307003]
Brd9	0.284565	0.878755	0.379534	1	29329985	29357016	-1	protein_coding	bromodomain containing 9 [Source:RGD Symbol;Acc:1307359]
Bre	-0.37928	-1.0746	0.282553
Brf1	0.148845	0.473688	0.635722	6	132037272	132081278	-1	protein_coding	BRF1, RNA polymerase III transcription initiation factor subunit [Source:RGD Symbol;Acc:1311158]
Brf2	0.300957	0.398047	0.690596	16	64928300	64933059	1	protein_coding	BRF2, RNA polymerase III transcription initiation factor subunit [Source:RGD Symbol;Acc:1308817]
Bri3	-0.451106	-0.81095	0.417394	12	10341011	10364735	-1	protein_coding	brain protein I3 [Source:RGD Symbol;Acc:1309187]
Bri3bp	-1.87544	-1.53754	0.124162	12	31173971	31188572	-1	protein_coding	Bri3 binding protein [Source:RGD Symbol;Acc:1561711]
Brinp1	0.519095	1.29888	0.193984	5	82348930	82493150	-1	protein_coding	BMP/retinoic acid inducible neural specific 1 [Source:RGD Symbol;Acc:708519]
Brinp2	-0.0615315	-0.154335	0.877346	13	70431010	70531810	-1	protein_coding	BMP/retinoic acid inducible neural specific 2 [Source:RGD Symbol;Acc:708419]
Brinp3	0.104382	0.123319	0.901854	13	58413883	58846770	1	protein_coding	BMP/retinoic acid inducible neural specific 3 [Source:RGD Symbol;Acc:708421]
Brix1	-0.846542	-1.58257	0.113521	2	59450614	59461495	-1	protein_coding	biogenesis of ribosomes BRX1 [Source:RGD Symbol;Acc:1308508]
Brk1	-0.264867	-0.923115	0.355947	4	146750821	146768856	1	protein_coding	BRICK1 subunit of SCAR/WAVE actin nucleating complex [Source:RGD Symbol;Acc:1598136]
Brms1l	-0.322067	-0.478439	0.632338	6	73266691	73300631	1	protein_coding	BRMS1 like transcriptional repressor [Source:RGD Symbol;Acc:1306006]
Brox	-0.48578	-0.977873	0.328137	13	94920112	94940227	-1	protein_coding	BRO1 domain and CAAX motif containing [Source:RGD Symbol;Acc:1307161]
Brpf1	-0.101474	-0.288774	0.772754	4	146456318	146472649	1	protein_coding	bromodomain and PHD finger containing, 1 [Source:RGD Symbol;Acc:1584828]
Brpf3	0.389385	1.03498	0.300677	20	6865985	6902690	1	protein_coding	bromodomain and PHD finger containing, 3 [Source:RGD Symbol;Acc:1306868]
Brsk1	0.523745	1.78818	0.0737474	1	69134565	69160365	-1	protein_coding	BR serine/threonine kinase 1 [Source:RGD Symbol;Acc:1563268]
Brsk2	0.392433	0.835881	0.403222	1	197035633	197088092	1	protein_coding	BR serine/threonine kinase 2 [Source:RGD Symbol;Acc:1566256]
Brwd1	0.148627	0.369111	0.712045	11	35288313	35378768	-1	protein_coding	bromodomain and WD repeat domain containing 1 [Source:RGD Symbol;Acc:1309030]
Brwd3	-0.758474	-1.29411	0.195629	X	73774340	73861622	-1	protein_coding	bromodomain and WD repeat domain containing 3 [Source:RGD Symbol;Acc:1559445]
Bscl2	0.719977	1.81722	0.0691839	1	205733872	205743421	1	protein_coding	BSCL2 lipid droplet biogenesis associated, seipin [Source:RGD Symbol;Acc:1308135]
Bsdc1	0.240331	0.67392	0.500362	5	141798981	141827092	1	protein_coding	BSD domain containing 1 [Source:RGD Symbol;Acc:1311622]
Bsg	0.215629	0.779219	0.435851	7	9993170	10000387	-1	protein_coding	basigin (Ok blood group) [Source:RGD Symbol;Acc:2220]
Bsn	-0.0745727	-0.210934	0.832938	8	108788542	108875819	-1	protein_coding	bassoon (presynaptic cytomatrix protein) [Source:RGD Symbol;Acc:2223]
Bspry	-0.230425	-0.201724	0.840133	5	75927405	75949583	1	protein_coding	B-box and SPRY domain containing [Source:RGD Symbol;Acc:708400]
Bst1	0.178461	0.160431	0.872542	14	67252998	67270180	-1	protein_coding	bone marrow stromal cell antigen 1 [Source:RGD Symbol;Acc:620344]
Bst2	2.13982	0.784978	0.432466	16	18217407	18220979	-1	protein_coding	bone marrow stromal cell antigen 2 [Source:RGD Symbol;Acc:727849]
Btaf1	-0.68482	-1.38409	0.166331	1	234653156	234743903	1	protein_coding	B-TFIID TATA-box binding protein associated factor 1 [Source:RGD Symbol;Acc:1564130]
Btbd1	-0.270267	-0.815488	0.414793	1	135734589	135771981	-1	protein_coding	BTB domain containing 1 [Source:RGD Symbol;Acc:1310962]
Btbd10	1.13307	2.4844	0.012977	1	167431329	167489916	-1	protein_coding	BTB domain containing 10 [Source:RGD Symbol;Acc:1306301]
Btbd11	-0.185688	-0.398907	0.689961
Btbd16	-3.12114	-1.20459	0.228363	1	185335725	185389517	1	protein_coding	BTB domain containing 16 [Source:RGD Symbol;Acc:1311454]
Btbd17	0.937885	1.64847	0.0992553	10	99826132	99832624	-1	protein_coding	BTB domain containing 17 [Source:RGD Symbol;Acc:1563331]
Btbd19	-1.41678	-1.22332	0.22121	5	130597684	130604335	-1	protein_coding	BTB domain containing 19 [Source:RGD Symbol;Acc:2320529]
Btbd2	0.661914	2.21323	0.0268816	7	9060788	9075344	1	protein_coding	BTB domain containing 2 [Source:RGD Symbol;Acc:1566094]
Btbd3	-0.38883	-0.919182	0.358	3	125591490	125619038	1	protein_coding	BTB domain containing 3 [Source:RGD Symbol;Acc:1311623]
Btbd6	0.337489	0.912991	0.361247	6	132058096	132060587	1	protein_coding	BTB domain containing 6 [Source:RGD Symbol;Acc:1597323]
Btbd7	-1.31722	-2.94298	0.0032507	6	121923023	121972405	-1	protein_coding	BTB domain containing 7 [Source:RGD Symbol;Acc:1306262]
Btbd8	0.918552	1.59494	0.110726	14	2266454	2334393	-1	protein_coding	BTB domain containing 8 [Source:RGD Symbol;Acc:2321418]
Btbd9	0.858484	1.9756	0.0482006	20	8288711	8643960	-1	protein_coding	BTB domain containing 9 [Source:RGD Symbol;Acc:1306975]
Btd	0.6327	1.04282	0.297034	16	6862407	6940945	1	protein_coding	biotinidase [Source:RGD Symbol;Acc:1305316]
Btf3	-1.00964	-2.1007	0.0356675	2	29659231	29666879	-1	protein_coding	basic transcription factor 3 [Source:RGD Symbol;Acc:1308095]
Btf3l4	-0.160757	-0.323916	0.746001	5	123567907	123586866	-1	protein_coding	basic transcription factor 3-like 4 [Source:RGD Symbol;Acc:1311774]
Btg1	-0.777473	-1.94477	0.0518031	7	31341027	31343649	1	protein_coding	BTG anti-proliferation factor 1 [Source:RGD Symbol;Acc:2224]
Btg2	-0.76097	-1.18683	0.235295	13	45531925	45535628	-1	protein_coding	BTG anti-proliferation factor 2 [Source:RGD Symbol;Acc:2225]
Btg3	-0.762454	-1.5882	0.112242	11	17030160	17046170	-1	protein_coding	BTG anti-proliferation factor 3 [Source:RGD Symbol;Acc:2226]
Btk	-0.393563	-0.469701	0.638569	X	97722802	97761853	-1	protein_coding	Bruton tyrosine kinase [Source:RGD Symbol;Acc:1359683]
Btnl2	2.94839	0.970179	0.331957	20	4489517	4503341	-1	protein_coding	butyrophilin-like 2 [Source:RGD Symbol;Acc:620731]
Btrc	-0.115973	-0.302474	0.762291	1	244210314	244376721	1	protein_coding	beta-transducin repeat containing E3 ubiquitin protein ligase [Source:RGD Symbol;Acc:1359721]
Bub1	-1.86566	-1.55131	0.120828	3	115020254	115051650	-1	protein_coding	BUB1 mitotic checkpoint serine/threonine kinase [Source:RGD Symbol;Acc:1311707]
Bub1b	0.0710422	0.0342573	0.972672	3	105563138	105615547	1	protein_coding	BUB1 mitotic checkpoint serine/threonine kinase B [Source:RGD Symbol;Acc:619791]
Bub3	-0.350961	-0.772916	0.439572	1	186327931	186395036	1	protein_coding	BUB3 mitotic checkpoint protein [Source:RGD Symbol;Acc:1306654]
Bud13	0.901163	1.65852	0.0972124	8	46575115	46590958	1	protein_coding	BUD13 homolog [Source:RGD Symbol;Acc:1308076]
Bud31	-1.0291	-1.95364	0.0507433	12	9462441	9470509	-1	protein_coding	BUD31 homolog [Source:RGD Symbol;Acc:621103]
Bves	0.725931	0.516582	0.605448	20	48822308	48857472	1	protein_coding	blood vessel epicardial substance [Source:RGD Symbol;Acc:1561100]
Bysl	-0.743414	-1.35907	0.174125	9	13382557	13394339	1	protein_coding	bystin-like [Source:RGD Symbol;Acc:727959]
Bzw1	-0.509387	-1.572	0.115951	9	59930744	59944430	1	protein_coding	basic leucine zipper and W2 domains 1 [Source:RGD Symbol;Acc:735129]
Bzw2	-0.580285	-1.25901	0.208028	6	52827661	52888628	-1	protein_coding	basic leucine zipper and W2 domains 2 [Source:RGD Symbol;Acc:621507]
C10H10orf95	1.60611	0.537603	0.590851
C11H22orf29	1.01718	1.0803	0.280008
C1d	0.0148056	0.0169691	0.986461	14	91660989	91672852	1	protein_coding	C1D nuclear receptor corepressor [Source:RGD Symbol;Acc:1560600]
C1galt1	-0.741323	-1.03398	0.301145	4	35928104	35961831	1	protein_coding	core 1 synthase, glycoprotein-N-acetylgalactosamine 3-beta-galactosyltransferase, 1 [Source:RGD Symbol;Acc:621105]
C1galt1c1	-1.10936	-2.09534	0.0361407	X	117375525	117382787	-1	protein_coding	C1GALT1-specific chaperone 1 [Source:RGD Symbol;Acc:1311230]
C1H10orf76	0.163039	0.34237	0.732073
C1qa	-2.15207	-2.36293	0.0181313	5	149133636	149136534	-1	protein_coding	complement C1q A chain [Source:RGD Symbol;Acc:1306716]
C1qb	-2.3571	-2.03815	0.0415353	5	149118846	149124407	-1	protein_coding	complement C1q B chain [Source:RGD Symbol;Acc:2229]
C1qbp	0.0519166	0.186804	0.851814	10	55699954	55704649	-1	protein_coding	complement C1q binding protein [Source:RGD Symbol;Acc:2230]
C1qc	-1.89739	-1.58247	0.113543	5	149127415	149131017	-1	protein_coding	complement C1q C chain [Source:RGD Symbol;Acc:1306828]
C1ql1	-0.109627	-0.167902	0.86666	10	87902137	87909310	-1	protein_coding	complement C1q like 1 [Source:RGD Symbol;Acc:1306039]
C1ql2	-0.823237	-0.412475	0.679991	13	31471150	31472689	1	protein_coding	complement C1q like 2 [Source:RGD Symbol;Acc:1594583]
C1ql3	1.08014	1.76667	0.0772827	17	76119447	76128530	-1	protein_coding	complement C1q like 3 [Source:RGD Symbol;Acc:1591795]
C1ql4	-0.210136	-0.131049	0.895736	7	130243606	130246678	-1	protein_coding	complement C1q like 4 [Source:RGD Symbol;Acc:1565968]
C1qtnf1	-0.29845	-0.317937	0.750533	10	103660327	103681660	1	protein_coding	C1q and TNF related 1 [Source:RGD Symbol;Acc:1359204]
C1qtnf2	-2.15635	-1.64354	0.10027	10	27941948	27959185	1	protein_coding	C1q and TNF related 2 [Source:RGD Symbol;Acc:1561041]
C1qtnf4	0.218901	0.518878	0.603846	3	76857735	76874139	1	protein_coding	C1q and TNF related 4 [Source:RGD Symbol;Acc:1311006]
C1qtnf5	0.233885	0.267965	0.788726	8	44451154	44453074	1	protein_coding	C1q and TNF related 5 [Source:RGD Symbol;Acc:1308802]
C1qtnf6	0.774966	0.715968	0.474011	7	110077878	110084412	-1	protein_coding	C1q and TNF related 6 [Source:RGD Symbol;Acc:1307057]
C1qtnf7	1.17193	0.893175	0.371764	14	67468014	67580410	-1	protein_coding	C1q and TNF related 7 [Source:RGD Symbol;Acc:1306978]
C1r	-0.652623	-1.11396	0.265295	4	157412692	157423484	1	protein_coding	complement C1r [Source:RGD Symbol;Acc:1309091]
C1rl	1.2983	1.03477	0.300777	4	157394200	157410134	1	protein_coding	complement C1r subcomponent like [Source:RGD Symbol;Acc:1302936]
C1s	-0.205396	-0.16357	0.87007	4	157430117	157442303	-1	protein_coding	complement C1s [Source:RGD Symbol;Acc:619983]
C2	-0.41967	-0.31674	0.751441
C2cd2	0.384438	0.519476	0.603429	11	37227415	37289739	-1	protein_coding	C2 calcium-dependent domain containing 2 [Source:RGD Symbol;Acc:735112]
C2cd2l	0.554268	1.80547	0.0710007	8	44648079	44658340	-1	protein_coding	C2CD2-like [Source:RGD Symbol;Acc:1310281]
C2cd3	0.565411	1.30999	0.190199	1	154715310	154812520	1	protein_coding	C2 domain containing 3 centriole elongation regulator [Source:RGD Symbol;Acc:1307366]
C2cd4a	1.99235	1.48814	0.136715	8	68466664	68470031	-1	protein_coding	C2 calcium-dependent domain containing 4A [Source:RGD Symbol;Acc:1596010]
C2cd4b	0.0706596	0.0658104	0.947529	8	68384847	68396328	1	protein_coding	C2 calcium-dependent domain containing 4B [Source:RGD Symbol;Acc:1591932]
C2cd4c	0.704696	0.802574	0.422221	7	10092138	10095421	1	protein_coding	C2 calcium-dependent domain containing 4C [Source:RGD Symbol;Acc:1561354]
C2cd5	-0.108808	-0.272711	0.785075	4	175969545	176055558	-1	protein_coding	C2 calcium-dependent domain containing 5 [Source:RGD Symbol;Acc:1304592]
C3	-0.239951	-0.583079	0.55984	9	2087437	2114429	-1	protein_coding	complement C3 [Source:RGD Symbol;Acc:2232]
C3ar1	-6.68909	-2.23318		4	156075389	156084701	-1	protein_coding	complement C3a receptor 1 [Source:RGD Symbol;Acc:620537]
C4b	1.12593	1.37968	0.167686	20	4197366	4211681	1	protein_coding	complement C4B (Chido blood group) [Source:RGD Symbol;Acc:1591983]
C4bpb	2.13738	0.880478	0.3786	13	42120798	42131817	-1	protein_coding	complement component 4 binding protein, beta [Source:RGD Symbol;Acc:2236]
C5ar1	-4.77089	-1.97787
C7	0.278364	0.178161	0.858596	2	54088116	54158535	-1	pseudogene	complement C7 [Source:RGD Symbol;Acc:620318]
C8b	2.07434	0.995387	0.319548	5	119535146	119572565	1	protein_coding	complement C8 beta chain [Source:RGD Symbol;Acc:2239]
C8g	-3.60269	-1.53974	0.123623	3	8305920	8323495	-1	protein_coding	complement C8 gamma chain [Source:RGD Symbol;Acc:1309074]
Ca5b	0.682044	0.275078	0.783256
Caap1	-0.0222791	-0.0376464	0.96997	5	109361912	109414314	-1	protein_coding	caspase activity and apoptosis inhibitor 1 [Source:RGD Symbol;Acc:1560251]
Cab39	-0.335881	-1.2973	0.194529	9	86463095	86524544	1	protein_coding	calcium binding protein 39 [Source:RGD Symbol;Acc:1306390]
Cab39l	-0.687176	-0.96029	0.33691	15	33606694	33743545	1	protein_coding	calcium binding protein 39-like [Source:RGD Symbol;Acc:1308945]
Cabin1	0.0313353	0.111644	0.911106	20	12893358	13015357	1	protein_coding	calcineurin binding protein 1 [Source:RGD Symbol;Acc:620263]
Cables1	0.752143	1.12644	0.259979	18	3075524	3181181	1	protein_coding	Cdk5 and Abl enzyme substrate 1 [Source:RGD Symbol;Acc:1305516]
Cables2	0.204438	0.384408	0.700676	3	167347461	167362279	-1	protein_coding	Cdk5 and Abl enzyme substrate 2 [Source:RGD Symbol;Acc:1310089]
Cabp1	0.140171	0.266564	0.789805	12	41378897	41448927	1	protein_coding	calcium binding protein 1 [Source:RGD Symbol;Acc:620385]
Cabp2	0.45044	0.339771	0.734029	1	201375276	201380469	1	protein_coding	calcium binding protein 2 [Source:RGD Symbol;Acc:1563670]
Cabp4	-0.00187923	-0.00131954	0.998947	1	201428672	201433172	-1	protein_coding	calcium binding protein 4 [Source:RGD Symbol;Acc:1306083]
Cabp7	1.42659	2.10431	0.035351	14	79598827	79609240	-1	protein_coding	calcium binding protein 7 [Source:RGD Symbol;Acc:1359269]
Cabyr	-0.107395	-0.138481	0.88986	18	3892132	3903840	1	protein_coding	calcium binding tyrosine phosphorylation regulated [Source:RGD Symbol;Acc:1585413]
Cacfd1	-0.615643	-1.0395	0.298573	3	10335881	10343406	1	protein_coding	calcium channel flower domain containing 1 [Source:RGD Symbol;Acc:1311501]
Cachd1	-2.18438	-2.86043	0.00423073	5	115411071	115657505	1	protein_coding	cache domain containing 1 [Source:RGD Symbol;Acc:1310770]
Cacna1a	0.39347	1.1064	0.268556	19	23520741	23823225	-1	protein_coding	calcium voltage-gated channel subunit alpha1 A [Source:RGD Symbol;Acc:2244]
Cacna1b	0.163177	0.550674	0.581857	3	7380922	7546091	-1	protein_coding	calcium voltage-gated channel subunit alpha1 B [Source:RGD Symbol;Acc:628852]
Cacna1c	0.306033	0.571021	0.567985	4	151764138	152379648	-1	protein_coding	calcium voltage-gated channel subunit alpha1 C [Source:RGD Symbol;Acc:2245]
Cacna1d	-0.299869	-0.736218	0.461598	16	5228306	5668215	-1	protein_coding	calcium voltage-gated channel subunit alpha1 D [Source:RGD Symbol;Acc:70973]
Cacna1e	0.884675	1.87938	0.0601929	13	66581920	66894450	-1	protein_coding	calcium voltage-gated channel subunit alpha1 E [Source:RGD Symbol;Acc:2246]
Cacna1g	0.345066	0.913028	0.361228	10	79355008	79422752	-1	protein_coding	calcium voltage-gated channel subunit alpha1 G [Source:RGD Symbol;Acc:68942]
Cacna1h	0.552161	1.26922	0.204363	10	14390113	14448376	-1	protein_coding	calcium voltage-gated channel subunit alpha1 H [Source:RGD Symbol;Acc:68943]
Cacna1i	0.682361	1.58753	0.112393	7	111836012	111944688	1	protein_coding	calcium voltage-gated channel subunit alpha1 I [Source:RGD Symbol;Acc:68944]
Cacna1s	-4.66777	-1.92522	0.054202	13	47493949	47564318	1	protein_coding	calcium voltage-gated channel subunit alpha1 S [Source:RGD Symbol;Acc:70983]
Cacna2d1	0.407514	1.08465	0.278076	4	18951002	19374969	-1	protein_coding	calcium voltage-gated channel auxiliary subunit alpha2delta 1 [Source:RGD Symbol;Acc:2247]
Cacna2d2	0.33346	1.08279	0.278901	8	108072454	108203173	1	protein_coding	calcium voltage-gated channel auxiliary subunit alpha2delta 2 [Source:RGD Symbol;Acc:631360]
Cacna2d3	0.688613	1.82121	0.0685742	16	4098445	4912351	-1	protein_coding	calcium voltage-gated channel auxiliary subunit alpha2delta 3 [Source:RGD Symbol;Acc:631361]
Cacna2d4	-0.983073	-0.55889	0.576237	4	152408657	152521268	1	protein_coding	calcium voltage-gated channel auxiliary subunit alpha2delta 4 [Source:RGD Symbol;Acc:1562038]
Cacnb1	0.278871	0.736066	0.461691	10	82998182	83018694	-1	protein_coding	calcium voltage-gated channel auxiliary subunit beta 1 [Source:RGD Symbol;Acc:68382]
Cacnb2	-0.0762541	-0.109614	0.912716	17	77564460	77909106	1	protein_coding	calcium voltage-gated channel auxiliary subunit beta 2 [Source:RGD Symbol;Acc:67385]
Cacnb3	0.30466	1.02723	0.304314	7	129783674	129797074	1	protein_coding	calcium voltage-gated channel auxiliary subunit beta 3 [Source:RGD Symbol;Acc:2248]
Cacnb4	0.363836	0.898145	0.369108	3	36910427	37168944	-1	protein_coding	calcium voltage-gated channel auxiliary subunit beta 4 [Source:RGD Symbol;Acc:68385]
Cacng2	0.489966	0.903972	0.36601	7	109574459	109697227	-1	protein_coding	calcium voltage-gated channel auxiliary subunit gamma 2 [Source:RGD Symbol;Acc:71095]
Cacng3	0.137038	0.238888	0.811193	1	177201288	177297024	1	protein_coding	calcium voltage-gated channel auxiliary subunit gamma 3 [Source:RGD Symbol;Acc:628803]
Cacng4	0.8779	1.83794	0.0660707	10	92683761	92746126	-1	protein_coding	calcium voltage-gated channel auxiliary subunit gamma 4 [Source:RGD Symbol;Acc:628804]
Cacng5	0.334689	0.386223	0.699332	10	92829196	92869614	-1	protein_coding	calcium voltage-gated channel auxiliary subunit gamma 5 [Source:RGD Symbol;Acc:628805]
Cacng7	-0.148773	-0.398672	0.690135	1	65800355	65831006	-1	protein_coding	calcium voltage-gated channel auxiliary subunit gamma 7 [Source:RGD Symbol;Acc:628807]
Cacng8	0.60291	1.00396	0.315397	1	65755334	65779089	-1	protein_coding	calcium voltage-gated channel auxiliary subunit gamma 8 [Source:RGD Symbol;Acc:628808]
Cactin	0.424628	0.704334	0.481225	7	8391397	8396829	-1	protein_coding	cactin, spliceosome C complex subunit [Source:RGD Symbol;Acc:1563634]
Cacul1	-1.08197	-2.00788	0.0446563	1	259668516	259726082	-1	protein_coding	CDK2-associated, cullin domain 1 [Source:RGD Symbol;Acc:1308127]
Cacybp	-0.336957	-0.863481	0.387873	13	72437490	72450177	-1	protein_coding	calcyclin binding protein [Source:RGD Symbol;Acc:1303146]
Cad	-0.0542506	-0.161537	0.87167	6	25292133	25319861	-1	protein_coding	carbamoyl-phosphate synthetase 2, aspartate transcarbamylase, and dihydroorotase [Source:RGD Symbol;Acc:1588606]
Cadm1	-0.424595	-1.15551	0.247881	8	47847325	48182833	1	protein_coding	cell adhesion molecule 1 [Source:RGD Symbol;Acc:1310999]
Cadm2	0.617258	0.906345	0.364753	11	4555159	5525400	-1	protein_coding	cell adhesion molecule 2 [Source:RGD Symbol;Acc:1305678]
Cadm3	0.298749	0.7943	0.427021	13	85786483	85817749	-1	protein_coding	cell adhesion molecule 3 [Source:RGD Symbol;Acc:1307035]
Cadm4	0.39577	1.38365	0.166466	1	80075202	80097423	1	protein_coding	cell adhesion molecule 4 [Source:RGD Symbol;Acc:1304722]
Cadps	0.514515	1.2739	0.202698	15	12290262	12742779	1	protein_coding	calcium dependent secretion activator [Source:RGD Symbol;Acc:708573]
Cadps2	0.242787	0.512418	0.608359	4	51781053	52309829	-1	protein_coding	calcium dependent secretion activator 2 [Source:RGD Symbol;Acc:1559440]
Cage1	-1.67787	-0.936303	0.349117	17	26790033	26828204	1	protein_coding	cancer antigen 1 [Source:RGD Symbol;Acc:1306102]
Cahm	3.75679	1.51202	0.13053
Calb1	-0.560842	-0.918755	0.358224	5	29375642	29402431	1	protein_coding	calbindin 1 [Source:RGD Symbol;Acc:69340]
Calb2	-0.885223	-0.853385	0.393446	19	38114424	38141438	-1	protein_coding	calbindin 2 [Source:RGD Symbol;Acc:620981]
Calca	-1.01909	-0.392614	0.694605	1	168878214	168883105	-1	protein_coding	calcitonin-related polypeptide alpha [Source:RGD Symbol;Acc:2254]
Calcrl	-1.05766	-1.06353	0.28754	3	69430120	69525910	-1	protein_coding	calcitonin receptor like receptor [Source:RGD Symbol;Acc:2255]
Cald1	0.198351	0.436285	0.66263	4	63265942	63446932	1	protein_coding	caldesmon 1 [Source:RGD Symbol;Acc:2256]
Calhm2	-0.410153	-0.330454	0.741057	1	246022324	246028218	-1	protein_coding	calcium homeostasis modulator family member 2 [Source:RGD Symbol;Acc:1308276]
Calm1	0.206212	1.02024	0.307614	6	119487621	119498227	1	protein_coding	calmodulin 1 [Source:RGD Symbol;Acc:2257]
Calm2	-0.019035	-0.084895	0.932345	15	58110595	58111720	-1	protein_coding	calmodulin 2 [Source:RGD Symbol;Acc:2258]
Calm2	-0.019035	-0.084895	0.932345	6	7091567	7104287	1	protein_coding	calmodulin 2 [Source:RGD Symbol;Acc:2258]
Calm3	0.390424	1.67581	0.093775	1	77589230	77592207	-1	protein_coding	calmodulin 3 [Source:RGD Symbol;Acc:2259]
Calml4	2.55353	0.837175	0.402494	8	63323351	63335234	1	protein_coding	calmodulin-like 4 [Source:RGD Symbol;Acc:1583918]
Caln1	-0.398574	-0.920714	0.3572	12	25819628	26303344	-1	protein_coding	calneuron 1 [Source:RGD Symbol;Acc:1305843]
Calr	-0.109432	-0.623369	0.533042	19	23308351	23313414	1	protein_coding	calreticulin [Source:RGD Symbol;Acc:620288]
Calr4	2.87211	1.32897	0.183859	5	123987474	124022417	1	protein_coding	calreticulin 4 [Source:RGD Symbol;Acc:1591090]
Calu	-0.72813	-1.59716	0.11023	4	57948997	57976593	1	protein_coding	calumenin [Source:RGD Symbol;Acc:620383]
Caly	0.317386	1.08755	0.276794	1	194862672	194873551	-1	protein_coding	calcyon neuron-specific vesicular protein [Source:RGD Symbol;Acc:621719]
Camk1	0.090661	0.205609	0.837097	4	146481196	146492081	-1	protein_coding	calcium/calmodulin-dependent protein kinase I [Source:RGD Symbol;Acc:629473]
Camk1d	0.173875	0.419002	0.675214	17	72581979	72980556	1	protein_coding	calcium/calmodulin-dependent protein kinase ID [Source:RGD Symbol;Acc:1560691]
Camk1g	0.773075	1.38662	0.165558	13	104877910	104901556	-1	protein_coding	calcium/calmodulin-dependent protein kinase IG [Source:RGD Symbol;Acc:621800]
Camk2a	0.503462	1.30047	0.193441	18	54378784	54438994	1	protein_coding	calcium/calmodulin-dependent protein kinase II alpha [Source:RGD Symbol;Acc:2261]
Camk2b	0.569176	1.94345	0.0519618	14	80845238	80933994	-1	protein_coding	calcium/calmodulin-dependent protein kinase II beta [Source:RGD Symbol;Acc:2262]
Camk2d	-0.245187	-0.596597	0.550777	2	215024004	215286178	1	protein_coding	calcium/calmodulin-dependent protein kinase II delta [Source:RGD Symbol;Acc:2263]
Camk2g	-1.41083	-1.49307	0.135419	15	3504085	3563050	1	protein_coding	calcium/calmodulin-dependent protein kinase II gamma [Source:RGD Symbol;Acc:621802]
Camk2n1	0.444896	1.25086	0.210987	5	150673507	150676600	1	protein_coding	calcium/calmodulin-dependent protein kinase II inhibitor 1 [Source:RGD Symbol;Acc:708430]
Camk2n2	0.262632	0.569278	0.569168
Camk4	-0.296757	-0.615887	0.537969	18	24585269	24802487	1	protein_coding	calcium/calmodulin-dependent protein kinase IV [Source:RGD Symbol;Acc:2264]
Camkk1	0.142838	0.351078	0.72553	10	57637391	57660498	1	protein_coding	calcium/calmodulin-dependent protein kinase kinase 1 [Source:RGD Symbol;Acc:62023]
Camkk2	0.235609	0.623007	0.53328	12	33791052	33843279	1	protein_coding	calcium/calmodulin-dependent protein kinase kinase 2 [Source:RGD Symbol;Acc:620092]
Camkmt	-0.489724	-0.534944	0.592689	6	9198947	9580242	-1	protein_coding	calmodulin-lysine N-methyltransferase [Source:RGD Symbol;Acc:1310453]
Camkv	0.426701	1.38123	0.167208	8	108626821	108641169	1	protein_coding	CaM kinase-like vesicle-associated [Source:RGD Symbol;Acc:621488]
Camlg	-0.114239	-0.18647	0.852076	17	8992696	9003552	-1	protein_coding	calcium modulating ligand [Source:RGD Symbol;Acc:69297]
Camsap1	0.477901	1.4307	0.152516	3	8746176	8806072	-1	protein_coding	calmodulin regulated spectrin-associated protein 1 [Source:RGD Symbol;Acc:1565022]
Camsap2	-0.124128	-0.434847	0.663674	13	47723121	47802597	-1	protein_coding	calmodulin regulated spectrin-associated protein family, member 2 [Source:RGD Symbol;Acc:1310950]
Camsap3	0.904154	2.18685	0.0287533	12	1643251	1666685	1	protein_coding	calmodulin regulated spectrin-associated protein family, member 3 [Source:RGD Symbol;Acc:1597412]
Camta1	-0.246178	-0.918504	0.358355	5	161510283	162356723	-1	protein_coding	calmodulin binding transcription activator 1 [Source:RGD Symbol;Acc:1562703]
Camta2	-0.0190367	-0.0947693	0.924498	10	55383450	55401558	-1	protein_coding	calmodulin binding transcription activator 2 [Source:RGD Symbol;Acc:1311296]
Cand1	-0.979682	-2.57865	0.00991865	7	54680900	54718993	-1	protein_coding	cullin-associated and neddylation-dissociated 1 [Source:RGD Symbol;Acc:620479]
Cand2	0.557807	0.790336	0.429331	4	148835053	148863153	1	protein_coding	cullin-associated and neddylation-dissociated 2 (putative) [Source:RGD Symbol;Acc:620480]
Cant1	0.356479	0.780663	0.435001	10	103531504	103650109	-1	protein_coding	calcium activated nucleotidase 1 [Source:RGD Symbol;Acc:628743]
Canx	-0.402496	-1.44359	0.148854	10	34625191	34656821	-1	protein_coding	calnexin [Source:RGD Symbol;Acc:2266]
Cap1	-0.969386	-2.97356	0.00294362	5	135142112	135168769	-1	protein_coding	cyclase associated actin cytoskeleton regulatory protein 1 [Source:RGD Symbol;Acc:620309]
Cap2	0.160647	0.361289	0.717883	17	18054431	18203373	-1	protein_coding	cyclase associated actin cytoskeleton regulatory protein 2 [Source:RGD Symbol;Acc:620310]
Capg	-2.77332	-2.82494		4	104594753	104611856	1	protein_coding	capping actin protein, gelsolin like [Source:RGD Symbol;Acc:1311724]
Capn1	-0.0686833	-0.101148	0.919433	1	203277344	203300177	-1	protein_coding	calpain 1 [Source:RGD Symbol;Acc:2267]
Capn10	0.325883	0.692004	0.488935	9	93498478	93510494	1	protein_coding	calpain 10 [Source:RGD Symbol;Acc:69354]
Capn15	0.197364	0.577547	0.56357	10	14972800	14999508	-1	protein_coding	calpain 15 [Source:RGD Symbol;Acc:1306514]
Capn2	-0.188883	-0.636043	0.524749	13	94150240	94200969	-1	protein_coding	calpain 2 [Source:RGD Symbol;Acc:2268]
Capn3	0.801048	0.462031	0.644059	3	107407850	107457858	1	protein_coding	calpain 3 [Source:RGD Symbol;Acc:2269]
Capn5	-0.219021	-0.676947	0.498439	1	152416252	152472923	-1	protein_coding	calpain 5 [Source:RGD Symbol;Acc:620084]
Capn6	3.78622	1.47626		X	107380774	107405489	-1	protein_coding	calpain 6 [Source:RGD Symbol;Acc:70960]
Capn7	-1.0014	-1.92139	0.0546822	16	6545731	6581905	1	protein_coding	calpain 7 [Source:RGD Symbol;Acc:1304855]
Caprin1	-0.545555	-1.52885	0.126301	3	90153620	90230502	-1	protein_coding	cell cycle associated protein 1 [Source:RGD Symbol;Acc:1305707]
Caprin2	-0.403747	-0.501635	0.615924	4	181806575	181860830	-1	protein_coding	caprin family member 2 [Source:RGD Symbol;Acc:1593683]
Capsl	-2.19787	-0.96151	0.336296	2	58411424	58424980	1	protein_coding	calcyphosine-like [Source:RGD Symbol;Acc:1308776]
Capza1	-1.14581	-2.37555	0.0175227	2	192319702	192364480	-1	protein_coding	capping actin protein of muscle Z-line subunit alpha 1 [Source:RGD Symbol;Acc:1587438]
Capza2	-0.575681	-1.55951	0.118876	4	45977807	46013864	1	protein_coding	capping actin protein of muscle Z-line subunit alpha 2 [Source:RGD Symbol;Acc:1549770]
Capzb	-0.327956	-1.08928	0.276033	5	151434871	151535409	1	protein_coding	capping actin protein of muscle Z-line subunit beta [Source:RGD Symbol;Acc:1359099]
Car10	0.458454	0.717874	0.472835	10	78054114	78555834	1	protein_coding	carbonic anhydrase 10 [Source:RGD Symbol;Acc:2322930]
Car11	-0.13337	-0.473895	0.635575	1	96170080	96175191	1	protein_coding	carbonic anhydrase 11 [Source:RGD Symbol;Acc:735155]
Car12	-0.303603	-0.170278	0.864791	8	67274359	67330440	1	protein_coding	carbonic anhydrase 12 [Source:RGD Symbol;Acc:1306612]
Car13	0.578202	0.473475	0.635874	2	86928383	86959525	-1	protein_coding	carbonic anhydrase 13 [Source:RGD Symbol;Acc:1560453]
Car14	0.577041	0.588921	0.555914	2	183441667	183449693	-1	protein_coding	carbonic anhydrase 14 [Source:RGD Symbol;Acc:1599277]
Car2	0.893025	2.07657	0.0378415	2	86741626	86756818	-1	protein_coding	carbonic anhydrase 2 [Source:RGD Symbol;Acc:2240]
Car3	1.9866	0.6537	0.513305	2	86770420	86784280	-1	protein_coding	carbonic anhydrase 3 [Source:RGD Symbol;Acc:2241]
Car4	2.63626	1.16049	0.245848	10	69827945	69836501	1	protein_coding	carbonic anhydrase 4 [Source:RGD Symbol;Acc:2242]
Car6	4.3331	1.94871	0.0513297	5	160658105	160676644	-1	protein_coding	carbonic anhydrase 6 [Source:RGD Symbol;Acc:70516]
Car7	-0.73921	-0.415925	0.677465	19	429075	438467	-1	protein_coding	carbonic anhydrase 7 [Source:RGD Symbol;Acc:1306842]
Car8	-1.09129	-0.926464	0.354205	5	21305383	21402374	-1	protein_coding	carbonic anhydrase 8 [Source:RGD Symbol;Acc:1304709]
Car9	-0.524737	-0.183158	0.854674	5	57763206	57769838	1	protein_coding	carbonic anhydrase 9 [Source:RGD Symbol;Acc:1306426]
Card10	-1.09195	-0.936454	0.349039	7	110330408	110359224	-1	protein_coding	caspase recruitment domain family, member 10 [Source:RGD Symbol;Acc:1304949]
Card11	-0.405543	-0.39835	0.690372	12	13621087	13758112	1	protein_coding	caspase recruitment domain family, member 11 [Source:RGD Symbol;Acc:2323211]
Card14	2.24604	1.15099	0.249738	10	104566424	104601905	1	protein_coding	caspase recruitment domain family, member 14 [Source:RGD Symbol;Acc:1591135]
Card19	-0.525278	-0.691957		17	15432612	15445318	1	protein_coding	caspase recruitment domain family, member 19 [Source:RGD Symbol;Acc:1306058]
Card9	-0.766835	-0.762108	0.445995	3	9171815	9180237	-1	protein_coding	caspase recruitment domain family, member 9 [Source:RGD Symbol;Acc:708370]
Carf	-1.22466	-1.0647	0.287012	9	61506956	61550462	1	protein_coding	calcium responsive transcription factor [Source:RGD Symbol;Acc:1306822]
Carhsp1	-0.0141984	-0.0303897	0.975756	10	6946959	7020019	1	protein_coding	calcium regulated heat stable protein 1 [Source:RGD Symbol;Acc:708415]
Carm1	0.0472289	0.142251	0.886881	8	20097254	20147689	1	protein_coding	coactivator-associated arginine methyltransferase 1 [Source:RGD Symbol;Acc:1305879]
Carmil1	0.352304	0.702274	0.482508	17	40808389	41088326	1	protein_coding	capping protein regulator and myosin 1 linker 1 [Source:RGD Symbol;Acc:1306623]
Carmil2	0.705348	1.34304	0.17926	19	33574257	33586965	1	protein_coding	capping protein regulator and myosin 1 linker 2 [Source:RGD Symbol;Acc:1562390]
Carmil3	0.447418	1.07351	0.283044	15	28979007	28996225	1	protein_coding	capping protein regulator and myosin 1 linker 3 [Source:RGD Symbol;Acc:1359120]
Carnmt1	-2.26452	-2.61845	0.00883305	1	216093695	216121006	1	protein_coding	carnosine N-methyltransferase 1 [Source:RGD Symbol;Acc:1311863]
Carns1	1.39374	1.30853	0.190693	1	201459076	201469845	-1	protein_coding	carnosine synthase 1 [Source:RGD Symbol;Acc:1308234]
Cars	0.285169	0.847794	0.396553
Cars2	0.326631	0.634091	0.526022	16	77950008	77987772	1	protein_coding	cysteinyl-tRNA synthetase 2, mitochondrial [Source:RGD Symbol;Acc:1311612]
Cartpt	1.11982	1.02148	0.307027	2	31255098	31290713	-1	protein_coding	CART prepropeptide [Source:RGD Symbol;Acc:2272]
Casc1	1.8595	1.65435	0.0980566
Casc3	-0.135086	-0.345555	0.729677	10	83769001	83788966	1	protein_coding	CASC3 exon junction complex subunit [Source:RGD Symbol;Acc:628766]
Casc4	0.301431	0.899786	0.368234
Casd1	-0.600841	-1.38286	0.166708	4	32658748	32739202	1	protein_coding	CAS1 domain containing 1 [Source:RGD Symbol;Acc:1596912]
Cask	-0.868577	-1.5099	0.131069	X	8899833	9238694	1	protein_coding	calcium/calmodulin dependent serine protein kinase [Source:RGD Symbol;Acc:62004]
Caskin1	0.471101	1.75844	0.0786724	10	13513465	13533377	1	protein_coding	CASK interacting protein 1 [Source:RGD Symbol;Acc:620191]
Caskin2	0.0457015	0.0863021	0.931226	10	101027260	101041414	-1	protein_coding	cask-interacting protein 2 [Source:RGD Symbol;Acc:1309738]
Casp1	-2.98557	-1.20176	0.229457	8	2587831	2597383	1	protein_coding	caspase 1 [Source:RGD Symbol;Acc:2274]
Casp12	-0.149931	-0.0824178	0.934314	8	2642434	2674037	1	protein_coding	caspase 12 [Source:RGD Symbol;Acc:621758]
Casp2	0.312345	0.461875	0.644171	4	71149669	71167379	1	protein_coding	caspase 2 [Source:RGD Symbol;Acc:69274]
Casp3	0.162695	0.218562	0.826991	16	45662910	45684648	-1	protein_coding	caspase 3 [Source:RGD Symbol;Acc:2275]
Casp4	0.968495	0.450361	0.65245	8	2598876	2635092	1	protein_coding	caspase 4 [Source:RGD Symbol;Acc:621757]
Casp7	0.80215	0.944431	0.344949	1	255437172	255476729	1	protein_coding	caspase 7 [Source:RGD Symbol;Acc:620944]
Casp8ap2	-0.208232	-0.322583	0.747011	5	47014667	47052275	1	protein_coding	caspase 8 associated protein 2 [Source:RGD Symbol;Acc:1305771]
Casp9	-0.0738515	-0.091762	0.926887	5	154109046	154126626	1	protein_coding	caspase 9 [Source:RGD Symbol;Acc:61867]
Casq1	-1.95979	-0.836689	0.402768	13	84670649	84680339	-1	protein_coding	calsequestrin 1 [Source:RGD Symbol;Acc:1586677]
Casr	-0.962982	-0.706994	0.47957	11	64235251	64304811	1	protein_coding	calcium-sensing receptor [Source:RGD Symbol;Acc:2277]
Cast	-0.845746	-1.18554	0.235803	2	3973112	4082659	-1	protein_coding	calpastatin [Source:RGD Symbol;Acc:2278]
Casz1	-0.0534062	-0.106653	0.915064	5	159243995	159393400	1	protein_coding	castor zinc finger 1 [Source:RGD Symbol;Acc:1563533]
Cat	-1.05551	-1.83085		3	89842399	89874478	-1	protein_coding	catalase [Source:RGD Symbol;Acc:2279]
Catip	2.56898	0.846005	0.39755	9	75945961	75953607	1	protein_coding	ciliogenesis associated TTC17 interacting protein [Source:RGD Symbol;Acc:1596071]
Catsper2	0.14969	0.0672573	0.946377	3	108368668	108388050	-1	protein_coding	cation channel, sperm associated 2 [Source:RGD Symbol;Acc:1307620]
Cav1	-0.723611	-1.34869	0.177438	4	45634918	45673705	1	protein_coding	caveolin 1 [Source:RGD Symbol;Acc:2280]
Cav2	0.51193	0.421944	0.673066	4	45616712	45624244	1	protein_coding	caveolin 2 [Source:RGD Symbol;Acc:620348]
Cbarp	0.0443733	0.150283	0.880542	7	9566364	9575204	1	protein_coding	CACN subunit beta associated regulatory protein [Source:RGD Symbol;Acc:1307185]
Cbfa2t2	1.20735	2.14395	0.0320373	3	142936985	143043197	1	protein_coding	CBFA2/RUNX1 partner transcriptional co-repressor 2 [Source:RGD Symbol;Acc:1309088]
Cbfa2t3	0.0714524	0.127683	0.8984	19	50680729	50749610	-1	protein_coding	CBFA2/RUNX1 partner transcriptional co-repressor 3 [Source:RGD Symbol;Acc:1310547]
Cbfb	-0.572832	-1.08457	0.278114	19	33049172	33092751	1	protein_coding	core-binding factor subunit beta [Source:RGD Symbol;Acc:620493]
Cbl	-0.576843	-1.32581	0.184901	8	44489410	44571176	-1	protein_coding	Cbl proto-oncogene [Source:RGD Symbol;Acc:1561386]
Cblb	0.0212374	0.0272943	0.978225	11	48592703	48756839	-1	protein_coding	Cbl proto-oncogene B [Source:RGD Symbol;Acc:620535]
Cbll1	-0.48197	-1.00667	0.314094	6	48071190	48086444	-1	protein_coding	Cbl proto-oncogene like 1 [Source:RGD Symbol;Acc:1310703]
Cbln1	-0.424563	-0.374003	0.708402	19	19608716	19612572	1	protein_coding	cerebellin 1 precursor [Source:RGD Symbol;Acc:1562813]
Cbln2	0.803163	1.17391	0.240433	18	79942590	79947855	1	protein_coding	cerebellin 2 precursor [Source:RGD Symbol;Acc:1309715]
Cbln3	-2.52535	-0.913841	0.3608	15	29362302	29364612	-1	protein_coding	cerebellin 3 precursor [Source:RGD Symbol;Acc:1563731]
Cbln4	-0.880232	-0.862747	0.388277	3	160799587	160807143	-1	protein_coding	cerebellin 4 precursor [Source:RGD Symbol;Acc:1589642]
Cbr3	-0.263149	-0.3758	0.707066	11	33008615	33016875	1	protein_coding	carbonyl reductase 3 [Source:RGD Symbol;Acc:1309728]
Cbr4	-1.81858	-1.07485	0.282443	16	28617224	28645712	-1	protein_coding	carbonyl reductase 4 [Source:RGD Symbol;Acc:727826]
Cbs	0.0429531	0.0717795	0.942777	20	9708090	9732764	-1	protein_coding	cystathionine beta synthase [Source:RGD Symbol;Acc:2287]
Cbwd1	0.0149425	0.0196096	0.984355
Cbx1	-0.563415	-1.64701	0.0995553	10	81770342	81791096	1	protein_coding	chromobox 1 [Source:RGD Symbol;Acc:1310714]
Cbx2	-0.341886	-0.416195	0.677267	10	104278549	104287383	1	protein_coding	chromobox 2 [Source:RGD Symbol;Acc:1588561]
Cbx3	0.386556	0.94926	0.342488	4	80546010	80559283	1	protein_coding	chromobox 3 [Source:RGD Symbol;Acc:1549705]
Cbx4	0.291666	0.733001	0.463558	10	104336876	104356706	-1	protein_coding	chromobox 4 [Source:RGD Symbol;Acc:1587243]
Cbx5	-0.74396	-1.34999	0.17702	7	134331335	134375022	-1	protein_coding	chromobox 5 [Source:RGD Symbol;Acc:1306619]
Cbx6	0.165256	0.709033	0.478304	7	111372980	111383091	-1	protein_coding	chromobox 6 [Source:RGD Symbol;Acc:1307314]
Cbx7	-0.423579	-0.755157	0.450155	7	111460656	111477973	-1	protein_coding	chromobox 7 [Source:RGD Symbol;Acc:735027]
Cbx8	-1.05932	-1.49031	0.136143	10	104294518	104297024	-1	protein_coding	chromobox 8 [Source:RGD Symbol;Acc:1565375]
Cby1	-0.385153	-0.543829	0.586559
Cc2d1a	0.278322	1.12779	0.25941	19	24011938	24026936	1	protein_coding	coiled-coil and C2 domain containing 1A [Source:RGD Symbol;Acc:1306108]
Cc2d1b	0.29257	0.797517	0.425151	5	123353292	123367318	1	protein_coding	coiled-coil and C2 domain containing 1B [Source:RGD Symbol;Acc:1306630]
Cc2d2a	0.398623	0.543176	0.587008	14	67351353	67435949	-1	protein_coding	coiled-coil and C2 domain containing 2A [Source:RGD Symbol;Acc:1561042]
Ccar1	-0.150339	-0.250184	0.802445	20	30685916	30728526	-1	protein_coding	cell division cycle and apoptosis regulator 1 [Source:RGD Symbol;Acc:1560358]
Ccar2	0.452715	1.56139	0.118432	15	45212803	45227636	-1	protein_coding	cell cycle and apoptosis regulator 2 [Source:RGD Symbol;Acc:1309922]
Ccbe1	2.18647	0.713691	0.475419	18	59580768	59824400	-1	protein_coding	collagen and calcium binding EGF domains 1 [Source:RGD Symbol;Acc:1307670]
Ccdc102a	0.478951	0.403436	0.686627	19	10103361	10118657	1	protein_coding	coiled-coil domain containing 102A [Source:RGD Symbol;Acc:1308684]
Ccdc103	2.08708	1.08764	0.276755	10	87846357	87849757	1	protein_coding	coiled-coil domain containing 103 [Source:RGD Symbol;Acc:1562370]
Ccdc106	0.333323	0.53905	0.589852	1	68779882	68786846	-1	protein_coding	coiled-coil domain containing 106 [Source:RGD Symbol;Acc:1566222]
Ccdc107	-0.296458	-0.406798	0.684156	5	57748999	57752918	1	protein_coding	coiled-coil domain containing 107 [Source:RGD Symbol;Acc:1560252]
Ccdc112	-0.614043	-0.790703	0.429117	18	38998139	39032329	-1	protein_coding	coiled-coil domain containing 112 [Source:RGD Symbol;Acc:1561942]
Ccdc113	0.57138	0.32119	0.748067	19	9496886	9516923	-1	protein_coding	coiled-coil domain containing 113 [Source:RGD Symbol;Acc:1565763]
Ccdc115	0.344946	0.589025	0.555845	9	36649271	36653946	-1	protein_coding	coiled-coil domain containing 115 [Source:RGD Symbol;Acc:1304653]
Ccdc117	-0.434736	-0.385056	0.700196	14	80400294	80409659	-1	protein_coding	coiled-coil domain containing 117 [Source:RGD Symbol;Acc:1561762]
Ccdc12	0.281633	0.426786	0.669535	8	110635710	110686417	1	protein_coding	coiled-coil domain containing 12 [Source:RGD Symbol;Acc:1306081]
Ccdc120	0.514192	0.827472	0.40797	X	14753696	14772743	1	protein_coding	coiled-coil domain containing 120 [Source:RGD Symbol;Acc:1561596]
Ccdc124	0.0530945	0.140278	0.88844	16	18566745	18572564	1	protein_coding	coiled-coil domain containing 124 [Source:RGD Symbol;Acc:1310931]
Ccdc125	-1.12491	-0.510464	0.609726	2	31809228	31850152	1	protein_coding	coiled-coil domain containing 125 [Source:RGD Symbol;Acc:1561673]
Ccdc126	-1.06994	-0.593717	0.552701	4	78297551	78318655	1	protein_coding	coiled-coil domain containing 126 [Source:RGD Symbol;Acc:1561171]
Ccdc127	1.39686	1.94968	0.0512137	1	28928325	28935893	-1	protein_coding	coiled-coil domain containing 127 [Source:RGD Symbol;Acc:735106]
Ccdc129	3.4153	1.2634	0.206444
Ccdc130	-0.655342	-0.920147	0.357496
Ccdc134	1.5318	1.62851	0.103418	7	113644639	113659050	1	protein_coding	coiled-coil domain containing 134 [Source:RGD Symbol;Acc:1559657]
Ccdc136	0.222456	0.350088	0.726273	4	57997853	58027646	1	protein_coding	coiled-coil domain containing 136 [Source:RGD Symbol;Acc:1564459]
Ccdc137	-0.449623	-0.414444	0.678549	10	105730739	105737158	1	protein_coding	coiled-coil domain containing 137 [Source:RGD Symbol;Acc:1591129]
Ccdc138	2.40254	2.02803	0.0425569	20	26495235	26572376	1	protein_coding	coiled-coil domain containing 138 [Source:RGD Symbol;Acc:1566050]
Ccdc14	-0.518313	-0.286882	0.774203	11	66052620	66087956	-1	protein_coding	coiled-coil domain containing 14 [Source:RGD Symbol;Acc:1562189]
Ccdc141	-0.931216	-0.646514	0.517947	3	61948646	62110079	-1	protein_coding	coiled-coil domain containing 141 [Source:RGD Symbol;Acc:1593250]
Ccdc148	1.98816	1.11116	0.266499	3	43356892	43631991	-1	protein_coding	coiled-coil domain containing 148 [Source:RGD Symbol;Acc:1561169]
Ccdc149	0.46351	0.880913	0.378365	14	58509811	58604696	1	protein_coding	coiled-coil domain containing 149 [Source:RGD Symbol;Acc:1582968]
Ccdc157	1.14091	1.36642	0.171807	14	79014925	79031671	-1	protein_coding	coiled-coil domain containing 157 [Source:RGD Symbol;Acc:1584653]
Ccdc159	0.369148	0.326056	0.744382	8	20457909	20466562	1	protein_coding	coiled-coil domain containing 159 [Source:RGD Symbol;Acc:1308031]
Ccdc163	-1.36463	-0.867882	0.385459	5	130172774	130178929	1	protein_coding	coiled-coil domain containing 163 [Source:RGD Symbol;Acc:1564486]
Ccdc167	0.460039	0.317597	0.750791	20	7751782	7781613	-1	protein_coding	coiled-coil domain containing 167 [Source:RGD Symbol;Acc:1588733]
Ccdc17	2.27232	1.57471		5	130045938	130056673	1	protein_coding	coiled-coil domain containing 17 [Source:RGD Symbol;Acc:1598211]
Ccdc171	-0.279236	-0.215124	0.829671
Ccdc173	0.112547	0.0569541	0.954582
Ccdc174	0.426943	0.504382	0.613993	4	124392274	124419035	1	protein_coding	coiled-coil domain containing 174 [Source:RGD Symbol;Acc:1305225]
Ccdc175	0.952918	0.498301	0.618272	6	90662269	90744963	-1	protein_coding	coiled-coil domain containing 175 [Source:RGD Symbol;Acc:1560894]
Ccdc177	-0.563815	-0.677881	0.497847	6	100404413	100412850	-1	protein_coding	coiled-coil domain containing 177 [Source:RGD Symbol;Acc:1561115]
Ccdc18	0.0684658	0.0370174	0.970471	14	1501784	1607711	-1	protein_coding	coiled-coil domain containing 18 [Source:RGD Symbol;Acc:1564165]
Ccdc180	0.699579	0.368197	0.712726	5	60154910	60223522	1	protein_coding	coiled-coil domain containing 180 [Source:RGD Symbol;Acc:6498132]
Ccdc181	-0.331722	-0.577368	0.563691	13	76624567	76638224	1	protein_coding	coiled-coil domain containing 181 [Source:RGD Symbol;Acc:1309708]
Ccdc184	-0.239563	-0.280967	0.778736	7	129298212	129304494	1	protein_coding	coiled-coil domain containing 184 [Source:RGD Symbol;Acc:1593153]
Ccdc186	0.643679	1.1374	0.255371	1	255839595	255871935	-1	protein_coding	coiled-coil domain containing 186 [Source:RGD Symbol;Acc:1307158]
Ccdc191	-0.711275	-0.50572	0.613053	11	56735652	56806375	-1	protein_coding	coiled-coil domain containing 191 [Source:RGD Symbol;Acc:1566314]
Ccdc22	0.39961	0.682605	0.494857	X	14898296	14910244	1	protein_coding	coiled-coil domain containing 22 [Source:RGD Symbol;Acc:1560910]
Ccdc24	-0.483994	-0.25748	0.796808	5	131408143	131412029	-1	protein_coding	coiled-coil domain containing 24 [Source:RGD Symbol;Acc:1562911]
Ccdc25	0.598857	1.40503	0.160012	15	40055368	40087758	1	protein_coding	coiled-coil domain containing 25 [Source:RGD Symbol;Acc:1307689]
Ccdc28a	-1.14755	-1.1696	0.242161	1	12857666	12873003	-1	protein_coding	coiled-coil domain containing 28A [Source:RGD Symbol;Acc:1310326]
Ccdc28b	0.537289	0.802707	0.422144	5	141962276	141967382	-1	protein_coding	coiled coil domain containing 28B [Source:RGD Symbol;Acc:1583447]
Ccdc3	0.728922	0.365529	0.714716	17	73035045	73135337	-1	protein_coding	coiled-coil domain containing 3 [Source:RGD Symbol;Acc:1559473]
Ccdc30	-0.307816	-0.391697	0.695282	5	132926615	133019659	-1	protein_coding	coiled-coil domain containing 30 [Source:RGD Symbol;Acc:1305604]
Ccdc32	0.493156	0.893268	0.371713	3	105998430	106010975	-1	protein_coding	coiled-coil domain containing 32 [Source:RGD Symbol;Acc:1307516]
Ccdc33	2.11828	1.59609	0.110469	8	58435661	58534370	-1	protein_coding	coiled-coil domain containing 33 [Source:RGD Symbol;Acc:1561126]
Ccdc34	0.244603	0.263675	0.79203	3	96552992	96588146	1	protein_coding	coiled-coil domain containing 34 [Source:RGD Symbol;Acc:1560583]
Ccdc39	-0.632452	-0.796577	0.425697	2	116665261	116703350	-1	protein_coding	coiled-coil domain containing 39 [Source:RGD Symbol;Acc:1306277]
Ccdc40	-1.16548	-0.792626	0.427996	10	104486748	104527243	1	protein_coding	coiled-coil domain containing 40 [Source:RGD Symbol;Acc:1592118]
Ccdc43	0.419327	0.483341	0.628853	10	87650556	87662818	-1	protein_coding	coiled-coil domain containing 43 [Source:RGD Symbol;Acc:1311929]
Ccdc47	-0.201483	-0.515112	0.606475	10	91130303	91148881	-1	protein_coding	coiled-coil domain containing 47 [Source:RGD Symbol;Acc:1308813]
Ccdc50	0.0624179	0.139553	0.889013	11	73334248	73395150	-1	protein_coding	coiled-coil domain containing 50 [Source:RGD Symbol;Acc:727841]
Ccdc51	0.981371	1.29652	0.194796	8	109722557	109741472	1	protein_coding	coiled-coil domain containing 51 [Source:RGD Symbol;Acc:1311466]
Ccdc53	0.14773	0.227615	0.819946
Ccdc57	-1.52999	-0.837416	0.402359	10	106092947	106196077	-1	protein_coding	coiled-coil domain containing 57 [Source:RGD Symbol;Acc:1590047]
Ccdc58	-1.30398	-2.22468	0.0261027
Ccdc59	1.10218	0.918429		7	41142760	41149143	1	protein_coding	coiled-coil domain containing 59 [Source:RGD Symbol;Acc:1311912]
Ccdc6	0.00386763	0.0104647	0.991651	20	18433695	18528658	-1	protein_coding	coiled-coil domain containing 6 [Source:RGD Symbol;Acc:1587433]
Ccdc61	-0.341798	-0.370501	0.711009	1	78537494	78557686	-1	protein_coding	coiled-coil domain containing 61 [Source:RGD Symbol;Acc:1307390]
Ccdc62	0.381527	0.269657	0.787424	12	32623170	32660017	-1	protein_coding	coiled-coil domain containing 62 [Source:RGD Symbol;Acc:1586391]
Ccdc65	-0.493755	-0.434397	0.664	7	129857247	129870803	1	protein_coding	coiled-coil domain containing 65 [Source:RGD Symbol;Acc:1595842]
Ccdc66	-0.475489	-0.63999	0.522179	16	2662131	2694023	-1	protein_coding	coiled-coil domain containing 66 [Source:RGD Symbol;Acc:1560873]
Ccdc71	0.227795	0.649634	0.515929	8	109146359	109165216	1	protein_coding	coiled-coil domain containing 71 [Source:RGD Symbol;Acc:1566341]
Ccdc71l	-0.552483	-0.943552	0.345399	6	48960883	48964139	1	lncRNA	coiled-coil domain containing 71-like [Source:RGD Symbol;Acc:1560812]
Ccdc71l	-0.552483	-0.943552	0.345399	6	48960191	48960841	1	protein_coding	coiled-coil domain containing 71-like [Source:RGD Symbol;Acc:1560812]
Ccdc74a	-0.597666	-0.466999	0.640501	11	83355874	83360378	-1	protein_coding	coiled-coil domain containing 74A [Source:RGD Symbol;Acc:1588214]
Ccdc77	0.318918	0.187563	0.851219	4	153534187	153566545	-1	protein_coding	coiled-coil domain containing 77 [Source:RGD Symbol;Acc:1310710]
Ccdc8	-1.11859	-0.729413	0.465749	1	77679218	77683090	1	protein_coding	coiled-coil domain containing 8 [Source:RGD Symbol;Acc:1359717]
Ccdc80	0.838873	1.62953	0.103202	11	55685872	55719137	-1	protein_coding	coiled-coil domain containing 80 [Source:RGD Symbol;Acc:69421]
Ccdc82	0.116409	0.0918438	0.926822	8	10228430	10265963	1	protein_coding	coiled-coil domain containing 82 [Source:RGD Symbol;Acc:1359666]
Ccdc84	0.509564	0.717193	0.473255
Ccdc85a	-1.04594	-0.634513	0.525746	14	102129029	102359058	-1	protein_coding	coiled-coil domain containing 85A [Source:RGD Symbol;Acc:1311700]
Ccdc85b	-0.383516	-0.93599	0.349278	1	202763631	202764703	-1	protein_coding	coiled-coil domain containing 85B [Source:RGD Symbol;Acc:1565319]
Ccdc85c	-0.345207	-0.913597	0.360929	6	127113442	127184371	-1	protein_coding	coiled-coil domain containing 85C [Source:RGD Symbol;Acc:1589818]
Ccdc86	-0.274491	-0.257914	0.796473	1	207590168	207596544	-1	protein_coding	coiled-coil domain containing 86 [Source:RGD Symbol;Acc:1359280]
Ccdc88a	-0.268666	-0.77424	0.438789	14	103103513	103252368	1	protein_coding	coiled coil domain containing 88A [Source:RGD Symbol;Acc:1306694]
Ccdc88b	-0.84763	-1.14049	0.254081	1	204036918	204052970	-1	protein_coding	coiled-coil domain containing 88B [Source:RGD Symbol;Acc:1311475]
Ccdc88c	0.760152	1.2409	0.214641	6	120169738	120289555	-1	protein_coding	coiled-coil domain containing 88C [Source:RGD Symbol;Acc:1307429]
Ccdc9	-0.144074	-0.28624	0.774694
Ccdc90b	-0.348255	-0.380953	0.703238	1	146633036	146647338	1	protein_coding	coiled-coil domain containing 90B [Source:RGD Symbol;Acc:1308637]
Ccdc91	-0.62073	-1.20109	0.229718	4	180402376	180574364	1	protein_coding	coiled-coil domain containing 91 [Source:RGD Symbol;Acc:1359502]
Ccdc92	0.392134	0.812364	0.416583	12	31796684	31823337	1	protein_coding	coiled-coil domain containing 92 [Source:RGD Symbol;Acc:1601131]
Ccdc93	0.38074	0.604986	0.545188	13	32607587	32676023	1	protein_coding	coiled-coil domain containing 93 [Source:RGD Symbol;Acc:1560504]
Ccdc94	0.0969917	0.100079	0.920282
Ccdc96	0.00901711	0.00477612	0.996189	14	74276960	74278888	-1	protein_coding	coiled-coil domain containing 96 [Source:RGD Symbol;Acc:1305153]
Ccdc97	0.175982	0.370747	0.710826	1	81219230	81226986	-1	protein_coding	coiled-coil domain containing 97 [Source:RGD Symbol;Acc:1309393]
Cchcr1	0.306674	0.169123	0.8657	20	3205676	3218308	-1	protein_coding	coiled-coil alpha-helical rod protein 1 [Source:RGD Symbol;Acc:1302992]
Cck	0.47118	1.10411	0.269546	8	121153500	121160084	-1	protein_coding	cholecystokinin [Source:RGD Symbol;Acc:2288]
Cckar	-1.03739	-1.35496	0.17543	14	57292397	57300747	1	protein_coding	cholecystokinin A receptor [Source:RGD Symbol;Acc:2289]
Cckbr	0.214233	0.234911	0.814278	1	159771733	159814881	1	protein_coding	cholecystokinin B receptor [Source:RGD Symbol;Acc:2290]
Ccl11	0.314035	0.157897	0.874538	10	67028328	67032926	1	protein_coding	C-C motif chemokine ligand 11 [Source:RGD Symbol;Acc:3644]
Ccl19	-0.40591	-0.602148	0.547076	5	56963364	56965308	-1	protein_coding	C-C motif chemokine ligand 19 [Source:RGD Symbol;Acc:1310336]
Ccl21	0.449107	0.3624	0.717053	5	56980558	56981686	-1	protein_coding	C-C motif chemokine ligand 21 [Source:RGD Symbol;Acc:1311996]
Ccl27	0.795095	1.26242	0.206799	5	56941402	56948506	-1	protein_coding	C-C motif chemokine ligand 27 [Source:RGD Symbol;Acc:1304660]
Ccl5	-0.161673	-0.17169	0.863681	10	68322829	68327377	-1	protein_coding	C-C motif chemokine ligand 5 [Source:RGD Symbol;Acc:69069]
Ccm2	-0.540234	-1.40901	0.158832	14	81418236	81464116	1	protein_coding	CCM2 scaffold protein [Source:RGD Symbol;Acc:1308067]
Ccm2l	0.799874	0.443431		3	141533511	141549140	1	protein_coding	CCM2 like scaffold protein [Source:RGD Symbol;Acc:1305202]
Ccna1	2.65764	0.872234	0.383081	2	139201074	139243157	-1	protein_coding	cyclin A1 [Source:RGD Symbol;Acc:1310639]
Ccna2	-1.19498	-1.57352	0.115597	2	119426089	119433577	-1	protein_coding	cyclin A2 [Source:RGD Symbol;Acc:621059]
Ccnb1	-0.415214	-0.678396	0.497521	2	31912193	31921172	-1	protein_coding	cyclin B1 [Source:RGD Symbol;Acc:2291]
Ccnb1ip1	-0.0486832	-0.0262234	0.979079	15	24014908	24028475	-1	protein_coding	cyclin B1 interacting protein 1 [Source:RGD Symbol;Acc:1561930]
Ccnb2	0.564986	0.502235	0.615502	8	71087595	71100874	-1	protein_coding	cyclin B2 [Source:RGD Symbol;Acc:1308176]
Ccnc	-0.810361	-1.64588	0.0997885	5	35266823	35296584	1	protein_coding	cyclin C [Source:RGD Symbol;Acc:70905]
Ccnd1	-0.547183	-1.51528	0.129701	1	200089002	200098602	-1	protein_coding	cyclin D1 [Source:RGD Symbol;Acc:68384]
Ccnd2	-0.239647	-0.642521	0.520535	4	159962363	159989495	-1	protein_coding	cyclin D2 [Source:RGD Symbol;Acc:621083]
Ccnd3	-0.244991	-0.505488	0.613216	9	13394169	13489371	-1	protein_coding	cyclin D3 [Source:RGD Symbol;Acc:2293]
Ccndbp1	0.700658	1.26291	0.206621	3	107962261	107974233	1	protein_coding	cyclin D1 binding protein 1 [Source:RGD Symbol;Acc:1304669]
Ccne1	0.597016	0.926683	0.354091	1	90781949	90791101	-1	protein_coding	cyclin E1 [Source:RGD Symbol;Acc:2294]
Ccne2	-0.0885672	-0.111621	0.911124	5	24284922	24297632	1	protein_coding	cyclin E2 [Source:RGD Symbol;Acc:1307783]
Ccnf	0.872238	0.871242	0.383622	10	13253380	13279101	-1	protein_coding	cyclin F [Source:RGD Symbol;Acc:67401]
Ccng1	-0.31774	-1.00535	0.314729	10	25176234	25181641	-1	protein_coding	cyclin G1 [Source:RGD Symbol;Acc:2295]
Ccng2	0.459975	0.900505	0.367851	14	14804322	14812830	-1	protein_coding	cyclin G2 [Source:RGD Symbol;Acc:1305002]
Ccnh	0.0607312	0.110403	0.91209	2	15834833	15855819	1	protein_coding	cyclin H [Source:RGD Symbol;Acc:69419]
Ccni	-0.4015	-1.47264	0.140848	14	14879717	14902510	1	protein_coding	cyclin I [Source:RGD Symbol;Acc:1309209]
Ccnjl	-1.8617	-1.37884	0.167945	10	27995679	28053426	1	protein_coding	cyclin J-like [Source:RGD Symbol;Acc:1561384]
Ccnk	-0.593748	-1.19048	0.233858	6	127090569	127113191	1	protein_coding	cyclin K [Source:RGD Symbol;Acc:1595690]
Ccnl1	-0.0485512	-0.1112	0.911457	2	150184798	150197368	-1	protein_coding	cyclin L1 [Source:RGD Symbol;Acc:620864]
Ccnl2	0.00789507	0.0270123	0.97845	5	166417508	166436882	1	protein_coding	cyclin L2 [Source:RGD Symbol;Acc:1309149]
Ccnt1	-0.790628	-0.598592	0.549445	7	129691209	129717871	-1	protein_coding	cyclin T1 [Source:RGD Symbol;Acc:1311151]
Ccnt2	0.0189503	0.0514933	0.958932	13	39251573	39292019	1	protein_coding	cyclin T2 [Source:RGD Symbol;Acc:1309205]
Ccny	-0.657274	-1.42797	0.1533	17	57384176	57522378	-1	protein_coding	cyclin Y [Source:RGD Symbol;Acc:1565969]
Ccnyl1	-0.430456	-0.622127	0.533858	9	66071543	66107999	1	protein_coding	cyclin Y-like 1 [Source:RGD Symbol;Acc:1310683]
Ccp110	-0.603302	-0.988281	0.323015	1	173042310	173072873	1	protein_coding	centriolar coiled-coil protein 110 [Source:RGD Symbol;Acc:1310509]
Ccpg1	-0.12979	-0.373164	0.709027	8	73719955	73752430	1	protein_coding	cell cycle progression 1 [Source:RGD Symbol;Acc:1311261]
Ccpg1os	2.07841	0.965864	0.334112
Ccr1	-5.84973	-1.94355
Ccr5	-3.68719	-1.58516		8	123752325	123759260	1	protein_coding	C-C motif chemokine receptor 5 [Source:RGD Symbol;Acc:620596]
Ccr7	1.66018	2.37736	0.0174372	10	84097381	84108309	-1	protein_coding	C-C motif chemokine receptor 7 [Source:RGD Symbol;Acc:735151]
Ccs	0.152306	0.282162	0.777819	1	202113804	202134915	-1	protein_coding	copper chaperone for superoxide dismutase [Source:RGD Symbol;Acc:620403]
Ccsap	0.613292	0.959962	0.337074	19	51826994	51842753	-1	protein_coding	centriole, cilia and spindle-associated protein [Source:RGD Symbol;Acc:1563235]
Ccser1	0.252455	0.277352	0.78151	4	90292780	91388786	1	protein_coding	coiled-coil serine-rich protein 1 [Source:RGD Symbol;Acc:1565731]
Ccser2	-0.13316	-0.343398	0.731299	16	12613103	12725738	-1	protein_coding	coiled-coil serine-rich protein 2 [Source:RGD Symbol;Acc:1304626]
Cct2	-0.687901	-1.93911	0.0524875	7	52692725	52706944	-1	protein_coding	chaperonin containing TCP1 subunit 2 [Source:RGD Symbol;Acc:1359143]
Cct3	-0.352719	-0.979641	0.327264	2	173765698	173790757	1	protein_coding	chaperonin containing TCP1 subunit 3 [Source:RGD Symbol;Acc:735038]
Cct4	-0.318949	-1.26511	0.205832	14	96991859	97005267	1	protein_coding	chaperonin containing TCP1 subunit 4 [Source:RGD Symbol;Acc:727937]
Cct5	0.332019	1.33193	0.182884	2	82590630	82602930	-1	protein_coding	chaperonin containing TCP1 subunit 5 [Source:RGD Symbol;Acc:735161]
Cct6a	-0.101227	-0.373973	0.708424	12	26872574	26883337	-1	protein_coding	chaperonin containing TCP1 subunit 6A [Source:RGD Symbol;Acc:1304763]
Cct6b	-3.51507	-1.55381	0.12023	10	67652546	67701284	-1	protein_coding	chaperonin containing TCP1 subunit 6B [Source:RGD Symbol;Acc:1359453]
Cct7	-0.202935	-0.62282	0.533403	4	117989232	118006580	1	protein_coding	chaperonin containing TCP1 subunit 7 [Source:RGD Symbol;Acc:1306422]
Cct8	-0.335986	-1.45429	0.145865	11	26710370	26722079	-1	protein_coding	chaperonin containing TCP1 subunit 8 [Source:RGD Symbol;Acc:1305452]
Ccz1b	-1.327	-2.21355	0.0268597	12	10601056	10624608	1	protein_coding	CCZ1 homolog B, vacuolar protein trafficking and biogenesis associated [Source:RGD Symbol;Acc:1306410]
Cd14	-1.53	-1.32584	0.184893	18	28335340	28337261	-1	protein_coding	CD14 molecule [Source:RGD Symbol;Acc:620588]
Cd164	-0.855105	-2.27346	0.0229984	20	45023973	45035634	1	protein_coding	CD164 molecule [Source:RGD Symbol;Acc:70942]
Cd164l2	1.4047	0.767865		5	145423892	145427720	1	protein_coding	CD164 molecule like 2 [Source:RGD Symbol;Acc:2323068]
Cd180	-2.11222	-1.56274	0.118114	2	33855991	33899936	1	protein_coding	CD180 molecule [Source:RGD Symbol;Acc:1308170]
Cd19	0.0153328	0.0272577	0.978254	1	180987286	180993975	-1	protein_coding	CD19 molecule [Source:RGD Symbol;Acc:1309086]
Cd1d1	1.04952	0.754175	0.450744	2	172423582	172427089	-1	protein_coding	CD1d1 molecule [Source:RGD Symbol;Acc:2296]
Cd200	-0.328565	-0.75124	0.452508	11	55410196	55501648	1	protein_coding	Cd200 molecule [Source:RGD Symbol;Acc:3104]
Cd209a	3.80437	1.25846	0.208227	12	1822663	1828246	-1	protein_coding	CD209a molecule [Source:RGD Symbol;Acc:1308239]
Cd22	-0.273759	-0.189608	0.849616	1	86117459	86132322	-1	protein_coding	CD22 molecule [Source:RGD Symbol;Acc:1311610]
Cd24	0.0676917	0.160347	0.872608	20	47073512	47079662	1	protein_coding	CD24 molecule [Source:RGD Symbol;Acc:2298]
Cd247	-1.61414	-0.52985	0.596216	13	78043307	78122263	1	protein_coding	Cd247 molecule [Source:RGD Symbol;Acc:2305]
Cd27	-3.50236	-1.88724	0.0591286	4	158030703	158035592	-1	protein_coding	CD27 molecule [Source:RGD Symbol;Acc:1560499]
Cd274	1.12959	0.739702	0.459481	1	227116649	227134450	1	protein_coding	CD274 molecule [Source:RGD Symbol;Acc:1566211]
Cd276	0.538914	1.10653	0.268499	8	58937751	58968380	-1	protein_coding	Cd276 molecule [Source:RGD Symbol;Acc:727815]
Cd28	-4.64622	-1.54575		9	62166192	62194685	1	protein_coding	Cd28 molecule [Source:RGD Symbol;Acc:2299]
Cd2ap	-1.95875	-2.33785	0.0193953	9	18086984	18182199	1	protein_coding	CD2-associated protein [Source:RGD Symbol;Acc:727803]
Cd2bp2	0.11932	0.326509	0.744039	1	181809406	181813448	-1	protein_coding	Cd2 (cytoplasmic tail) binding protein 2 [Source:RGD Symbol;Acc:1311741]
Cd300lg	1.36031	0.560229	0.575323	10	86991921	87008733	1	protein_coding	Cd300 molecule-like family member G [Source:RGD Symbol;Acc:1584376]
Cd302	-2.34335	-1.71779	0.0858358	3	44722325	44756045	-1	protein_coding	CD302 molecule [Source:RGD Symbol;Acc:1307606]
Cd320	0.477433	0.914481	0.360464	7	14609146	14631976	1	protein_coding	CD320 molecule [Source:RGD Symbol;Acc:1305860]
Cd34	0.101126	0.126943	0.898986	13	106480043	106499832	1	protein_coding	CD34 molecule [Source:RGD Symbol;Acc:1306863]
Cd36	-5.85323	-1.94473
Cd37	-0.608575	-0.899027	0.368638	1	95719190	95724648	-1	protein_coding	CD37 molecule [Source:RGD Symbol;Acc:62035]
Cd38	1.42815	1.59609	0.110469	14	67172063	67211986	-1	protein_coding	CD38 molecule [Source:RGD Symbol;Acc:2303]
Cd3eap	0.171414	0.115018	0.908431
Cd4	-1.59933	-0.616273	0.537714
Cd40	2.47504	0.940437	0.346994	3	153790449	153805534	1	protein_coding	CD40 molecule [Source:RGD Symbol;Acc:619830]
Cd40lg	-3.10772	-1.05268	0.292487	X	135126969	135138306	1	protein_coding	CD40 ligand [Source:RGD Symbol;Acc:708418]
Cd44	0.0219457	0.0445876	0.964436	3	89157058	89244620	-1	protein_coding	CD44 molecule (Indian blood group) [Source:RGD Symbol;Acc:2307]
Cd46	2.21811	1.11136	0.266413	13	106574858	106660445	-1	protein_coding	CD46 molecule [Source:RGD Symbol;Acc:3061]
Cd47	0.0116647	0.0474928	0.96212	11	50906177	50969425	-1	protein_coding	Cd47 molecule [Source:RGD Symbol;Acc:2308]
Cd48	0.394884	0.260183	0.794723	13	84185532	84209142	1	protein_coding	Cd48 molecule [Source:RGD Symbol;Acc:620620]
Cd53	-1.74898	-1.34911		2	194352139	194399657	-1	protein_coding	Cd53 molecule [Source:RGD Symbol;Acc:2310]
Cd59	0.690244	1.06355	0.287534	3	90459162	90478847	1	protein_coding	CD59 molecule [Source:RGD Symbol;Acc:2311]
Cd5l	-4.30056	-1.68249	0.092474
Cd6	2.05531	0.816777	0.414056	1	207442877	207481634	-1	protein_coding	Cd6 molecule [Source:RGD Symbol;Acc:2312]
Cd63	-0.591052	-1.39321	0.163557	7	1325103	1399178	1	protein_coding	Cd63 molecule [Source:RGD Symbol;Acc:62080]
Cd68	-2.63479	-0.9178	0.358723	10	54381815	54383697	-1	protein_coding	Cd68 molecule [Source:RGD Symbol;Acc:1305970]
Cd72	-3.34834	-2.36487		5	57697367	57704725	-1	protein_coding	Cd72 molecule [Source:RGD Symbol;Acc:1309757]
Cd74	0.0484935	0.16641	0.867834	18	54256778	54266003	1	protein_coding	CD74 molecule [Source:RGD Symbol;Acc:2313]
Cd79a	-0.401786	-0.564895	0.572145	1	80493581	80497935	1	protein_coding	CD79a molecule [Source:RGD Symbol;Acc:6484896]
Cd79b	0.284142	0.492089	0.622656	10	91239356	91242625	-1	protein_coding	CD79b molecule [Source:RGD Symbol;Acc:620012]
Cd80	-3.9929	-1.61096	0.107188	11	62254624	62292030	-1	protein_coding	Cd80 molecule [Source:RGD Symbol;Acc:2314]
Cd81	0.159488	0.642043	0.520845	1	198241484	198251660	1	protein_coding	Cd81 molecule [Source:RGD Symbol;Acc:2315]
Cd82	0.0743218	0.0901261	0.928187	3	79385887	79431809	-1	protein_coding	Cd82 molecule [Source:RGD Symbol;Acc:69070]
Cd83	-0.912903	-1.19641	0.231537	17	20887309	20907083	-1	protein_coding	CD83 molecule [Source:RGD Symbol;Acc:1309677]
Cd9	-0.643855	-0.901089		4	158256328	158289222	-1	protein_coding	CD9 molecule [Source:RGD Symbol;Acc:2318]
Cd93	-1.50427	-1.38139	0.167158	3	135891859	135898378	-1	protein_coding	CD93 molecule [Source:RGD Symbol;Acc:621251]
Cd99	0.642144	1.22899	0.219076
Cdadc1	0.223012	0.416795	0.676828	15	33723435	33755576	-1	protein_coding	cytidine and dCMP deaminase domain containing 1 [Source:RGD Symbol;Acc:1311845]
Cdan1	-0.0647495	-0.113443	0.909679	3	107673645	107689773	-1	protein_coding	codanin 1 [Source:RGD Symbol;Acc:1306771]
Cdc123	0.458397	1.45743	0.144997	17	72459282	72503316	1	protein_coding	cell division cycle 123 [Source:RGD Symbol;Acc:619766]
Cdc14a	-1.72098	-1.70689	0.0878428	2	204225540	204380927	-1	protein_coding	cell division cycle 14A [Source:RGD Symbol;Acc:1304649]
Cdc14b	-0.473256	-0.317411	0.750932	17	844685	933235	1	protein_coding	cell division cycle 14B [Source:RGD Symbol;Acc:1311163]
Cdc16	-0.0243057	-0.0512233	0.959148	16	75773028	75796550	-1	protein_coding	cell division cycle 16 [Source:RGD Symbol;Acc:1305076]
Cdc20	-0.600734	-1.09308	0.274357	5	131966215	131970512	-1	protein_coding	cell division cycle 20 [Source:RGD Symbol;Acc:620477]
Cdc23	-0.468911	-1.35267	0.176161	18	26236890	26291163	-1	protein_coding	cell division cycle 23 [Source:RGD Symbol;Acc:1304819]
Cdc25a	-0.537172	-0.764242	0.444723	8	109864478	109882701	1	protein_coding	cell division cycle 25A [Source:RGD Symbol;Acc:621498]
Cdc25b	0.475799	0.706656	0.47978	3	118407128	118417272	1	protein_coding	cell division cycle 25B [Source:RGD Symbol;Acc:621500]
Cdc25c	3.47634	1.89901	0.0575638	18	26335834	26356185	-1	protein_coding	cell division cycle 25C [Source:RGD Symbol;Acc:1311875]
Cdc26	-0.23118	-0.321279	0.747999
Cdc27	-0.663752	-1.4394	0.150037	10	89400940	89449736	-1	protein_coding	cell division cycle 27 [Source:RGD Symbol;Acc:1304921]
Cdc34	0.00194296	0.00527041	0.995795	7	10017588	10023186	-1	protein_coding	cell division cycle 34, ubiqiutin conjugating enzyme [Source:RGD Symbol;Acc:1305411]
Cdc37	-0.320393	-1.08686	0.277099	8	19671938	19690809	-1	protein_coding	cell division cycle 37, HSP90 cochaperone [Source:RGD Symbol;Acc:71006]
Cdc37l1	-0.403691	-0.761074	0.446613	1	226705003	226761175	1	protein_coding	cell division cycle 37-like 1 [Source:RGD Symbol;Acc:1309295]
Cdc40	-0.595629	-0.968984	0.332553	20	44273089	44325358	-1	protein_coding	cell division cycle 40 [Source:RGD Symbol;Acc:1307063]
Cdc42	-0.481166	-1.59238	0.1113	5	149553724	149593111	-1	protein_coding	cell division cycle 42 [Source:RGD Symbol;Acc:71043]
Cdc42bpa	-0.0389065	-0.0980375	0.921903	13	91684007	91903732	1	protein_coding	CDC42 binding protein kinase alpha [Source:RGD Symbol;Acc:621406]
Cdc42bpb	0.326117	1.05127	0.293136	6	130333712	130416377	-1	protein_coding	CDC42 binding protein kinase beta [Source:RGD Symbol;Acc:621753]
Cdc42bpg	-0.4079	-0.565805	0.571526	1	203608574	203628502	1	protein_coding	CDC42 binding protein kinase gamma [Source:RGD Symbol;Acc:1307260]
Cdc42ep1	0.399901	0.682426	0.49497	7	110395332	110403200	1	protein_coding	CDC42 effector protein 1 [Source:RGD Symbol;Acc:1311131]
Cdc42ep2	-0.46332	-0.469594	0.638645	1	203201873	203210897	-1	protein_coding	CDC42 effector protein 2 [Source:RGD Symbol;Acc:1310253]
Cdc42ep3	-1.14757	-1.27666	0.201724	6	15708730	15732721	1	protein_coding	CDC42 effector protein 3 [Source:RGD Symbol;Acc:1305858]
Cdc42ep4	1.04621	1.34321	0.179205	10	98772495	98797695	-1	protein_coding	CDC42 effector protein 4 [Source:RGD Symbol;Acc:1311567]
Cdc42se1	0.0771125	0.256928	0.797235	2	182804925	182814028	1	lncRNA	CDC42 small effector 1 [Source:RGD Symbol;Acc:1561700]
Cdc42se2	0.644195	1.06888	0.285124	1	91287876	91288130	1	protein_coding	CDC42 small effector 2 [Source:RGD Symbol;Acc:1563924]
Cdc45	-0.0798083	-0.0938388	0.925237	11	82185473	82210619	1	protein_coding	cell division cycle 45 [Source:RGD Symbol;Acc:1590928]
Cdc45	-0.0798083	-0.0938388	0.925237	11	82211475	82214992	-1	protein_coding	cell division cycle 45 [Source:RGD Symbol;Acc:1590928]
Cdc5l	-0.340681	-1.09622	0.272984	9	15564767	15603450	1	protein_coding	cell division cycle 5-like [Source:RGD Symbol;Acc:70892]
Cdc6	1.5312	0.596315	0.550965	10	83864638	83878011	1	protein_coding	cell division cycle 6 [Source:RGD Symbol;Acc:1309157]
Cdc7	-0.423019	-0.333369	0.738856	14	2804661	2824778	-1	protein_coding	cell division cycle 7 [Source:RGD Symbol;Acc:1308351]
Cdc73	-1.25333	-2.23366	0.0255056	13	55357226	55449656	-1	protein_coding	cell division cycle 73 [Source:RGD Symbol;Acc:1311766]
Cdca3	0.378628	0.362632	0.71688	4	157634928	157638799	1	protein_coding	cell division cycle associated 3 [Source:RGD Symbol;Acc:1359093]
Cdca4	-1.48477	-1.89988	0.0574495	6	131892087	131901564	-1	protein_coding	cell division cycle associated 4 [Source:RGD Symbol;Acc:1563593]
Cdca7	-0.467316	-0.554962	0.57892	3	57322708	57333353	1	protein_coding	cell division cycle associated 7 [Source:RGD Symbol;Acc:1309363]
Cdca7l	-0.259692	-0.193779	0.846349	6	138794228	138839888	1	protein_coding	cell division cycle associated 7 like [Source:RGD Symbol;Acc:1564080]
Cdca8	-2.60735	-2.03086	0.042269	5	137176417	137198629	-1	protein_coding	cell division cycle associated 8 [Source:RGD Symbol;Acc:1566306]
Cdcp1	-2.57966	-1.81787	0.0690843	8	122828685	122865388	-1	protein_coding	CUB domain containing protein 1 [Source:RGD Symbol;Acc:1305578]
Cdh1	0.573938	0.822451	0.41082	19	34492371	34561775	1	protein_coding	cadherin 1 [Source:RGD Symbol;Acc:69279]
Cdh10	0.137004	0.21832	0.827179	2	68628780	68850995	1	protein_coding	cadherin 10 [Source:RGD Symbol;Acc:619741]
Cdh11	0.0368495	0.0898696	0.928391	19	2148458	2304272	1	protein_coding	cadherin 11 [Source:RGD Symbol;Acc:619742]
Cdh12	-0.0813925	-0.0749109	0.940286	2	70475043	71700572	1	protein_coding	cadherin 12 [Source:RGD Symbol;Acc:1566350]
Cdh13	-0.152251	-0.482222	0.629648	19	46349430	47387459	1	protein_coding	cadherin 13 [Source:RGD Symbol;Acc:619745]
Cdh17	1.82159	1.27066	0.203851	5	25262758	25314884	1	protein_coding	cadherin 17 [Source:RGD Symbol;Acc:619748]
Cdh18	0.243253	0.345067	0.730044	2	73345005	73820138	1	protein_coding	cadherin 18 [Source:RGD Symbol;Acc:1305430]
Cdh2	0.0931096	0.388961	0.697305	18	7776704	7990167	-1	protein_coding	cadherin 2 [Source:RGD Symbol;Acc:69280]
Cdh20	-1.32104	-1.06093	0.28872	13	20738081	21068676	1	protein_coding	cadherin 20 [Source:RGD Symbol;Acc:1305438]
Cdh22	1.11847	1.81559	0.0694336	3	153845787	153970588	-1	protein_coding	cadherin 22 [Source:RGD Symbol;Acc:2321]
Cdh23	-0.258174	-0.208773	0.834626	20	28240645	28622419	-1	protein_coding	cadherin-related 23 [Source:RGD Symbol;Acc:619760]
Cdh24	0.550349	1.68985	0.091057	15	28091637	28101340	-1	protein_coding	cadherin 24 [Source:RGD Symbol;Acc:1560161]
Cdh4	0.0161739	0.031718	0.974697	3	166525099	167003371	1	protein_coding	cadherin 4 [Source:RGD Symbol;Acc:621091]
Cdh5	0.301246	0.280661	0.778971	19	815411	854368	-1	protein_coding	cadherin 5 [Source:RGD Symbol;Acc:1307370]
Cdh6	0.549304	0.47644	0.633761	2	62079137	62225228	-1	protein_coding	cadherin 6 [Source:RGD Symbol;Acc:2322]
Cdh7	-1.13477	-1.04996	0.293736	13	26672484	26819846	1	protein_coding	cadherin 7 [Source:RGD Symbol;Acc:1306856]
Cdh8	0.596794	1.07927	0.280469	19	5494174	5895669	1	protein_coding	cadherin 8 [Source:RGD Symbol;Acc:69286]
Cdh9	2.28385	2.38463	0.0170965	2	66228117	66367121	1	protein_coding	cadherin 9 [Source:RGD Symbol;Acc:1308343]
Cdhr1	0.227101	0.333499	0.738758	16	12843437	12863396	-1	protein_coding	cadherin-related family member 1 [Source:RGD Symbol;Acc:620420]
Cdhr2	1.70754	1.3196	0.186968	17	9876860	9912575	-1	protein_coding	cadherin-related family member 2 [Source:RGD Symbol;Acc:1560576]
Cdhr3	3.13334	1.13322	0.257123	6	49641813	49702017	-1	protein_coding	cadherin-related family member 3 [Source:RGD Symbol;Acc:1591286]
Cdhr5	-1.75676	-0.906843	0.36449	1	196373112	196381543	-1	protein_coding	cadherin-related family member 5 [Source:RGD Symbol;Acc:620504]
Cdip1	0.679516	2.12656	0.0334564	10	10774705	10796980	1	protein_coding	cell death-inducing p53 target 1 [Source:RGD Symbol;Acc:1310686]
Cdipt	0.307819	1.0335	0.30137	1	181583141	181587408	1	protein_coding	CDP-diacylglycerol--inositol 3-phosphatidyltransferase [Source:RGD Symbol;Acc:620576]
Cdk1	0.105564	0.16489	0.86903	20	19266248	19281408	1	protein_coding	cyclin-dependent kinase 1 [Source:RGD Symbol;Acc:2319]
Cdk10	0.666528	1.56575	0.117408	19	51261356	51269078	1	protein_coding	cyclin-dependent kinase 10 [Source:RGD Symbol;Acc:1304851]
Cdk11b	-0.564103	-2.03604	0.0417468	5	166212829	166238876	1	protein_coding	cyclin-dependent kinase 11B [Source:RGD Symbol;Acc:628604]
Cdk12	-0.600108	-1.48223	0.138279	10	83201211	83280888	1	protein_coding	cyclin-dependent kinase 12 [Source:RGD Symbol;Acc:621111]
Cdk12	-0.600108	-1.48223	0.138279	10	83270907	83280883	1	protein_coding	cyclin-dependent kinase 12 [Source:RGD Symbol;Acc:621111]
Cdk13	-0.817119	-2.14097	0.0322763	17	47251163	47341721	1	protein_coding	cyclin-dependent kinase 13 [Source:RGD Symbol;Acc:1311226]
Cdk14	-0.434607	-0.902682	0.366695	4	28666843	29258861	1	protein_coding	cyclin-dependent kinase 14 [Source:RGD Symbol;Acc:1305544]
Cdk16	-0.0590369	-0.21211	0.832021	X	1492814	1504148	-1	protein_coding	cyclin-dependent kinase 16 [Source:RGD Symbol;Acc:620584]
Cdk17	0.653861	2.67845	0.00739638	7	27683890	27764910	1	protein_coding	cyclin-dependent kinase 17 [Source:RGD Symbol;Acc:1565593]
Cdk18	-2.16235	-3.13362	0.00172664	13	43556748	43588525	-1	protein_coding	cyclin-dependent kinase 18 [Source:RGD Symbol;Acc:1309523]
Cdk19	-0.163797	-0.374209	0.708249	20	43770409	43910628	1	protein_coding	cyclin-dependent kinase 19 [Source:RGD Symbol;Acc:1305435]
Cdk2	-1.4531	-2.16084	0.0307075	7	1129811	1137403	-1	protein_coding	cyclin dependent kinase 2 [Source:RGD Symbol;Acc:70486]
Cdk20	-0.402309	-0.542663	0.587362	17	701124	707826	-1	protein_coding	cyclin-dependent kinase 20 [Source:RGD Symbol;Acc:1305219]
Cdk2ap1	0.291032	0.844123	0.398601	12	32249747	32258479	1	protein_coding	cyclin-dependent kinase 2 associated protein 1 [Source:RGD Symbol;Acc:1308664]
Cdk2ap2	0.151389	0.310216	0.756397	1	201391466	201393137	1	protein_coding	cyclin-dependent kinase 2 associated protein 2 [Source:RGD Symbol;Acc:1588883]
Cdk4	-0.0409505	-0.12011	0.904396	7	62883105	62942403	1	protein_coding	cyclin-dependent kinase 4 [Source:RGD Symbol;Acc:621120]
Cdk5	-0.0209224	-0.0742507	0.940811	4	10754687	10760112	1	protein_coding	cyclin-dependent kinase 5 [Source:RGD Symbol;Acc:70514]
Cdk5r1	0.0916702	0.295312	0.767755	10	65483941	65488456	1	protein_coding	cyclin-dependent kinase 5 regulatory subunit 1 [Source:RGD Symbol;Acc:629472]
Cdk5r2	0.257517	0.620374	0.535012	9	76416062	76418344	1	protein_coding	cyclin-dependent kinase 5 regulatory subunit 2 [Source:RGD Symbol;Acc:1562530]
Cdk5rap1	-0.458269	-0.851318	0.394593	3	142708028	142872677	-1	pseudogene	CDK5 regulatory subunit associated protein 1 [Source:RGD Symbol;Acc:708387]
Cdk5rap2	-0.108552	-0.202487	0.839536	5	83792284	83960782	-1	protein_coding	CDK5 regulatory subunit associated protein 2 [Source:RGD Symbol;Acc:708451]
Cdk5rap3	-0.0746239	-0.187294	0.85143	10	81894393	81903590	-1	protein_coding	CDK5 regulatory subunit associated protein 3 [Source:RGD Symbol;Acc:620002]
Cdk6	-0.244936	-0.219055	0.826607	4	30646460	30829634	-1	protein_coding	cyclin-dependent kinase 6 [Source:RGD Symbol;Acc:621121]
Cdk7	0.101831	0.160274	0.872665	2	31840558	31865383	-1	protein_coding	cyclin-dependent kinase 7 [Source:RGD Symbol;Acc:621124]
Cdk8	-0.60457	-1.64973	0.0989974
Cdk9	0.360366	1.12236	0.261707	3	15996468	16002410	-1	protein_coding	cyclin-dependent kinase 9 [Source:RGD Symbol;Acc:1359638]
Cdkal1	0.374672	0.301799	0.762806	17	34718687	35407524	1	protein_coding	CDK5 regulatory subunit associated protein 1-like 1 [Source:RGD Symbol;Acc:1310246]
Cdkl1	2.37725	2.48901	0.01281	6	88224143	88270276	-1	protein_coding	cyclin dependent kinase like 1 [Source:RGD Symbol;Acc:1305080]
Cdkl2	-0.703282	-1.28363	0.199272	14	16028363	16063252	1	protein_coding	cyclin dependent kinase like 2 [Source:RGD Symbol;Acc:1309625]
Cdkl5	0.157096	0.207444	0.835663	X	33821257	33986582	1	protein_coding	cyclin-dependent kinase-like 5 [Source:RGD Symbol;Acc:2324133]
Cdkn1a	0.316623	0.803344	0.421776	20	7149217	7159585	1	protein_coding	cyclin-dependent kinase inhibitor 1A [Source:RGD Symbol;Acc:69328]
Cdkn1b	-0.264861	-0.718127	0.472679	4	167760181	167764982	1	protein_coding	cyclin-dependent kinase inhibitor 1B [Source:RGD Symbol;Acc:69062]
Cdkn1c	-0.942328	-1.30957	0.190341	1	198655407	198658048	-1	protein_coding	cyclin-dependent kinase inhibitor 1C [Source:RGD Symbol;Acc:727892]
Cdkn2aip	-1.31988	-1.71925	0.0855687	16	44536234	44540033	1	protein_coding	CDKN2A interacting protein [Source:RGD Symbol;Acc:1305302]
Cdkn2aipnl	-0.239649	-0.394817	0.692978	10	36231087	36240564	1	protein_coding	CDKN2A interacting protein N-terminal like [Source:RGD Symbol;Acc:1308696]
Cdkn2b	1.5883	1.60833	0.107762	5	104010680	104019050	-1	protein_coding	cyclin-dependent kinase inhibitor 2B [Source:RGD Symbol;Acc:2324]
Cdkn2c	-0.27715	-0.403627	0.686487	5	124411124	124416278	-1	protein_coding	cyclin-dependent kinase inhibitor 2C [Source:RGD Symbol;Acc:2325]
Cdkn3	-1.92135	-1.98327	0.0473376	15	20022664	20033945	1	protein_coding	cyclin-dependent kinase inhibitor 3 [Source:RGD Symbol;Acc:1307781]
Cdo1	0.426594	0.515246	0.606381	18	39432474	39447296	-1	protein_coding	cysteine dioxygenase type 1 [Source:RGD Symbol;Acc:69262]
Cdon	-0.880114	-1.02736	0.304251	8	33806183	33859033	1	protein_coding	cell adhesion associated, oncogene regulated [Source:RGD Symbol;Acc:708433]
Cdpf1	-2.45441	-1.78182	0.0747785	7	116901003	116905406	-1	protein_coding	cysteine rich, DPF motif domain containing 1 [Source:RGD Symbol;Acc:1306001]
Cdr1	1.2639	0.766116	0.443607
Cdr2	0.806105	1.58564	0.11282	1	175502838	175537472	-1	protein_coding	cerebellar degeneration-related protein 2 [Source:RGD Symbol;Acc:1310578]
Cdr2l	0.693723	1.67195	0.0945333	10	100624607	100638666	1	protein_coding	cerebellar degeneration-related protein 2-like [Source:RGD Symbol;Acc:1306881]
Cds1	0.572281	0.940893	0.34676	14	7820351	7882681	-1	protein_coding	CDP-diacylglycerol synthase 1 [Source:RGD Symbol;Acc:621185]
Cds2	-0.177848	-0.523983	0.60029	3	119515000	119553541	1	protein_coding	CDP-diacylglycerol synthase 2 [Source:RGD Symbol;Acc:621186]
Cdt1	3.5716	1.26484	0.20593	19	50620713	50625659	1	protein_coding	chromatin licensing and DNA replication factor 1 [Source:RGD Symbol;Acc:1309211]
Cdv3	-0.310575	-1.04232	0.297265	8	103933996	103947192	-1	protein_coding	carnitine deficiency-associated gene expressed in ventricle 3 [Source:RGD Symbol;Acc:1359113]
Cdx2	4.04548	1.38348		12	7726798	7733142	1	protein_coding	caudal type homeo box 2 [Source:RGD Symbol;Acc:621234]
Cdyl	-1.31522	-1.70804	0.0876284	17	28982037	29204313	-1	protein_coding	chromodomain Y-like [Source:RGD Symbol;Acc:1549745]
Cdyl2	0.957087	1.32037	0.186712	19	44597459	44783022	-1	protein_coding	chromodomain Y-like 2 [Source:RGD Symbol;Acc:1309548]
Ceacam16	1.06766	0.6237	0.532825	1	79514975	79524871	-1	protein_coding	CEA cell adhesion molecule 16, tectorial membrane component [Source:RGD Symbol;Acc:1306386]
Cebpa	-1.54693	-2.64837		1	87759433	87762412	-1	lncRNA	CCAAT/enhancer binding protein alpha [Source:RGD Symbol;Acc:2326]
Cebpb	-0.690579	-1.3411	0.179888	3	156397052	156399473	1	protein_coding	CCAAT/enhancer binding protein beta [Source:RGD Symbol;Acc:2327]
Cebpd	-1.41711	-2.14808	0.0317071	11	84764565	84765829	1	protein_coding	CCAAT/enhancer binding protein delta [Source:RGD Symbol;Acc:2328]
Cebpg	-0.556838	-0.956171	0.338986	1	87684019	87694569	-1	protein_coding	CCAAT/enhancer binding protein gamma [Source:RGD Symbol;Acc:2330]
Cebpz	-0.329987	-0.501936	0.615712	6	16119872	16137600	1	protein_coding	CCAAT/enhancer binding protein zeta [Source:RGD Symbol;Acc:1304994]
Cecr2	0.0333528	0.0483167	0.961464	4	153890206	153993451	1	protein_coding	CECR2, histone acetyl-lysine reader [Source:RGD Symbol;Acc:1564182]
Cecr5	0.0371694	0.0754896	0.939825
Cecr6	0.102197	0.12449	0.900927
Cel	0.212057	0.514486	0.606912	3	11883532	11891035	-1	protein_coding	carboxyl ester lipase [Source:RGD Symbol;Acc:2331]
Cela1	-0.311402	-0.785727	0.432028	7	131742002	131786285	-1	protein_coding	chymotrypsin like elastase 1 [Source:RGD Symbol;Acc:2547]
Cela2a	-0.0441812	-0.110695	0.911858	5	154126878	154136632	-1	protein_coding	chymotrypsin like elastase 2A [Source:RGD Symbol;Acc:2548]
Cela3b	0.067374	0.156554	0.875596	5	149628773	149636937	-1	protein_coding	chymotrypsin like elastase 3B [Source:RGD Symbol;Acc:1307819]
Celf1	-0.190493	-0.56103	0.574777	3	76924613	76999426	1	protein_coding	CUGBP, Elav-like family member 1 [Source:RGD Symbol;Acc:1307721]
Celf2	0.232583	1.0288	0.303575	17	71210853	71728333	1	protein_coding	CUGBP, Elav-like family member 2 [Source:RGD Symbol;Acc:68347]
Celf3	-0.406459	-1.14635	0.251649	2	182116073	182130163	1	protein_coding	CUGBP, Elav-like family member 3 [Source:RGD Symbol;Acc:1563168]
Celf4	0.602026	1.99054	0.046531	18	16786867	17064786	-1	protein_coding	CUGBP, Elav-like family member 4 [Source:RGD Symbol;Acc:1307630]
Celf5	-0.227922	-0.828197	0.407559	7	8225825	8250322	1	protein_coding	CUGBP, Elav-like family member 5 [Source:RGD Symbol;Acc:1565016]
Celf6	-0.456863	-0.687699	0.491642	8	59975088	60005041	1	protein_coding	CUGBP, Elav-like family member 6 [Source:RGD Symbol;Acc:1310451]
Celsr1	0.519892	0.693179	0.488197	7	116987605	117125164	-1	protein_coding	cadherin, EGF LAG seven-pass G-type receptor 1 [Source:RGD Symbol;Acc:1560078]
Celsr2	0.38432	1.39919	0.161757	2	196029434	196053845	-1	protein_coding	cadherin, EGF LAG seven-pass G-type receptor 2 [Source:RGD Symbol;Acc:69237]
Celsr3	0.161767	0.547407	0.584099	8	109530641	109558354	1	protein_coding	cadherin, EGF LAG seven-pass G-type receptor 3 [Source:RGD Symbol;Acc:621787]
Cemip	-0.499953	-1.11057	0.266752	1	137908920	138062415	-1	protein_coding	cell migration inducing hyaluronidase 1 [Source:RGD Symbol;Acc:1305254]
Cenpb	-0.417025	-1.55983	0.118801	3	118388546	118400470	-1	protein_coding	centromere protein B [Source:RGD Symbol;Acc:1304794]
Cenpc	0.132451	0.157933	0.874509	14	21988144	22055476	1	protein_coding	centromere protein C [Source:RGD Symbol;Acc:1303061]
Cenpe	0.301427	0.229745	0.81829	2	223636998	223695669	1	protein_coding	centromere protein E [Source:RGD Symbol;Acc:1307115]
Cenpf	-0.416992	-0.530915	0.595478	13	101184127	101229669	-1	protein_coding	centromere protein F [Source:RGD Symbol;Acc:628667]
Cenph	-3.14653	-1.63249	0.102576	2	31894667	31910154	-1	protein_coding	centromere protein H [Source:RGD Symbol;Acc:1583506]
Cenpi	-1.7841	-0.680132	0.496421	X	97515972	97567657	1	protein_coding	centromere protein I [Source:RGD Symbol;Acc:2631]
Cenpj	0.847649	1.05523	0.291322	15	30627224	30686791	-1	protein_coding	centromere protein J [Source:RGD Symbol;Acc:1310464]
Cenpl	-4.98828	-2.95246	0.00315248	13	73337257	73352114	1	protein_coding	centromere protein L [Source:RGD Symbol;Acc:1311868]
Cenpm	1.199	1.23565	0.216587	7	113747516	113764258	-1	protein_coding	centromere protein M [Source:RGD Symbol;Acc:1307309]
Cenpn	0.1065	0.0669178	0.946647	19	44968308	44994012	1	protein_coding	centromere protein N [Source:RGD Symbol;Acc:1310953]
Cenpo	-0.512935	-0.239014	0.811095	6	27188537	27218314	-1	protein_coding	centromere protein O [Source:RGD Symbol;Acc:1590328]
Cenpv	-0.496262	-0.54195	0.587853	10	47214490	47228761	-1	protein_coding	centromere protein V [Source:RGD Symbol;Acc:1565681]
Cep104	-0.448266	-1.01479	0.310204	5	164534782	164567248	1	protein_coding	centrosomal protein 104 [Source:RGD Symbol;Acc:708505]
Cep112	-1.85196	-1.15626	0.247575	10	93366136	93833131	1	protein_coding	centrosomal protein 112 [Source:RGD Symbol;Acc:1564168]
Cep120	-0.445895	-0.867419	0.385712	18	47127981	47189964	-1	protein_coding	centrosomal protein 120 [Source:RGD Symbol;Acc:1565619]
Cep126	1.95232	1.67206	0.0945127	8	5218509	5267467	-1	protein_coding	centrosomal protein 126 [Source:RGD Symbol;Acc:1563556]
Cep128	-0.963287	-0.864847	0.387123	6	109951061	110328713	-1	protein_coding	centrosomal protein 128 [Source:RGD Symbol;Acc:1595693]
Cep131	0.346586	0.922967	0.356024	10	105346015	105370380	-1	protein_coding	centrosomal protein 131 [Source:RGD Symbol;Acc:1307745]
Cep135	0.138391	0.0863357	0.9312	14	31531482	31595772	-1	protein_coding	centrosomal protein 135 [Source:RGD Symbol;Acc:1310726]
Cep152	-0.395425	-0.244368	0.806946	3	112793983	112804069	-1	lncRNA	centrosomal protein 152 [Source:RGD Symbol;Acc:1305348]
Cep152	-0.395425	-0.244368	0.806946	3	112810425	112878458	-1	protein_coding	centrosomal protein 152 [Source:RGD Symbol;Acc:1305348]
Cep162	-1.52788	-1.49996	0.133624	8	88149726	88206830	-1	protein_coding	centrosomal protein 162 [Source:RGD Symbol;Acc:1307365]
Cep164	0.962806	1.37086	0.170417	8	46071076	46134336	-1	protein_coding	centrosomal protein 164 [Source:RGD Symbol;Acc:1561243]
Cep170	-0.106691	-0.200571	0.841034	13	88670358	88732226	-1	protein_coding	centrosomal protein 170 [Source:RGD Symbol;Acc:621868]
Cep170b	0.357575	1.14762	0.251127	6	131778957	131806658	1	protein_coding	centrosomal protein 170B [Source:RGD Symbol;Acc:1595689]
Cep19	-0.712078	-1.18506	0.235992	11	68677871	68687022	-1	protein_coding	centrosomal protein 19 [Source:RGD Symbol;Acc:621352]
Cep250	0.0801985	0.152019	0.879172	3	144471214	144516125	1	protein_coding	centrosomal protein 250 [Source:RGD Symbol;Acc:1562262]
Cep290	-1.92132	-2.59395	0.00948816	7	35310199	35399392	1	protein_coding	centrosomal protein 290 [Source:RGD Symbol;Acc:1311640]
Cep295	-0.0123562	-0.0151115	0.987943	8	12156554	12194552	-1	protein_coding	centrosomal protein 295 [Source:RGD Symbol;Acc:1311723]
Cep295nl	-1.17661	-0.480588	0.630809
Cep350	-0.567917	-0.93264	0.351006	13	68026891	68165214	-1	protein_coding	centrosomal protein 350 [Source:RGD Symbol;Acc:621162]
Cep41	0.106475	0.160253	0.872682	4	59271218	59310668	-1	protein_coding	centrosomal protein 41 [Source:RGD Symbol;Acc:1562034]
Cep44	0.374552	0.329363	0.741882	16	33711559	33733225	1	protein_coding	centrosomal protein 44 [Source:RGD Symbol;Acc:1308517]
Cep57	-0.939938	-1.64248	0.10049	8	10669590	10689249	-1	protein_coding	centrosomal protein 57 [Source:RGD Symbol;Acc:1309884]
Cep57l1	1.12576	0.96142	0.336341	20	45238044	45294540	-1	protein_coding	centrosomal protein 57-like 1 [Source:RGD Symbol;Acc:1311358]
Cep63	0.340203	0.547984	0.583703	8	103162700	103214177	-1	protein_coding	centrosomal protein 63 [Source:RGD Symbol;Acc:1561183]
Cep68	0.869182	1.50991	0.131067	14	94449055	94470517	-1	protein_coding	centrosomal protein 68 [Source:RGD Symbol;Acc:1309101]
Cep70	1.11221	0.968787	0.332651	8	99810367	99862855	1	protein_coding	centrosomal protein 70 [Source:RGD Symbol;Acc:1561486]
Cep76	-0.0929136	-0.0932271	0.925723	18	61178310	61208504	-1	protein_coding	centrosomal protein 76 [Source:RGD Symbol;Acc:1305183]
Cep78	-0.853786	-0.9531	0.34054	1	213246187	213275181	-1	protein_coding	centrosomal protein 78 [Source:RGD Symbol;Acc:620464]
Cep83	0.938656	1.12419	0.260935
Cep85	-0.787089	-1.50687	0.131843	5	146356576	146404060	-1	protein_coding	centrosomal protein 85 [Source:RGD Symbol;Acc:1311520]
Cep85l	-1.16286	-0.911306	0.362134	20	32572741	32739516	-1	protein_coding	centrosomal protein 85-like [Source:RGD Symbol;Acc:2319745]
Cep89	-0.0903825	-0.18698	0.851677	1	88058227	88100112	1	protein_coding	centrosomal protein 89 [Source:RGD Symbol;Acc:1311730]
Cep95	-1.01581	-1.29352	0.195831	10	91732111	91760092	1	protein_coding	centrosomal protein 95 [Source:RGD Symbol;Acc:1309655]
Cep97	0.0784608	0.0908269	0.92763	11	44683506	44711471	1	protein_coding	centrosomal protein 97 [Source:RGD Symbol;Acc:1307400]
Cept1	-0.876979	-1.92322	0.054452	2	193993447	194035578	-1	protein_coding	choline/ethanolamine phosphotransferase 1 [Source:RGD Symbol;Acc:1359727]
Cercam	0.0981423	0.123087	0.902039	3	13142107	13155956	1	protein_coding	cerebral endothelial cell adhesion molecule [Source:RGD Symbol;Acc:1304778]
Cerk	0.262966	0.6997	0.484115	7	117225855	117268759	-1	protein_coding	ceramide kinase [Source:RGD Symbol;Acc:1305019]
Cerkl	-0.711314	-0.327458	0.743321	3	64237522	64340675	-1	protein_coding	ceramide kinase-like [Source:RGD Symbol;Acc:1561057]
Cers2	-0.895742	-2.06841	0.0386015	2	182890493	182933314	1	protein_coding	ceramide synthase 2 [Source:RGD Symbol;Acc:1310059]
Cers4	-0.651092	-0.955945	0.3391	12	2851784	2886828	1	protein_coding	ceramide synthase 4 [Source:RGD Symbol;Acc:1309303]
Cers5	0.99008	1.54905	0.12137	7	130859990	130897947	-1	protein_coding	ceramide synthase 5 [Source:RGD Symbol;Acc:1311597]
Cers6	-0.4603	-0.809227	0.418384	3	53630959	53876848	1	protein_coding	ceramide synthase 6 [Source:RGD Symbol;Acc:1561599]
Ces1d	0.301305	0.256644	0.797453	19	13796623	13912035	1	protein_coding	carboxylesterase 1D [Source:RGD Symbol;Acc:70896]
Ces2g	-2.80123	-1.91378	0.0556479	19	32946748	32954337	1	protein_coding	carboxylesterase 2G [Source:RGD Symbol;Acc:1308358]
Ces2g	-2.80123	-1.91378	0.0556479	19	48626	56118	-1	protein_coding	carboxylesterase 2G [Source:RGD Symbol;Acc:1308358]
Ces2h	3.2162	1.06041	0.288959	19	32974242	32988830	1	protein_coding	carboxylesterase 2H [Source:RGD Symbol;Acc:1560889]
Ces5a	-1.01469	-0.413214	0.67945	19	11469469	11499006	1	protein_coding	carboxylesterase 5A [Source:RGD Symbol;Acc:1549717]
Cetn2	-0.175516	-0.342774	0.731768	X	150769953	150774919	-1	protein_coding	centrin 2 [Source:RGD Symbol;Acc:620247]
Cetn4	0.622	0.3135	0.753901	2	120199942	120203348	-1	protein_coding	centrin 4 [Source:RGD Symbol;Acc:1586489]
Cfap100	-0.885206	-0.701614	0.48292	4	122914698	122938580	-1	protein_coding	cilia and flagella associated protein 100 [Source:RGD Symbol;Acc:1305768]
Cfap126	-0.511227	-0.362624	0.716886	13	83526657	83542552	1	protein_coding	cilia and flagella associated protein 126 [Source:RGD Symbol;Acc:1562658]
Cfap157	1.10185	0.733372		3	16066521	16073495	-1	protein_coding	cilia and flagella associated protein 157 [Source:RGD Symbol;Acc:1560002]
Cfap20	0.789869	1.9492	0.0512717	19	9608859	9622558	1	protein_coding	cilia and flagella associated protein 20 [Source:RGD Symbol;Acc:1308493]
Cfap206	-0.488174	-0.243867	0.807334	5	49254408	49299090	-1	protein_coding	cilia and flagella associated protein 206 [Source:RGD Symbol;Acc:1310641]
Cfap36	0.0684951	0.221413	0.824771	14	102966001	102991555	-1	protein_coding	cilia and flagella associated protein 36 [Source:RGD Symbol;Acc:1311732]
Cfap44	2.49663	0.97362	0.330245	11	56201049	56283986	-1	protein_coding	cilia and flagella associated protein 44 [Source:RGD Symbol;Acc:1559942]
Cfap46	1.33346	0.461131	0.644705	1	194403211	194482730	-1	protein_coding	cilia and flagella associated protein 46 [Source:RGD Symbol;Acc:1559985]
Cfap47	0.343919	0.123346	0.901833	X	43263490	43616852	-1	protein_coding	cilia and flagella associated protein 47 [Source:RGD Symbol;Acc:1587070]
Cfap57	1.44749	0.812844	0.416307	5	132074395	132148462	-1	protein_coding	cilia and flagella associated protein 57 [Source:RGD Symbol;Acc:1585948]
Cfap61	-0.563171	-0.31936	0.749454
Cfap65	-1.56256	-0.6781	0.497708	9	76459211	76494128	-1	protein_coding	cilia and flagella associated protein 65 [Source:RGD Symbol;Acc:1563002]
Cfap69	0.454132	0.406252	0.684558	4	28375996	28450698	1	protein_coding	cilia and flagella associated protein 69 [Source:RGD Symbol;Acc:6496360]
Cfap70	2.52362	1.11204	0.266121	15	3852509	3918014	1	protein_coding	cilia and flagella associated protein 70 [Source:RGD Symbol;Acc:1307577]
Cfap74	1.19152	0.971978	0.331061	5	165979805	166046071	1	protein_coding	cilia and flagella associated protein 74 [Source:RGD Symbol;Acc:2324110]
Cfap77	1.34009	0.570005	0.568674	3	12258453	12381319	-1	protein_coding	cilia and flagella associated protein 77 [Source:RGD Symbol;Acc:1564114]
Cfap97	0.407461	0.61073	0.541378	16	46086111	46125933	-1	protein_coding	cilia and flagella associated protein 97 [Source:RGD Symbol;Acc:1307325]
Cfap99	0.985633	0.411981	0.680353	14	76410555	76468125	-1	protein_coding	cilia and flagella associated protein 99 [Source:RGD Symbol;Acc:1564567]
Cfb	0.358536	0.666101	0.505347	20	3951474	3976505	1	protein_coding	complement factor B [Source:RGD Symbol;Acc:2204]
Cfdp1	0.220896	0.564288	0.572558	19	39718347	39823824	-1	protein_coding	craniofacial development protein 1 [Source:RGD Symbol;Acc:735080]
Cfh	-0.291027	-0.237065	0.812606	13	51511828	51613838	-1	protein_coding	complement factor H [Source:RGD Symbol;Acc:620428]
Cfl1	-0.143125	-0.707868	0.479027	1	202786627	202817587	1	protein_coding	cofilin 1 [Source:RGD Symbol;Acc:69285]
Cfl2	-0.492249	-1.33802	0.180891	6	72355664	72359674	-1	protein_coding	cofilin 2 [Source:RGD Symbol;Acc:1306982]
Cflar	0.697125	0.884441	0.376458	9	60185452	60237034	1	protein_coding	CASP8 and FADD-like apoptosis regulator [Source:RGD Symbol;Acc:620847]
Cfp	-2.14812	-2.62918		X	1161979	1167573	1	protein_coding	complement factor properdin [Source:RGD Symbol;Acc:1594557]
Cggbp1	-0.893446	-1.63741	0.101545	11	2565484	2573031	1	protein_coding	CGG triplet repeat binding protein 1 [Source:RGD Symbol;Acc:1308129]
Cgn	0.0862688	0.140078	0.888598	2	182308714	182334645	-1	protein_coding	cingulin [Source:RGD Symbol;Acc:1311992]
Cgnl1	1.91	2.45004	0.0142842	8	72275645	72422917	-1	protein_coding	cingulin-like 1 [Source:RGD Symbol;Acc:1304623]
Cgref1	-0.554273	-0.709737	0.477867	6	25431799	25443852	1	protein_coding	cell growth regulator with EF hand domain 1 [Source:RGD Symbol;Acc:620801]
Cgrrf1	0.287119	0.378848	0.704801	15	20088571	20109037	1	protein_coding	cell growth regulator with ring finger domain 1 [Source:RGD Symbol;Acc:620803]
Chac1	0.88851	1.13898	0.254714	3	106342302	106345526	1	protein_coding	ChaC glutathione-specific gamma-glutamylcyclotransferase 1 [Source:RGD Symbol;Acc:1307153]
Chac2	-0.969174	-0.982265	0.32597	14	104720758	104728301	-1	protein_coding	ChaC glutathione specific gamma-glutamylcyclotransferase 2 [Source:RGD Symbol;Acc:1309120]
Chad	2.51482	0.88483	0.376248	10	79511931	79515940	1	protein_coding	chondroadherin [Source:RGD Symbol;Acc:2336]
Chadl	-0.995554	-0.732294	0.463989	7	113210748	113217272	-1	protein_coding	chondroadherin-like [Source:RGD Symbol;Acc:6504353]
Chaf1a	-0.931856	-1.19646	0.231515	9	874051	900654	1	protein_coding	chromatin assembly factor 1 subunit A [Source:RGD Symbol;Acc:1590865]
Chaf1b	-0.119279	-0.0788311	0.937167	11	33200981	33221070	1	protein_coding	chromatin assembly factor 1 subunit B [Source:RGD Symbol;Acc:1307634]
Champ1	0.359407	0.859676	0.389968	16	75733805	75744984	-1	protein_coding	chromosome alignment maintaining phosphoprotein 1 [Source:RGD Symbol;Acc:1311283]
Chchd1	0.0397374	0.0595692	0.952499	15	3592727	3593901	-1	protein_coding	coiled-coil-helix-coiled-coil-helix domain containing 1 [Source:RGD Symbol;Acc:1307134]
Chchd3	0.547895	1.05905	0.289576	4	61360353	61616847	-1	protein_coding	coiled-coil-helix-coiled-coil-helix domain containing 3 [Source:RGD Symbol;Acc:1310325]
Chchd4	0.344028	0.448901	0.653503	1	227987570	227988844	1	protein_coding	coiled-coil-helix-coiled-coil-helix domain containing 4 [Source:RGD Symbol;Acc:1310746]
Chchd5	-0.558289	-0.536792	0.591411	3	116361885	116367169	1	protein_coding	coiled-coil-helix-coiled-coil-helix domain containing 5 [Source:RGD Symbol;Acc:1307809]
Chchd6	0.187995	0.339594	0.734162	4	121792717	122024216	-1	protein_coding	coiled-coil-helix-coiled-coil-helix domain containing 6 [Source:RGD Symbol;Acc:1304561]
Chchd7	-0.505775	-0.530814	0.595547	5	16957188	16961184	1	protein_coding	coiled-coil-helix-coiled-coil-helix domain containing 7 [Source:RGD Symbol;Acc:1592689]
Chd1	-0.311556	-0.687933	0.491495	1	56664054	56728125	1	protein_coding	chromodomain helicase DNA binding protein 1 [Source:RGD Symbol;Acc:1306794]
Chd1l	-0.43382	-0.693195	0.488187	2	185139308	185217595	-1	protein_coding	chromodomain helicase DNA binding protein 1-like [Source:RGD Symbol;Acc:1311935]
Chd2	-0.811632	-2.07059	0.0383975	1	127190059	127300502	-1	protein_coding	chromodomain helicase DNA binding protein 2 [Source:RGD Symbol;Acc:1310056]
Chd3	-0.209019	-1.10634	0.268579	10	54063629	54090047	-1	protein_coding	chromodomain helicase DNA binding protein 3 [Source:RGD Symbol;Acc:1311923]
Chd4	-0.7334	-1.82377	0.0681872	4	157899391	157931541	1	protein_coding	chromodomain helicase DNA binding protein 4 [Source:RGD Symbol;Acc:620064]
Chd5	0.685383	2.19047	0.0284904	5	162848394	162896291	1	protein_coding	chromodomain helicase DNA binding protein 5 [Source:RGD Symbol;Acc:1582725]
Chd6	-0.362445	-1.23057	0.218485	3	149596509	149757755	-1	protein_coding	chromodomain helicase DNA binding protein 6 [Source:RGD Symbol;Acc:1310465]
Chd7	-0.939715	-1.99162	0.0464131	5	21812070	21995358	1	protein_coding	chromodomain helicase DNA binding protein 7 [Source:RGD Symbol;Acc:1311921]
[truncated: 13,038 more rows]
