# Supplementary material for: Genome-wide mapping of stress-responsive lncRNA, uc.104, reveals the chromatin-mediated regulation of stress and plasticity-related genes in the hippocampus of chronic restraint rats
Source: Mol Brain. 2026 Apr 19;19:43. doi: 10.1186/s13041-026-01304-3 (PMC13220396; doi:10.1186/s13041-026-01304-3)
Supplement: Supplementary file 7 — Supplementary Material 7 [file 13041_2026_1304_MOESM7_ESM.xlsx]

## Sheet: Sheet1
Table S5: lncRNA-Differentially Expressed Gene Overlap in CRS Rats
Peak	Gene	log2FC	Region
Peak_86	Trip12	-0.676009	Promoter
Peak_93	Gk	-0.905121	Promoter
Peak_185	Sts	-2.48575	Promoter
Peak_257	Tor2a	0.641137	Promoter
Peak_257	Ttc16	3.49154	Promoter
Peak_291	Asap2	0.165418	Promoter
Peak_312	Rps19bp1	-0.351591	Promoter
Peak_320	Zfp862	-1.05437	Promoter
Peak_565	Cytip	-0.771745	Promoter
Peak_582	Fntb	0.0796172	Promoter
Peak_662	Slc25a33	0.0206875	Promoter
Peak_879	Ccs	0.152306	Promoter
Peak_901	Car3	1.9866	Promoter
Peak_915	RGD1308147	-0.141574	Promoter
Peak_928	Casp2	0.312345	Promoter
Peak_982	St3gal5	0.341227	Promoter
Peak_1141	Car14	0.577041	Promoter
Peak_1312	Ccng2	0.459975	Promoter
Peak_1377	Bst1	0.178461	Promoter
Peak_1405	Gsg1l	0.15762	Promoter
Peak_1497	Clvs2	0.110379	Promoter
Peak_1604	Slc1a2	0.429289	Promoter
Peak_1635	Tmem87b	-0.261341	Promoter
Peak_1674	Vopp1	-0.523983	Promoter
Peak_1675	Tbc1d15	-1.24805	Promoter
Peak_1686	Jam2	0.222412	Promoter
Peak_1845	Smdt1	0.0456387	Promoter
Peak_1849	Eif2ak3	-0.264644	Promoter
Peak_1895	Pkp3	-0.642031	Promoter
Peak_1926	Riiad1	0.709966	Promoter
Peak_2046	Ssbp2	-0.252089	Promoter
Peak_2164	Ctdsp1	-0.801402	Promoter
Peak_2545	Tnfaip8	-0.792088	Promoter
Peak_2699	Prss1	0.0612996	Promoter
Peak_2753	Gng12	-0.536947	Promoter
Peak_2769	Sash3	0.20975	Promoter
Peak_2836	Rpa2	-0.292708	Promoter
Peak_2962	Cycs	-0.460269	Promoter
Peak_3345	Cdyl2	0.957087	Promoter
Peak_3410	Aggf1	-0.726478	Promoter
Peak_3540	Ube2e2	0.685924	Promoter
Peak_3601	Cwf19l2	1.26527	Promoter
Peak_3657	Pdcd2l	0.98938	Promoter
Peak_3676	Pigp	0.276845	Promoter
Peak_3710	Rps17	-0.22862	Promoter
Peak_3800	Zscan18	0.430354	Promoter
Peak_3933	Taf5	-0.981546	Promoter
Peak_4011	Senp2	-0.139736	Promoter
Peak_4126	Elovl6	-3.83489	Promoter
Peak_4181	Naa10	-0.348582	Promoter
Peak_4183	Grip1	-0.476749	Promoter
Peak_4237	Lactb2	0.509943	Promoter
Peak_4295	Ccdc96	0.00901711	Promoter
Peak_4376	Mitf	-1.04236	Promoter
Peak_4404	Ttc30a	-1.95123	Promoter
Peak_4417	Scarb2	-0.122971	Promoter
Peak_4418	Klf9	-0.857547	Promoter
Peak_4424	Ostc	-0.255968	Promoter
Peak_4467	Trim26	-0.289516	Promoter
Peak_4514	Ctnnd2	0.123368	Promoter
Peak_4562	Pkp3	-0.642031	Promoter
Peak_4586	Ccnt2	0.0189503	Promoter
Peak_4734	Tfb2m	-1.70583	Promoter
Peak_4798	Nudt6	-1.53288	Promoter
Peak_4802	U2af2	-0.243147	Promoter
Peak_4804	Rbpms	-0.0495894	Promoter
Peak_4820	S100a4	-0.792687	Promoter
Peak_4822	Agl	0.226428	Promoter
Peak_4851	Aktip	0.121861	Promoter
Peak_4866	Hs3st3a1	0.349643	Promoter
Peak_4882	Fem1b	-0.377735	Promoter
Peak_4960	Vwa5b2	0.529702	Promoter
Peak_4962	LOC100910996	-1.03359	Promoter
Peak_4976	Gbe1	-0.420155	Promoter
Peak_5273	Capn3	0.801048	Promoter
Peak_5320	Agfg2	-0.00011087	Promoter
Peak_5382	Hspe1	-0.410021	Promoter
Peak_5503	Rell2	-0.165164	Promoter
Peak_5535	Bloc1s5	-1.061	Promoter
Peak_5550	Klf5	-1.28557	Promoter
Peak_5574	Oma1	-0.943665	Promoter
Peak_5644	Neu2	0.665736	Promoter
Peak_5707	Naca	-0.264022	Promoter
Peak_5712	Ap2m1	0.122634	Promoter
Peak_5725	Hgfac	1.3875	Promoter
Peak_5787	Edn1	1.03757	Promoter
Peak_6004	Slc1a3	0.604711	Promoter
Peak_6107	Ash2l	-0.228373	Promoter
Peak_6175	Zdhhc2	0.275443	Promoter
Peak_6225	Plscr3	-0.162554	Promoter
Peak_6283	Trip12	-0.676009	Promoter
Peak_6300	Ralgapa1	0.322725	Promoter
Peak_6334	Supt16h	-0.751426	Promoter
Peak_6436	Eef1b2	-0.534025	Promoter
Peak_1	Gprin3	-0.60466	Gene Body
Peak_5	Fbln1	-0.299033	Gene Body
Peak_8	Adgrb3	0.37081	Gene Body
Peak_18	Pde6d	-0.302868	Gene Body
Peak_21	Myh11	-0.0811964	Gene Body
Peak_27	Bcas3	-0.352057	Gene Body
Peak_31	Wwtr1	-1.29693	Gene Body
Peak_32	Ppargc1a	0.247009	Gene Body
Peak_36	Pisd	-0.312485	Gene Body
Peak_39	Ift80	-0.999991	Gene Body
Peak_41	Epm2a	-1.03719	Gene Body
Peak_50	Lhpp	0.373479	Gene Body
Peak_55	Ctps2	-0.539146	Gene Body
Peak_64	Fbxl17	0.105107	Gene Body
Peak_70	Gphn	-0.625832	Gene Body
Peak_79	Plch1	-0.645713	Gene Body
Peak_84	Ar	0.147167	Gene Body
Peak_86	Trip12	-0.676009	Gene Body
Peak_89	Rims3	0.546819	Gene Body
Peak_92	Mbd5	-0.18405	Gene Body
Peak_104	Trio	0.281667	Gene Body
Peak_111	Yap1	-0.507318	Gene Body
Peak_112	Phldb2	1.1934	Gene Body
Peak_114	Gipc2	-1.80038	Gene Body
Peak_119	Gli3	-1.2067	Gene Body
Peak_120	Frmpd4	0.20316	Gene Body
Peak_125	Ankrd10	-0.0962027	Gene Body
Peak_126	Atp8b4	-4.85362	Gene Body
Peak_131	Phf20l1	-0.459921	Gene Body
Peak_132	Cntnap2	0.391756	Gene Body
Peak_141	Tpd52	-0.254916	Gene Body
Peak_142	Gpc5	0.11685	Gene Body
Peak_144	Cpe	0.455096	Gene Body
Peak_147	Akap7	0.0780982	Gene Body
Peak_148	Gnaq	-0.584712	Gene Body
Peak_152	Sntg1	1.13619	Gene Body
Peak_154	Iqgap2	0.41064	Gene Body
Peak_162	Vwde	2.76498	Gene Body
Peak_163	Ndel1	-0.441707	Gene Body
Peak_173	Ralyl	0.82895	Gene Body
Peak_176	Nt5dc1	-1.41935	Gene Body
Peak_185	Ptges3l1	-1.33694	Gene Body
Peak_187	Tbx19	-4.07421	Gene Body
Peak_193	Dlgap3	0.532828	Gene Body
Peak_202	Pecam1	1.53828	Gene Body
Peak_203	Sarm1	0.461293	Gene Body
Peak_206	Cadps2	0.242787	Gene Body
Peak_212	Sirpa	-0.159397	Gene Body
Peak_214	Matn2	1.61007	Gene Body
Peak_225	Trappc2	-0.239116	Gene Body
Peak_227	Gtf2h1	-0.677437	Gene Body
Peak_229	Hipk2	-0.483212	Gene Body
Peak_234	Nedd4l	-0.418734	Gene Body
Peak_235	Nectin2	0.104655	Gene Body
Peak_242	Diaph2	-0.795299	Gene Body
Peak_245	Dscaml1	0.462652	Gene Body
Peak_251	Hsd17b4	-0.36378	Gene Body
Peak_258	Cdc73	-1.25333	Gene Body
Peak_264	Plekho2	-1.90289	Gene Body
Peak_265	Vti1a	-0.875372	Gene Body
Peak_269	Tenm3	-0.201859	Gene Body
Peak_273	Vwa5b2	0.529702	Gene Body
Peak_275	Epha5	0.769904	Gene Body
Peak_277	Il1rapl1	-0.586784	Gene Body
Peak_280	Prkci	-0.761181	Gene Body
Peak_287	Nol10	-0.951991	Gene Body
Peak_291	Asap2	0.165418	Gene Body
Peak_292	Spats2l	-0.280924	Gene Body
Peak_294	Samd9l	-0.829211	Gene Body
Peak_295	Pkhd1	3.17425	Gene Body
Peak_296	RGD1563888	1.63266	Gene Body
Peak_298	Grin3a	-0.357024	Gene Body
Peak_299	Abca7	-0.547931	Gene Body
Peak_300	Rundc3b	0.358286	Gene Body
Peak_301	Megf11	0.621332	Gene Body
Peak_308	Zfhx3	-0.729609	Gene Body
Peak_312	Rps19bp1	-0.351591	Gene Body
Peak_315	Trmt10c	-1.77226	Gene Body
Peak_316	Cdh1	0.573938	Gene Body
Peak_325	Tenm4	0.325678	Gene Body
Peak_331	Immp2l	-1.90185	Gene Body
Peak_335	Wwox	-1.00187	Gene Body
Peak_341	Lgr6	0.564067	Gene Body
Peak_345	Plekhg4	1.93215	Gene Body
Peak_346	Dock4	0.00899427	Gene Body
Peak_356	Acer3	-0.477947	Gene Body
Peak_367	Epha3	-0.891123	Gene Body
Peak_377	Bend5	-0.15951	Gene Body
Peak_386	Ubap2	0.372045	Gene Body
Peak_389	Ptprd	0.439398	Gene Body
Peak_392	Atp10b	1.21363	Gene Body
Peak_395	Celf2	0.232583	Gene Body
Peak_398	Sbsn	-1.84491	Gene Body
Peak_400	Cfap47	0.343919	Gene Body
Peak_402	Kank2	-1.18262	Gene Body
Peak_403	Stk39	0.447698	Gene Body
Peak_410	Parp1	-0.433682	Gene Body
Peak_412	Ccdc149	0.46351	Gene Body
Peak_413	Ssrp1	-0.509195	Gene Body
Peak_414	Ctnnd2	0.123368	Gene Body
Peak_415	Tox3	-0.543863	Gene Body
Peak_416	Prdm5	-0.144822	Gene Body
Peak_418	Dmd	-0.0702789	Gene Body
Peak_419	Ptprm	0.452934	Gene Body
Peak_421	Afdn	0.0772918	Gene Body
Peak_423	Fgf14	1.5116	Gene Body
Peak_426	Ldah	-1.29796	Gene Body
Peak_427	Rbfox2	-0.420258	Gene Body
Peak_429	Arhgap10	-1.64255	Gene Body
Peak_431	Cntnap5b	0.246291	Gene Body
Peak_437	Dscaml1	0.462652	Gene Body
Peak_438	Smap1	0.153579	Gene Body
Peak_440	Slc45a4	-0.2571	Gene Body
Peak_442	Prps1	0.185118	Gene Body
Peak_443	Ppp1r14c	0.118246	Gene Body
Peak_444	Tp63	-0.953115	Gene Body
Peak_445	Galnt13	-1.60718	Gene Body
Peak_446	Hltf	-0.0650752	Gene Body
Peak_451	Slc1a4	0.361818	Gene Body
Peak_459	Il1rapl1	-0.586784	Gene Body
Peak_460	Sh3bgrl2	-0.416616	Gene Body
Peak_463	Ddx10	-1.21053	Gene Body
Peak_468	Atp6v1h	-0.000381334	Gene Body
Peak_472	Serac1	0.345226	Gene Body
Peak_483	Pc	0.172272	Gene Body
Peak_486	Epc1	0.0739006	Gene Body
Peak_488	Synpr	0.47061	Gene Body
Peak_493	Zcchc2	-0.16638	Gene Body
Peak_494	Skap2	-1.03137	Gene Body
Peak_500	Dcc	0.93157	Gene Body
Peak_503	Ddhd2	-0.27773	Gene Body
Peak_504	Arhgap15	-0.336974	Gene Body
Peak_505	Synpr	0.47061	Gene Body
Peak_507	Ap1ar	0.443158	Gene Body
Peak_523	Fchsd2	-0.22429	Gene Body
Peak_524	Satb2	-0.608396	Gene Body
Peak_534	Efcab6	0.559047	Gene Body
Peak_539	Sgms1	-0.204958	Gene Body
Peak_542	Il1rapl1	-0.586784	Gene Body
Peak_546	Uprt	-0.369314	Gene Body
Peak_547	Slc10a7	-1.27729	Gene Body
Peak_548	Fap	-1.15189	Gene Body
Peak_549	Pdzd2	0.769847	Gene Body
Peak_551	Bub1	-1.86566	Gene Body
Peak_552	Agl	0.226428	Gene Body
Peak_553	Magi2	0.0774753	Gene Body
Peak_558	Cog6	-0.00691204	Gene Body
Peak_562	Insc	-1.15488	Gene Body
Peak_568	Rcan2	0.134412	Gene Body
Peak_577	Grik2	-1.06661	Gene Body
Peak_579	Glb1	1.26818	Gene Body
Peak_582	Fntb	0.0796172	Gene Body
Peak_583	Col3a1	0.281767	Gene Body
Peak_584	RGD1560883	-0.159945	Gene Body
Peak_587	Mpc2	-0.592787	Gene Body
Peak_589	Rbfox1	0.432114	Gene Body
Peak_593	Dgkb	0.565925	Gene Body
Peak_597	Dtd1	-0.313731	Gene Body
Peak_605	Arhgef37	-2.14279	Gene Body
Peak_607	Prkd1	0.536078	Gene Body
Peak_608	Shroom3	0.551997	Gene Body
Peak_613	Ctnnd1	-1.01833	Gene Body
Peak_615	Zfp827	-0.893567	Gene Body
Peak_622	Ablim3	0.58657	Gene Body
Peak_623	Mettl15	-4.0919	Gene Body
Peak_625	Adcy5	0.340905	Gene Body
Peak_626	Bcas3	-0.352057	Gene Body
Peak_629	Rnf144b	-2.36933	Gene Body
Peak_630	LOC100362814	0.0900502	Gene Body
Peak_633	Bbx	-1.42007	Gene Body
Peak_637	Kdm6a	-3.21085	Gene Body
Peak_640	Oxct1	0.232976	Gene Body
Peak_642	Prrc1	0.53108	Gene Body
Peak_644	Slco1c1	0.587625	Gene Body
Peak_645	Mrps28	-0.650441	Gene Body
Peak_651	Trio	0.281667	Gene Body
Peak_656	Arid3a	-2.93464	Gene Body
Peak_659	Greb1l	-0.774053	Gene Body
Peak_660	Schip1	0.399605	Gene Body
Peak_673	Zfp407	0.294578	Gene Body
Peak_677	Klhl4	1.67451	Gene Body
Peak_679	Camk2d	-0.245187	Gene Body
Peak_680	Gpr158	-0.031753	Gene Body
Peak_681	Rbpms	-0.0495894	Gene Body
Peak_684	Pappa2	0.822265	Gene Body
Peak_686	Ccser1	0.252455	Gene Body
Peak_690	Nfatc2ip	1.1608	Gene Body
Peak_691	Lrfn5	0.454802	Gene Body
Peak_710	Trpm3	0.314651	Gene Body
Peak_716	Fbxl17	0.105107	Gene Body
Peak_721	Enpp3	0.562565	Gene Body
Peak_728	Sec22a	0.424874	Gene Body
Peak_733	Zfp804a	-0.716537	Gene Body
Peak_741	Mcc	-3.51445	Gene Body
Peak_742	Tcea1	-1.01302	Gene Body
Peak_748	Garem1	0.173195	Gene Body
Peak_749	Actr2	-0.285351	Gene Body
Peak_755	Lama3	-1.77874	Gene Body
Peak_757	Mga	-0.316066	Gene Body
Peak_760	Plekha7	1.21506	Gene Body
Peak_766	Ppwd1	-1.43742	Gene Body
Peak_771	Pcdh9	0.204145	Gene Body
Peak_774	Grem2	0.770279	Gene Body
Peak_775	Maml3	0.622877	Gene Body
Peak_787	Klf12	-0.947115	Gene Body
Peak_789	Hs6st3	-2.43438	Gene Body
Peak_800	Ofd1	0.117829	Gene Body
Peak_810	Arl15	-0.125342	Gene Body
Peak_813	Pcdh9	0.204145	Gene Body
Peak_814	Syn3	-1.15249	Gene Body
Peak_823	Sntg1	1.13619	Gene Body
Peak_826	Lin9	-0.687824	Gene Body
Peak_827	Tmem242	1.46025	Gene Body
Peak_830	Cadps2	0.242787	Gene Body
Peak_831	Prkg1	0.0901149	Gene Body
Peak_832	Nceh1	-0.065697	Gene Body
Peak_837	Arhgap15	-0.336974	Gene Body
Peak_849	Sel1l3	0.33908	Gene Body
Peak_857	Prkdc	0.162882	Gene Body
Peak_859	Glcci1	-0.654352	Gene Body
Peak_860	Phldb2	1.1934	Gene Body
Peak_861	Epha5	0.769904	Gene Body
Peak_862	Scn1a	-0.539359	Gene Body
Peak_866	Ctnnd1	-1.01833	Gene Body
Peak_869	Mlip	1.37168	Gene Body
Peak_873	Dnajc15	-0.384748	Gene Body
Peak_879	Ccs	0.152306	Gene Body
Peak_883	Psd3	0.188602	Gene Body
Peak_891	Zfp945	-0.537723	Gene Body
Peak_892	Etfdh	0.837837	Gene Body
Peak_892	Ppid	0.398352	Gene Body
Peak_898	Epha6	0.38817	Gene Body
Peak_899	Ube3a	-0.699406	Gene Body
Peak_901	Car3	1.9866	Gene Body
Peak_907	Tenm3	-0.201859	Gene Body
Peak_909	Chmp2b	-0.0648208	Gene Body
Peak_915	RGD1308147	-0.141574	Gene Body
Peak_918	Ssh2	0.183602	Gene Body
Peak_922	Egfr	0.841927	Gene Body
Peak_927	Sgip1	0.351665	Gene Body
Peak_928	Casp2	0.312345	Gene Body
Peak_929	Klhl15	0.0939213	Gene Body
Peak_930	Oxr1	0.13767	Gene Body
Peak_934	Gprc5b	0.389131	Gene Body
Peak_937	Gabrb3	0.271112	Gene Body
Peak_943	Hdac8	-0.266453	Gene Body
Peak_948	Cntrl	-0.713262	Gene Body
Peak_950	Cpq	0.568771	Gene Body
Peak_955	Celf2	0.232583	Gene Body
Peak_957	Raph1	-0.215414	Gene Body
Peak_958	Prkd3	-1.17056	Gene Body
Peak_961	Bmp2k	0.000708977	Gene Body
Peak_962	Map4k5	-0.0420923	Gene Body
Peak_964	Slc25a25	0.623331	Gene Body
Peak_965	Tenm3	-0.201859	Gene Body
Peak_968	Dmd	-0.0702789	Gene Body
Peak_977	Garem1	0.173195	Gene Body
Peak_979	Wwtr1	-1.29693	Gene Body
Peak_982	St3gal5	0.341227	Gene Body
Peak_988	Fbxo28	-0.22497	Gene Body
Peak_995	Pros1	-2.67409	Gene Body
Peak_996	Uvrag	-0.393126	Gene Body
Peak_1009	Cyp7b1	-2.2827	Gene Body
Peak_1012	Trio	0.281667	Gene Body
Peak_1014	Tenm3	-0.201859	Gene Body
Peak_1016	Lad1	0.218946	Gene Body
Peak_1021	Pkhd1	3.17425	Gene Body
Peak_1033	Boc	-0.233065	Gene Body
Peak_1045	Pak1	0.305267	Gene Body
Peak_1048	Thsd7a	-1.50628	Gene Body
Peak_1049	Slc4a4	0.271573	Gene Body
Peak_1050	Csf1r	-3.16238	Gene Body
Peak_1051	Cdh20	-1.32104	Gene Body
Peak_1056	Plppr4	0.0222591	Gene Body
Peak_1057	Fhdc1	0.610315	Gene Body
Peak_1059	Kalrn	0.82221	Gene Body
Peak_1060	Gigyf2	0.0715438	Gene Body
Peak_1062	Dach2	0.785191	Gene Body
Peak_1064	Fbn1	-0.862904	Gene Body
Peak_1079	Nalcn	0.115208	Gene Body
Peak_1081	Lin37	1.0408	Gene Body
Peak_1083	LOC100360380	-3.0419	Gene Body
Peak_1089	Lpcat2	-1.99954	Gene Body
Peak_1095	Nrxn1	0.480896	Gene Body
Peak_1096	Ttc23	-0.0949115	Gene Body
Peak_1097	Col3a1	0.281767	Gene Body
Peak_1099	Dgki	1.30934	Gene Body
Peak_1110	Ccdc175	0.952918	Gene Body
Peak_1111	Nrxn3	0.535696	Gene Body
Peak_1112	Akap6	0.42185	Gene Body
Peak_1113	Gprin3	-0.60466	Gene Body
Peak_1115	Pak3	0.517084	Gene Body
Peak_1125	Utrn	-0.878804	Gene Body
Peak_1126	Cntnap2	0.391756	Gene Body
Peak_1131	Ccser1	0.252455	Gene Body
Peak_1132	Kctd1	-0.443619	Gene Body
Peak_1134	Vegfc	-0.349602	Gene Body
Peak_1135	Ctnnd2	0.123368	Gene Body
Peak_1141	Aph1a	-0.691287	Gene Body
Peak_1147	Etl4	0.0925144	Gene Body
Peak_1155	Lix1	0.893886	Gene Body
Peak_1156	Rdh13	-0.842311	Gene Body
Peak_1157	Cxadr	-0.176298	Gene Body
Peak_1165	Jam2	0.222412	Gene Body
Peak_1166	Ctnnd2	0.123368	Gene Body
Peak_1181	Ntrk3	0.560189	Gene Body
Peak_1187	Tbc1d2b	-0.231259	Gene Body
Peak_1190	Nhsl2	0.211617	Gene Body
Peak_1191	LOC362921	1.24718	Gene Body
Peak_1192	Scaper	-0.152888	Gene Body
Peak_1195	Trip12	-0.676009	Gene Body
Peak_1197	Gria3	0.142713	Gene Body
Peak_1202	Rab11fip1	-1.6318	Gene Body
Peak_1203	Cfap206	-0.488174	Gene Body
Peak_1209	Sh3kbp1	-0.779611	Gene Body
Peak_1213	Ttll7	0.485674	Gene Body
Peak_1218	Fap	-1.15189	Gene Body
Peak_1219	Gbe1	-0.420155	Gene Body
Peak_1220	Pdzd2	0.769847	Gene Body
Peak_1221	Rad23b	-0.541044	Gene Body
Peak_1224	Zhx2	-0.477477	Gene Body
Peak_1226	Rbl1	-0.94135	Gene Body
Peak_1233	Immp2l	-1.90185	Gene Body
Peak_1235	Dip2b	-0.219442	Gene Body
Peak_1239	Fhit	-0.876621	Gene Body
Peak_1249	Plcg2	-0.572945	Gene Body
Peak_1255	Akap2	0.308279	Gene Body
Peak_1257	Tbc1d30	0.908082	Gene Body
Peak_1260	Syt16	-0.242731	Gene Body
Peak_1263	Nbas	0.344331	Gene Body
Peak_1265	Lrp1b	1.18869	Gene Body
Peak_1274	Clstn2	0.638222	Gene Body
Peak_1278	Cyp7b1	-2.2827	Gene Body
Peak_1279	Dtd1	-0.313731	Gene Body
Peak_1280	Uri1	-0.459327	Gene Body
Peak_1282	Pcdh9	0.204145	Gene Body
Peak_1285	St6gal2	0.364787	Gene Body
Peak_1290	Prkd1	0.536078	Gene Body
Peak_1291	Acss1	0.272203	Gene Body
Peak_1293	Dcc	0.93157	Gene Body
Peak_1301	Vps36	-0.603272	Gene Body
Peak_1305	Nav3	0.400597	Gene Body
Peak_1312	Ccng2	0.459975	Gene Body
Peak_1313	Fstl5	-1.01905	Gene Body
Peak_1326	Lrp1b	1.18869	Gene Body
Peak_1332	Kctd8	-0.0986688	Gene Body
Peak_1337	Tbc1d5	-0.438403	Gene Body
Peak_1348	Patj	-0.110245	Gene Body
Peak_1356	Coq3	-0.635385	Gene Body
Peak_1357	Phlpp1	0.259606	Gene Body
Peak_1370	Ttn	0.263749	Gene Body
Peak_1374	Glcci1	-0.654352	Gene Body
Peak_1377	Bst1	0.178461	Gene Body
Peak_1380	Sspo	1.93559	Gene Body
Peak_1385	Fhl1	-0.051865	Gene Body
Peak_1386	Adgrb3	0.37081	Gene Body
Peak_1387	Zfhx3	-0.729609	Gene Body
Peak_1389	Slc24a3	0.603572	Gene Body
Peak_1394	Exoc6	-0.140443	Gene Body
Peak_1395	Cab39	-0.335881	Gene Body
Peak_1396	Grid2	1.3845	Gene Body
Peak_1398	Snx29	-0.0051053	Gene Body
Peak_1403	Casp7	0.80215	Gene Body
Peak_1405	Gsg1l	0.15762	Gene Body
Peak_1407	Sepsecs	0.139447	Gene Body
Peak_1410	Myt1l	0.924417	Gene Body
Peak_1413	Atr	-1.01602	Gene Body
Peak_1414	Grk4	-1.66798	Gene Body
Peak_1421	Epha6	0.38817	Gene Body
Peak_1425	Myo9b	-0.702941	Gene Body
Peak_1427	Usp18	1.18644	Gene Body
Peak_1432	Kcnip4	-0.437004	Gene Body
Peak_1437	Kcnq5	0.223686	Gene Body
Peak_1439	Khdrbs3	0.561032	Gene Body
Peak_1440	Chordc1	-0.408025	Gene Body
Peak_1442	Cdh12	-0.0813925	Gene Body
Peak_1446	Atxn7l1	-0.456385	Gene Body
Peak_1448	Cdh12	-0.0813925	Gene Body
Peak_1457	Ncald	0.577139	Gene Body
Peak_1468	Ryr2	0.818182	Gene Body
Peak_1469	Sox6	0.418724	Gene Body
Peak_1472	Arl11	-0.625662	Gene Body
Peak_1476	Pxdc1	-0.281255	Gene Body
Peak_1488	Slc24a4	0.21802	Gene Body
Peak_1490	Piezo2	-1.28856	Gene Body
Peak_1491	Rnf130	-0.936982	Gene Body
Peak_1497	Clvs2	0.110379	Gene Body
Peak_1517	Kcnip4	-0.437004	Gene Body
Peak_1521	Kat14	-0.0912522	Gene Body
Peak_1529	Hepacam2	-0.410797	Gene Body
Peak_1530	Gtf2f2	0.0408949	Gene Body
Peak_1531	Pibf1	0.74255	Gene Body
Peak_1547	Tspan2	-0.0360526	Gene Body
Peak_1554	Ctnna2	0.772136	Gene Body
Peak_1555	Gtf2e2	-1.30441	Gene Body
Peak_1556	Smtnl2	-2.46019	Gene Body
Peak_1559	Opcml	0.00171342	Gene Body
Peak_1565	Necab1	0.806521	Gene Body
Peak_1568	Mdga2	-0.245842	Gene Body
Peak_1571	Dst	0.743092	Gene Body
Peak_1572	Rims1	0.088395	Gene Body
Peak_1578	Lsamp	0.451384	Gene Body
Peak_1584	Gtf2a1	-0.240011	Gene Body
Peak_1590	Lrfn5	0.454802	Gene Body
Peak_1594	Tns1	0.227015	Gene Body
Peak_1599	Dock4	0.00899427	Gene Body
Peak_1604	Slc1a2	0.429289	Gene Body
Peak_1617	Enox2	-2.19802	Gene Body
Peak_1629	Ss18	0.0711397	Gene Body
Peak_1630	Gtf2h2	0.657317	Gene Body
Peak_1631	Lingo2	-0.306983	Gene Body
Peak_1632	Cdk19	-0.163797	Gene Body
Peak_1637	Bub1	-1.86566	Gene Body
Peak_1642	Cdh8	0.596794	Gene Body
Peak_1644	Cntnap2	0.391756	Gene Body
Peak_1646	Adi1	0.856357	Gene Body
Peak_1647	Atrn	0.135977	Gene Body
Peak_1651	Otud7a	0.167832	Gene Body
Peak_1652	Magi2	0.0774753	Gene Body
Peak_1657	Tiam1	-0.455654	Gene Body
Peak_1659	Zfp532	-0.430675	Gene Body
Peak_1660	Ralyl	0.82895	Gene Body
Peak_1661	Clstn2	0.638222	Gene Body
Peak_1662	Ptprs	0.3283	Gene Body
Peak_1671	Osbpl1a	-0.159229	Gene Body
Peak_1674	Vopp1	-0.523983	Gene Body
Peak_1675	Tbc1d15	-1.24805	Gene Body
Peak_1683	Pld5	-3.9594	Gene Body
Peak_1684	Acer3	-0.477947	Gene Body
Peak_1687	Lsamp	0.451384	Gene Body
Peak_1688	Ctnna2	0.772136	Gene Body
Peak_1697	Adgra1	0.311507	Gene Body
Peak_1700	Snx24	-0.90157	Gene Body
Peak_1702	Rnf220	-0.111023	Gene Body
Peak_1704	Polr1a	-0.257651	Gene Body
Peak_1715	Hepacam	0.118034	Gene Body
Peak_1716	Lipt1	3.27243	Gene Body
Peak_1723	Dync1i1	0.390496	Gene Body
Peak_1727	Gabrg3	-1.51882	Gene Body
Peak_1728	Eif3a	-0.561931	Gene Body
Peak_1731	Ddah1	0.188104	Gene Body
Peak_1732	Gnpda1	-0.349461	Gene Body
Peak_1733	Arhgap15	-0.336974	Gene Body
Peak_1734	Nckap5	0.659243	Gene Body
Peak_1737	Usp45	-0.782105	Gene Body
Peak_1742	Ptprd	0.439398	Gene Body
Peak_1748	Arhgap10	-1.64255	Gene Body
Peak_1754	Dgki	1.30934	Gene Body
Peak_1764	Usp9x	-0.487738	Gene Body
Peak_1765	Nubpl	-0.0479838	Gene Body
Peak_1767	Fyn	0.216484	Gene Body
Peak_1768	Lpp	-0.818175	Gene Body
Peak_1770	Cpeb3	-0.331936	Gene Body
Peak_1772	Tjp1	-0.238548	Gene Body
Peak_1775	Mctp1	-1.47089	Gene Body
Peak_1777	Enpp2	0.348801	Gene Body
Peak_1795	Galntl6	0.25371	Gene Body
Peak_1796	Chn2	-0.298144	Gene Body
Peak_1802	Zmat4	1.52916	Gene Body
Peak_1808	Dst	0.743092	Gene Body
Peak_1810	Fbxl7	-1.02556	Gene Body
Peak_1818	Rock2	-0.356253	Gene Body
Peak_1819	Utrn	-0.878804	Gene Body
Peak_1820	Zdhhc21	0.631037	Gene Body
Peak_1822	Rfxank	-1.97708	Gene Body
Peak_1830	Ptpmt1	-0.843244	Gene Body
Peak_1835	Trim9	0.0418045	Gene Body
Peak_1838	Rnf169	-0.371855	Gene Body
Peak_1842	Ryr2	0.818182	Gene Body
Peak_1843	Fyn	0.216484	Gene Body
Peak_1849	Eif2ak3	-0.264644	Gene Body
Peak_1853	Ddx25	0.548009	Gene Body
Peak_1855	Greb1l	-0.774053	Gene Body
Peak_1861	Ctif	-0.0325571	Gene Body
Peak_1864	Aff2	0.959852	Gene Body
Peak_1865	Xkr4	0.324012	Gene Body
Peak_1867	Cntn3	-0.940663	Gene Body
Peak_1870	Dach2	0.785191	Gene Body
Peak_1873	Pik3c2a	-0.451268	Gene Body
Peak_1874	Spock1	-0.168654	Gene Body
Peak_1877	Gramd1b	-0.487977	Gene Body
Peak_1878	Aplp2	0.0378493	Gene Body
Peak_1880	Trim29	-1.67661	Gene Body
Peak_1881	Tnfrsf9	2.7514	Gene Body
Peak_1883	Dach1	-0.51894	Gene Body
Peak_1888	Pola1	-0.932779	Gene Body
Peak_1889	Fat4	0.268288	Gene Body
Peak_1892	Fer	-0.907581	Gene Body
Peak_1893	Cntn4	-0.0798308	Gene Body
Peak_1895	Pkp3	-0.642031	Gene Body
Peak_1899	Eef2	-0.058716	Gene Body
Peak_1899	Pias4	0.0397996	Gene Body
Peak_1902	Gabrb1	1.14355	Gene Body
Peak_1908	Ank2	0.301231	Gene Body
Peak_1911	Ash1l	-0.62351	Gene Body
Peak_1913	Aven	0.990726	Gene Body
Peak_1925	Tenm3	-0.201859	Gene Body
Peak_1927	Bbs2	-0.559822	Gene Body
Peak_1929	Lrp1b	1.18869	Gene Body
Peak_1942	Rgs18	0.0824761	Gene Body
Peak_1948	Sorcs3	0.890083	Gene Body
Peak_1952	Rbfox2	-0.420258	Gene Body
Peak_1953	Boc	-0.233065	Gene Body
Peak_1956	Sorcs1	-0.229963	Gene Body
Peak_1958	Arhgap6	-4.28186	Gene Body
Peak_1964	Sorbs1	0.446261	Gene Body
Peak_1965	Arhgef4	0.567361	Gene Body
Peak_1967	Zmpste24	-0.673412	Gene Body
Peak_1969	Prkx	-0.651777	Gene Body
Peak_1973	Prkg1	0.0901149	Gene Body
Peak_1977	Dusp19	-1.73415	Gene Body
Peak_1990	Zswim6	-1.10809	Gene Body
Peak_1992	Nsd1	-0.195095	Gene Body
Peak_1993	Ywhae	-0.611496	Gene Body
Peak_1996	Zfp136	0.664103	Gene Body
Peak_2000	Grin2a	-0.271949	Gene Body
Peak_2003	Cntnap2	0.391756	Gene Body
Peak_2004	Dlgap3	0.532828	Gene Body
Peak_2005	Zfp133	-0.638699	Gene Body
Peak_2007	Macrod2	0.0804498	Gene Body
Peak_2009	Atic	-0.214905	Gene Body
Peak_2011	Sobp	0.808205	Gene Body
Peak_2012	Immp2l	-1.90185	Gene Body
Peak_2022	Jam3	-0.339852	Gene Body
Peak_2023	Cdkal1	0.374672	Gene Body
Peak_2026	Scn8a	0.536355	Gene Body
Peak_2027	Fndc3a	-0.341061	Gene Body
Peak_2028	Megf11	0.621332	Gene Body
Peak_2030	Plekhm1	-0.481251	Gene Body
Peak_2031	Mcc	-3.51445	Gene Body
Peak_2033	Vps53	0.332019	Gene Body
Peak_2036	Slc25a18	0.551188	Gene Body
Peak_2043	RGD1564053	-0.0257822	Gene Body
Peak_2044	Cep85	-0.787089	Gene Body
Peak_2056	Sufu	-0.756895	Gene Body
Peak_2060	Cdh2	0.0931096	Gene Body
Peak_2066	Dgcr2	-1.59963	Gene Body
Peak_2075	Camta1	-0.246178	Gene Body
Peak_2078	Efcab7	0.344737	Gene Body
Peak_2081	Tmem132b	0.207296	Gene Body
Peak_2092	Spata5	-0.0731838	Gene Body
Peak_2095	Itgae	-0.696691	Gene Body
Peak_2096	Klf12	-0.947115	Gene Body
Peak_2099	Tstd3	-0.0421801	Gene Body
Peak_2104	Sntg1	1.13619	Gene Body
Peak_2123	Rims1	0.088395	Gene Body
Peak_2124	Necab1	0.806521	Gene Body
Peak_2131	Robo1	-0.270246	Gene Body
Peak_2133	Tceanc2	-0.0787583	Gene Body
Peak_2143	Klhl18	0.645224	Gene Body
Peak_2144	Sorcs2	0.431888	Gene Body
Peak_2146	Garnl3	0.483454	Gene Body
Peak_2148	Prkci	-0.761181	Gene Body
Peak_2150	Npas3	0.472942	Gene Body
Peak_2153	Crtac1	0.815012	Gene Body
Peak_2154	Foxp2	0.43322	Gene Body
Peak_2156	Pde4b	0.712192	Gene Body
Peak_2157	Dhx32	0.331531	Gene Body
Peak_2158	Gnaq	-0.584712	Gene Body
Peak_2159	Nav2	-0.0443442	Gene Body
Peak_2162	Cmss1	-0.286854	Gene Body
Peak_2162	Filip1l	-0.256774	Gene Body
Peak_2163	Tcf12	-0.682502	Gene Body
Peak_2166	Lancl1	0.052234	Gene Body
Peak_2173	Prickle2	0.211564	Gene Body
Peak_2177	Rims1	0.088395	Gene Body
Peak_2178	Bpgm	0.835816	Gene Body
Peak_2183	Pecr	-1.39165	Gene Body
Peak_2188	Gpc5	0.11685	Gene Body
Peak_2189	Cdh12	-0.0813925	Gene Body
Peak_2191	Adamts12	-3.28327	Gene Body
Peak_2193	Pcdh11x	0.193534	Gene Body
Peak_2195	Lrp1b	1.18869	Gene Body
Peak_2200	Ppp2r2b	0.206355	Gene Body
Peak_2202	Rock1	-0.0680515	Gene Body
Peak_2203	Rnf128	-1.51526	Gene Body
Peak_2212	Cep85l	-1.16286	Gene Body
Peak_2215	Prkg2	0.925936	Gene Body
Peak_2218	Alcam	-1.37369	Gene Body
Peak_2225	Met	-1.28561	Gene Body
Peak_2227	Wipf3	0.164607	Gene Body
Peak_2228	Cdyl	-1.31522	Gene Body
Peak_2232	Ankrd44	-1.17063	Gene Body
Peak_2242	Cnksr2	0.326788	Gene Body
Peak_2243	Ndfip1	0.0778493	Gene Body
Peak_2249	Vti1a	-0.875372	Gene Body
Peak_2250	Sorcs2	0.431888	Gene Body
Peak_2256	Rin3	-1.21991	Gene Body
Peak_2265	Lrrtm4	-0.441729	Gene Body
Peak_2267	Zdhhc14	0.447378	Gene Body
Peak_2271	Zfp426	1.13172	Gene Body
Peak_2274	Lin7a	-1.85638	Gene Body
Peak_2279	Gpr158	-0.031753	Gene Body
Peak_2280	Pcdh11x	0.193534	Gene Body
Peak_2281	Slc7a11	0.253818	Gene Body
Peak_2282	C2cd5	-0.108808	Gene Body
Peak_2285	Cyp27a1	-0.338808	Gene Body
Peak_2286	Sec24d	-0.151344	Gene Body
Peak_2291	Cast	-0.845746	Gene Body
Peak_2294	Clstn2	0.638222	Gene Body
Peak_2295	Edem3	-0.265224	Gene Body
Peak_2296	Ipo5	-0.475895	Gene Body
Peak_2298	Fat3	0.165334	Gene Body
Peak_2305	Galnt14	0.716673	Gene Body
Peak_2310	Mgat3	0.576099	Gene Body
Peak_2314	Spcs3	-1.09424	Gene Body
Peak_2320	Ttc16	3.49154	Gene Body
Peak_2328	LOC103692025	0.471655	Gene Body
Peak_2329	Dip2b	-0.219442	Gene Body
Peak_2332	Dock1	-0.275487	Gene Body
Peak_2335	Nol4l	-0.8269	Gene Body
Peak_2338	Gli1	-0.125853	Gene Body
Peak_2347	Acaca	-0.592963	Gene Body
Peak_2350	Asb11	0.536808	Gene Body
Peak_2354	Maff	-2.79081	Gene Body
Peak_2355	Flywch1	0.629036	Gene Body
Peak_2358	Mgst3	-0.646201	Gene Body
Peak_2359	Aff2	0.959852	Gene Body
Peak_2361	Mctp1	-1.47089	Gene Body
Peak_2363	Dlg2	0.0265963	Gene Body
Peak_2368	Pcdh7	-0.54308	Gene Body
Peak_2373	Gpr158	-0.031753	Gene Body
Peak_2375	Nbea	0.279825	Gene Body
Peak_2377	Elmo1	-0.121616	Gene Body
Peak_2384	Tiparp	-0.907245	Gene Body
Peak_2385	Zfp136	0.664103	Gene Body
Peak_2390	Gria4	0.788865	Gene Body
Peak_2392	Pdzrn3	1.04758	Gene Body
Peak_2394	Csmd1	0.474114	Gene Body
Peak_2397	Aplnr	0.366385	Gene Body
Peak_2400	Pola1	-0.932779	Gene Body
Peak_2403	Magi2	0.0774753	Gene Body
Peak_2407	Zfp62	-0.197059	Gene Body
Peak_2409	Bckdhb	0.937627	Gene Body
Peak_2410	Osbpl6	0.82725	Gene Body
Peak_2416	Plekha7	1.21506	Gene Body
Peak_2423	Unc79	0.805961	Gene Body
Peak_2429	Pcdh7	-0.54308	Gene Body
Peak_2437	Garem1	0.173195	Gene Body
Peak_2438	Vegfc	-0.349602	Gene Body
Peak_2441	Acer3	-0.477947	Gene Body
Peak_2442	Usp40	1.39287	Gene Body
Peak_2445	Gabrb3	0.271112	Gene Body
Peak_2449	Pde1c	-1.87945	Gene Body
Peak_2450	Frmpd4	0.20316	Gene Body
Peak_2458	Ubl3	0.20552	Gene Body
Peak_2459	Zfhx4	-0.622114	Gene Body
Peak_2463	Gli3	-1.2067	Gene Body
Peak_2464	Ccdc138	2.40254	Gene Body
Peak_2466	Cfap47	0.343919	Gene Body
Peak_2469	Smyd3	2.9792	Gene Body
Peak_2478	Mitf	-1.04236	Gene Body
Peak_2479	Clvs1	0.724214	Gene Body
Peak_2480	Cdh18	0.243253	Gene Body
Peak_2483	Gulp1	-2.6678	Gene Body
Peak_2484	Cdh1	0.573938	Gene Body
Peak_2486	Tmem135	0.0988927	Gene Body
Peak_2487	Arhgap6	-4.28186	Gene Body
Peak_2488	Jakmip2	0.578633	Gene Body
Peak_2490	Cpne4	-0.00624214	Gene Body
Peak_2491	Appbp2	0.373096	Gene Body
Peak_2494	Vgll4	1.3699	Gene Body
Peak_2504	Otud6b	-0.0217652	Gene Body
Peak_2512	Utrn	-0.878804	Gene Body
Peak_2517	Afdn	0.0772918	Gene Body
Peak_2518	Gpatch2	-1.81298	Gene Body
Peak_2524	Susd6	-0.493248	Gene Body
Peak_2526	Ddah1	0.188104	Gene Body
Peak_2527	Bbx	-1.42007	Gene Body
Peak_2534	Kcnt1	0.812584	Gene Body
Peak_2537	Frem1	-3.57021	Gene Body
Peak_2545	Tnfaip8	-0.792088	Gene Body
Peak_2546	Grin3a	-0.357024	Gene Body
Peak_2547	Osbpl9	-0.812328	Gene Body
Peak_2549	Fgf13	0.445397	Gene Body
Peak_2551	Pcdh9	0.204145	Gene Body
Peak_2555	Epha5	0.769904	Gene Body
Peak_2557	Unc5d	0.826535	Gene Body
Peak_2563	Slc1a5	-0.270411	Gene Body
Peak_2570	Rbks	0.540985	Gene Body
Peak_2571	Ddx25	0.548009	Gene Body
Peak_2572	Ipp	0.718136	Gene Body
Peak_2573	Rwdd3	-0.265119	Gene Body
Peak_2581	Dapl1	0.199606	Gene Body
Peak_2589	Fbxl7	-1.02556	Gene Body
Peak_2593	Dapk1	0.0932543	Gene Body
Peak_2594	Shisa9	0.379069	Gene Body
Peak_2597	Alpk2	0.218475	Gene Body
Peak_2609	Ywhae	-0.611496	Gene Body
Peak_2611	Srgap2	-0.716415	Gene Body
Peak_2613	Immp2l	-1.90185	Gene Body
Peak_2614	Schip1	0.399605	Gene Body
Peak_2618	Dgkh	0.447759	Gene Body
Peak_2620	Arl2bp	0.0045373	Gene Body
Peak_2626	Csrnp3	-0.4308	Gene Body
Peak_2627	Astl	4.12784	Gene Body
Peak_2629	Dph6	-0.228323	Gene Body
Peak_2631	Triqk	0.408557	Gene Body
Peak_2634	Dpyd	0.0849438	Gene Body
Peak_2637	Eva1a	2.23986	Gene Body
Peak_2638	Grb14	1.2447	Gene Body
Peak_2642	Parp1	-0.433682	Gene Body
Peak_2648	Cd38	1.42815	Gene Body
Peak_2649	Slc23a2	0.11418	Gene Body
Peak_2654	Atp9a	0.444293	Gene Body
Peak_2656	Adgra1	0.311507	Gene Body
Peak_2664	Sorcs3	0.890083	Gene Body
Peak_2667	Phldb2	1.1934	Gene Body
Peak_2671	Pparg	-2.07424	Gene Body
Peak_2677	Tenm3	-0.201859	Gene Body
Peak_2686	Tnrc6b	-0.430141	Gene Body
Peak_2688	Svep1	3.03162	Gene Body
Peak_2692	Atf1	-1.28141	Gene Body
Peak_2693	Grk5	-1.00154	Gene Body
Peak_2694	Erbb4	-0.718225	Gene Body
Peak_2695	Pdzd2	0.769847	Gene Body
Peak_2696	Gucy1a2	0.457257	Gene Body
Peak_2698	S100a3	-2.25211	Gene Body
Peak_2699	Prss1	0.0612996	Gene Body
Peak_2701	Bckdhb	0.937627	Gene Body
Peak_2703	Ralgapb	-0.406055	Gene Body
Peak_2707	Rbbp7	-0.220959	Gene Body
Peak_2708	Cntnap2	0.391756	Gene Body
Peak_2711	Pdzd2	0.769847	Gene Body
Peak_2713	Ky	0.487843	Gene Body
Peak_2717	Nrxn1	0.480896	Gene Body
Peak_2719	Cep112	-1.85196	Gene Body
Peak_2721	Gdi2	-0.463291	Gene Body
Peak_2724	Grik1	-0.234516	Gene Body
Peak_2728	Alcam	-1.37369	Gene Body
Peak_2729	Kpna3	-0.167189	Gene Body
Peak_2731	Slc25a25	0.623331	Gene Body
Peak_2732	S100a3	-2.25211	Gene Body
Peak_2733	Sgf29	0.430296	Gene Body
Peak_2741	Slc16a10	-1.77897	Gene Body
Peak_2743	Usp45	-0.782105	Gene Body
Peak_2747	Grk4	-1.66798	Gene Body
Peak_2750	Diaph2	-0.795299	Gene Body
Peak_2760	Sh3gl3	0.231246	Gene Body
Peak_2769	Sash3	0.20975	Gene Body
Peak_2777	Trim9	0.0418045	Gene Body
Peak_2780	Lrba	-0.173956	Gene Body
Peak_2784	Klhl4	1.67451	Gene Body
Peak_2791	Actr10	0.451317	Gene Body
Peak_2809	Mrpl3	0.0535353	Gene Body
Peak_2812	Ctnna2	0.772136	Gene Body
Peak_2815	Ppp1r12b	0.402391	Gene Body
Peak_2823	Gfra2	0.400708	Gene Body
Peak_2826	Cryl1	1.48422	Gene Body
Peak_2828	RGD1564053	-0.0257822	Gene Body
Peak_2831	Wwox	-1.00187	Gene Body
Peak_2840	Dmd	-0.0702789	Gene Body
Peak_2842	Zfp92	-0.119993	Gene Body
Peak_2848	Zmpste24	-0.673412	Gene Body
Peak_2856	Hunk	-0.886875	Gene Body
Peak_2865	Rai14	-0.546513	Gene Body
Peak_2869	Dcc	0.93157	Gene Body
Peak_2870	Adam12	0.721683	Gene Body
Peak_2875	RGD1564053	-0.0257822	Gene Body
Peak_2876	Gnaq	-0.584712	Gene Body
Peak_2881	Cuedc1	0.497519	Gene Body
Peak_2884	Pcdh15	-0.340022	Gene Body
Peak_2887	Epb41l2	-0.753978	Gene Body
Peak_2892	Rapgef6	-0.437742	Gene Body
Peak_2893	Gpc5	0.11685	Gene Body
Peak_2895	Plekhg3	0.907784	Gene Body
Peak_2903	Cadps2	0.242787	Gene Body
Peak_2904	Slc7a14	0.0621708	Gene Body
Peak_2909	Il1rapl1	-0.586784	Gene Body
Peak_2915	Ap3s2	-0.934497	Gene Body
Peak_2916	Tmem184b	0.125106	Gene Body
Peak_2917	Cntnap5b	0.246291	Gene Body
Peak_2925	Hpcal1	-0.18955	Gene Body
Peak_2927	Dram2	-1.17022	Gene Body
Peak_2931	Macrod2	0.0804498	Gene Body
Peak_2935	Lsamp	0.451384	Gene Body
Peak_2937	Sbno2	-0.198961	Gene Body
Peak_2938	RGD1307443	0.14683	Gene Body
Peak_2939	Rbfox2	-0.420258	Gene Body
Peak_2941	Xkr4	0.324012	Gene Body
Peak_2942	Agk	-0.279781	Gene Body
Peak_2949	Sesn3	0.0423251	Gene Body
Peak_2951	Nrg3	0.172394	Gene Body
Peak_2953	Agl	0.226428	Gene Body
Peak_2955	Cnot4	-0.68879	Gene Body
Peak_2959	Tmem68	0.583143	Gene Body
Peak_2964	Socs4	0.391096	Gene Body
Peak_2966	Opcml	0.00171342	Gene Body
Peak_2977	Golim4	0.978726	Gene Body
Peak_2982	Ttc28	0.229023	Gene Body
Peak_2991	Cdc23	-0.468911	Gene Body
Peak_2992	Raf1	-0.097595	Gene Body
Peak_2993	Lrba	-0.173956	Gene Body
Peak_2994	Mical3	-0.000355264	Gene Body
Peak_3000	Cntn3	-0.940663	Gene Body
Peak_3001	Trhde	-0.340394	Gene Body
Peak_3013	Kank1	-0.225393	Gene Body
Peak_3015	Wdr12	-0.217805	Gene Body
Peak_3017	Lancl1	0.052234	Gene Body
Peak_3018	Dlg3	0.129433	Gene Body
Peak_3020	Rasgef1b	0.141951	Gene Body
Peak_3021	Sumf1	-0.150771	Gene Body
Peak_3022	Ptprk	0.203239	Gene Body
Peak_3026	Hcn1	0.21216	Gene Body
Peak_3031	Enpep	1.40878	Gene Body
Peak_3033	Slc12a5	0.396771	Gene Body
Peak_3036	Lrp1b	1.18869	Gene Body
Peak_3037	As3mt	-1.22786	Gene Body
Peak_3047	L2hgdh	-0.586868	Gene Body
Peak_3053	Phka1	0.564171	Gene Body
Peak_3058	Mcc	-3.51445	Gene Body
Peak_3066	Aven	0.990726	Gene Body
Peak_3068	Ssu72	-0.375748	Gene Body
Peak_3073	Pld5	-3.9594	Gene Body
Peak_3076	Pcyt1b	-0.220461	Gene Body
Peak_3077	Gpr63	0.00554944	Gene Body
Peak_3080	Ddx3	-0.446051	Gene Body
Peak_3084	Dmd	-0.0702789	Gene Body
Peak_3088	Kif11	-0.39563	Gene Body
Peak_3094	Mapk10	0.349706	Gene Body
Peak_3097	Prkd2	-0.482473	Gene Body
Peak_3103	Dnah1	-0.444333	Gene Body
Peak_3104	Pxk	-0.543063	Gene Body
Peak_3108	Sorcs1	-0.229963	Gene Body
Peak_3109	Grm1	1.52748	Gene Body
Peak_3111	Rit2	-0.29503	Gene Body
Peak_3114	Gpi	0.0786474	Gene Body
Peak_3117	Myom1	-1.67685	Gene Body
Peak_3124	Gpc5	0.11685	Gene Body
Peak_3125	Atg10	-1.08196	Gene Body
Peak_3127	Ptprt	0.365508	Gene Body
Peak_3133	Gpr158	-0.031753	Gene Body
Peak_3138	Noc4l	-0.0202103	Gene Body
Peak_3142	Phf21a	-0.864236	Gene Body
Peak_3147	Bace2	0.646933	Gene Body
Peak_3150	Magi2	0.0774753	Gene Body
Peak_3152	Wdr44	-1.22201	Gene Body
Peak_3155	Cdh12	-0.0813925	Gene Body
Peak_3156	Nbea	0.279825	Gene Body
Peak_3157	Robo1	-0.270246	Gene Body
Peak_3160	Astn1	0.465422	Gene Body
Peak_3164	Ercc6l2	0.451044	Gene Body
Peak_3168	Astn1	0.465422	Gene Body
Peak_3173	Cyp7b1	-2.2827	Gene Body
Peak_3180	Pcsk1	1.24675	Gene Body
Peak_3182	Galntl6	0.25371	Gene Body
Peak_3186	Ptchd1	-1.45708	Gene Body
Peak_3187	Lrriq1	1.87541	Gene Body
Peak_3198	Hapln1	-1.23406	Gene Body
Peak_3201	Insc	-1.15488	Gene Body
Peak_3203	Fhit	-0.876621	Gene Body
Peak_3204	Smyd3	2.9792	Gene Body
Peak_3206	Ndfip2	0.122224	Gene Body
Peak_3220	Wdr17	0.162536	Gene Body
Peak_3221	Itga1	-2.71332	Gene Body
Peak_3222	Trak1	0.293819	Gene Body
Peak_3227	Foxp2	0.43322	Gene Body
Peak_3229	Prickle2	0.211564	Gene Body
Peak_3231	Glis3	0.723083	Gene Body
Peak_3242	Chm	-0.0394389	Gene Body
Peak_3252	Tbc1d8b	-0.245341	Gene Body
Peak_3258	Dclk2	0.409262	Gene Body
Peak_3263	Arnt2	-0.137494	Gene Body
Peak_3265	Dnajb6	-0.149637	Gene Body
Peak_3266	Bche	-0.277564	Gene Body
Peak_3271	Crb1	1.58984	Gene Body
Peak_3272	Arhgap29	0.945435	Gene Body
Peak_3277	Cryl1	1.48422	Gene Body
Peak_3287	Actr2	-0.285351	Gene Body
Peak_3290	Ankrd44	-1.17063	Gene Body
Peak_3293	Slc10a7	-1.27729	Gene Body
Peak_3295	Pitpnm2	0.679723	Gene Body
Peak_3297	Gphn	-0.625832	Gene Body
Peak_3302	Tbc1d2b	-0.231259	Gene Body
Peak_3306	Dis3l2	-0.464236	Gene Body
Peak_3311	Trim3	-0.24935	Gene Body
Peak_3313	Usp4	-0.172085	Gene Body
Peak_3319	Zfp136	0.664103	Gene Body
Peak_3320	Slit2	-1.08784	Gene Body
Peak_3324	Scaper	-0.152888	Gene Body
Peak_3329	Dapl1	0.199606	Gene Body
Peak_3330	Samd12	0.653832	Gene Body
Peak_3331	Stxbp1	0.48982	Gene Body
Peak_3333	Ano3	-0.259989	Gene Body
Peak_3336	Trhde	-0.340394	Gene Body
Peak_3337	Immp2l	-1.90185	Gene Body
Peak_3342	Trak1	0.293819	Gene Body
Peak_3346	Dnah6	1.49769	Gene Body
Peak_3348	Ticrr	0.587044	Gene Body
Peak_3371	Arid5b	-0.622232	Gene Body
Peak_3374	Zfp182	0.370117	Gene Body
Peak_3381	Dnajc1	-0.906483	Gene Body
Peak_3383	Slc4a7	-0.673295	Gene Body
Peak_3388	Cdk6	-0.244936	Gene Body
Peak_3391	LOC100910792	0.322593	Gene Body
Peak_3392	Dok5	-0.867454	Gene Body
Peak_3404	Rfx3	-0.566496	Gene Body
Peak_3407	Tp53inp2	-0.37009	Gene Body
Peak_3409	Tpd52	-0.254916	Gene Body
Peak_3413	Hhip	-0.483146	Gene Body
Peak_3420	Cadm2	0.617258	Gene Body
Peak_3426	Ankrd13d	0.437457	Gene Body
Peak_3427	Pcdh15	-0.340022	Gene Body
Peak_3432	Mdga2	-0.245842	Gene Body
Peak_3435	Lpp	-0.818175	Gene Body
Peak_3437	Epha6	0.38817	Gene Body
Peak_3441	Fbxl18	1.35873	Gene Body
Peak_3444	Pparg	-2.07424	Gene Body
Peak_3452	Vil1	0.392459	Gene Body
Peak_3459	Snx12	-0.795288	Gene Body
Peak_3462	Trpc4	0.689663	Gene Body
Peak_3463	Itga3	-0.732784	Gene Body
Peak_3465	Alg8	-1.26517	Gene Body
Peak_3469	Fstl5	-1.01905	Gene Body
Peak_3470	Dnajc11	0.310617	Gene Body
Peak_3475	Fam172a	-0.298536	Gene Body
Peak_3489	Ppig	0.101446	Gene Body
Peak_3490	Cct5	0.332019	Gene Body
Peak_3508	Ciita	0.383926	Gene Body
Peak_3509	Kcnip4	-0.437004	Gene Body
Peak_3510	Brwd1	0.148627	Gene Body
Peak_3516	Pds5a	-0.835242	Gene Body
Peak_3518	Slc24a3	0.603572	Gene Body
Peak_3524	Edem3	-0.265224	Gene Body
Peak_3531	Uchl3	-0.255715	Gene Body
Peak_3539	Nme7	-0.236529	Gene Body
Peak_3540	Ube2e2	0.685924	Gene Body
Peak_3548	Nbea	0.279825	Gene Body
Peak_3550	Stxbp5l	0.190466	Gene Body
Peak_3551	Mrps27	0.341939	Gene Body
Peak_3559	Sorcs1	-0.229963	Gene Body
Peak_3566	Otud6b	-0.0217652	Gene Body
Peak_3572	Sema4f	0.332152	Gene Body
Peak_3574	Cntnap5b	0.246291	Gene Body
Peak_3578	Schip1	0.399605	Gene Body
Peak_3580	Sorcs1	-0.229963	Gene Body
Peak_3595	Smoc1	0.454908	Gene Body
Peak_3596	Schip1	0.399605	Gene Body
Peak_3600	Rnf157	0.556368	Gene Body
Peak_3601	Cwf19l2	1.26527	Gene Body
Peak_3602	Chchd6	0.187995	Gene Body
Peak_3602	Plxna1	-0.492821	Gene Body
Peak_3607	Caln1	-0.398574	Gene Body
Peak_3608	Hcn1	0.21216	Gene Body
Peak_3611	Reps2	0.279401	Gene Body
Peak_3619	Mbtd1	-0.962578	Gene Body
Peak_3625	Dlgap2	-0.531853	Gene Body
Peak_3626	Fgf1	-0.0773954	Gene Body
Peak_3633	Ostf1	-0.800444	Gene Body
Peak_3636	Grid1	0.719659	Gene Body
Peak_3638	Agbl3	2.1834	Gene Body
Peak_3643	Mdga2	-0.245842	Gene Body
Peak_3652	Nwd1	0.605099	Gene Body
Peak_3654	Gsg1l	0.15762	Gene Body
Peak_3656	Brinp3	0.104382	Gene Body
Peak_3657	Pdcd2l	0.98938	Gene Body
Peak_3658	B3galt1	-0.148196	Gene Body
Peak_3664	Tacc1	0.45069	Gene Body
Peak_3665	Map7	0.518166	Gene Body
Peak_3669	Slc25a26	-0.190176	Gene Body
Peak_3670	Macrod2	0.0804498	Gene Body
Peak_3678	Psen2	-0.0113224	Gene Body
Peak_3679	Fat1	0.0136294	Gene Body
Peak_3682	Adamtsl3	0.66382	Gene Body
Peak_3685	Pxn	-0.585556	Gene Body
Peak_3693	Cdk5rap2	-0.108552	Gene Body
Peak_3696	LOC102550657	1.19238	Gene Body
Peak_3699	Ppp2r2b	0.206355	Gene Body
Peak_3702	Cd28	-4.64622	Gene Body
Peak_3709	Parp8	-0.624824	Gene Body
Peak_3712	Limch1	0.184729	Gene Body
Peak_3714	Gsk3b	-0.0710837	Gene Body
Peak_3716	Cdh10	0.137004	Gene Body
Peak_3721	Eno4	0.81367	Gene Body
Peak_3721	Shtn1	-0.49816	Gene Body
Peak_3723	Zfp398	0.617161	Gene Body
Peak_3724	Sdk2	0.874676	Gene Body
Peak_3731	Pdzd2	0.769847	Gene Body
Peak_3735	Fggy	0.598908	Gene Body
Peak_3747	Cct6b	-3.51507	Gene Body
Peak_3748	Nploc4	-0.161398	Gene Body
Peak_3749	Xpr1	-0.634375	Gene Body
Peak_3753	Slit2	-1.08784	Gene Body
Peak_3755	Ralyl	0.82895	Gene Body
Peak_3757	Fam234b	-0.00784063	Gene Body
Peak_3759	Inpp1	-0.487731	Gene Body
Peak_3761	Pxk	-0.543063	Gene Body
Peak_3764	Armc6	-0.642145	Gene Body
Peak_3767	Ccdc30	-0.307816	Gene Body
Peak_3773	Ago2	0.212536	Gene Body
Peak_3779	Tada3	-0.226482	Gene Body
Peak_3782	Iqsec1	0.171155	Gene Body
Peak_3786	Lrch1	0.590031	Gene Body
Peak_3795	Hsf1	-0.901807	Gene Body
Peak_3796	Pcdh15	-0.340022	Gene Body
Peak_3800	Zscan18	0.430354	Gene Body
Peak_3803	Pdgfc	0.505015	Gene Body
Peak_3805	Tbxas1	-2.48941	Gene Body
Peak_3823	Anks1b	0.789339	Gene Body
Peak_3825	Gabrg3	-1.51882	Gene Body
Peak_3828	Trim13	0.241869	Gene Body
Peak_3829	Cadps2	0.242787	Gene Body
Peak_3832	Syt1	0.436524	Gene Body
Peak_3834	Thsd7b	1.44212	Gene Body
Peak_3837	Il1rapl1	-0.586784	Gene Body
Peak_3839	Gria3	0.142713	Gene Body
Peak_3842	Tor1a	0.0709629	Gene Body
Peak_3843	Etl4	0.0925144	Gene Body
Peak_3846	Cntn5	0.458659	Gene Body
Peak_3849	Cux1	0.129839	Gene Body
Peak_3853	Cntnap2	0.391756	Gene Body
Peak_3856	Npas3	0.472942	Gene Body
Peak_3861	Mreg	0.967492	Gene Body
Peak_3865	Stim2	0.680711	Gene Body
Peak_3868	Grik1	-0.234516	Gene Body
Peak_3869	Kcnc2	0.904456	Gene Body
Peak_3872	Ebf1	0.522304	Gene Body
Peak_3874	Prkag2	0.492366	Gene Body
Peak_3876	Scn5a	1.15314	Gene Body
Peak_3879	Zfp91	-0.305839	Gene Body
Peak_3880	Fhod3	0.0319344	Gene Body
Peak_3885	Ptprd	0.439398	Gene Body
Peak_3887	Nbas	0.344331	Gene Body
Peak_3889	Vsnl1	0.600714	Gene Body
Peak_3892	LOC100362814	0.0900502	Gene Body
Peak_3897	Trhde	-0.340394	Gene Body
Peak_3910	Ak4	-0.152602	Gene Body
Peak_3914	Gpr137c	3.11124	Gene Body
Peak_3918	Pde4a	0.450484	Gene Body
Peak_3919	Lrfn5	0.454802	Gene Body
Peak_3921	Klhl2	0.379238	Gene Body
Peak_3922	Hjurp	-2.04242	Gene Body
Peak_3926	Ubr3	0.336367	Gene Body
Peak_3927	Lamc1	-0.600238	Gene Body
Peak_3928	Dnajc13	0.0123902	Gene Body
Peak_3931	Rsph10b	-2.93236	Gene Body
Peak_3932	Etv6	-0.44196	Gene Body
Peak_3933	Taf5	-0.981546	Gene Body
Peak_3937	Ntm	0.845683	Gene Body
Peak_3938	Ranbp2	-0.515031	Gene Body
Peak_3939	Cnot2	-0.930708	Gene Body
Peak_3948	Dennd6a	-1.87232	Gene Body
Peak_3950	Dmd	-0.0702789	Gene Body
Peak_3955	Sorcs3	0.890083	Gene Body
Peak_3958	Cntn5	0.458659	Gene Body
Peak_3962	Znhit6	1.15332	Gene Body
Peak_3969	Cpne4	-0.00624214	Gene Body
Peak_3971	Epb41l2	-0.753978	Gene Body
Peak_3972	Lmtk2	0.230671	Gene Body
Peak_3984	Arhgap6	-4.28186	Gene Body
Peak_3986	Cux2	-0.128602	Gene Body
Peak_3987	Hdac9	-0.749131	Gene Body
Peak_3992	Col19a1	-0.101455	Gene Body
Peak_3993	Jam3	-0.339852	Gene Body
Peak_4003	Smyd3	2.9792	Gene Body
Peak_4006	Gtf2e2	-1.30441	Gene Body
Peak_4012	Ptprd	0.439398	Gene Body
Peak_4013	Tcaf1	0.446327	Gene Body
Peak_4019	Nedd9	0.180823	Gene Body
Peak_4021	Mctp1	-1.47089	Gene Body
Peak_4022	Myt1l	0.924417	Gene Body
Peak_4029	Mdga2	-0.245842	Gene Body
Peak_4033	Esr1	-2.76814	Gene Body
Peak_4042	Fbxw4	-0.384764	Gene Body
Peak_4043	Gne	-0.0192698	Gene Body
Peak_4044	Cnih3	0.302387	Gene Body
Peak_4045	Ciz1	-0.216885	Gene Body
Peak_4047	Zfp385b	0.638313	Gene Body
Peak_4053	Hhex	-0.443714	Gene Body
Peak_4054	Cxxc4	1.01734	Gene Body
Peak_4058	Vti1a	-0.875372	Gene Body
Peak_4060	Acyp2	0.9499	Gene Body
Peak_4067	U2surp	-0.500831	Gene Body
Peak_4068	Pkhd1	3.17425	Gene Body
Peak_4070	Adamtsl1	-0.716569	Gene Body
Peak_4072	Adamtsl1	-0.716569	Gene Body
Peak_4085	Herc6	-3.31201	Gene Body
Peak_4087	Frmd5	0.126899	Gene Body
Peak_4088	Diaph2	-0.795299	Gene Body
Peak_4089	Nbea	0.279825	Gene Body
Peak_4095	Oplah	0.0412612	Gene Body
Peak_4096	Pacrg	-0.195536	Gene Body
Peak_4098	Brinp3	0.104382	Gene Body
Peak_4101	Pcgf3	0.239415	Gene Body
Peak_4102	Fam107b	-0.999131	Gene Body
Peak_4111	Gpc3	-0.485217	Gene Body
Peak_4113	Arhgap15	-0.336974	Gene Body
Peak_4117	Rfx3	-0.566496	Gene Body
Peak_4121	Msl2	-0.735145	Gene Body
Peak_4121	Ppp2r3a	0.613339	Gene Body
Peak_4124	Pcdh15	-0.340022	Gene Body
Peak_4125	Hmga2	-0.504195	Gene Body
Peak_4126	Elovl6	-3.83489	Gene Body
Peak_4129	Card10	-1.09195	Gene Body
Peak_4130	Cacna1i	0.682361	Gene Body
Peak_4135	Chdh	-0.334696	Gene Body
Peak_4137	Caskin2	0.0457015	Gene Body
Peak_4154	Raly	-0.137523	Gene Body
Peak_4156	Cdh23	-0.258174	Gene Body
Peak_4163	LOC100302465	-3.47077	Gene Body
Peak_4167	Ralyl	0.82895	Gene Body
Peak_4168	Rgs6	-1.00769	Gene Body
Peak_4174	Stard10	-0.128856	Gene Body
Peak_4182	Plxnc1	-0.593131	Gene Body
Peak_4184	Kcnma1	-0.273277	Gene Body
Peak_4185	Upf3b	0.449862	Gene Body
Peak_4189	Mef2c	-0.183056	Gene Body
Peak_4193	Col19a1	-0.101455	Gene Body
Peak_4201	Garnl3	0.483454	Gene Body
Peak_4203	Chic2	-0.996548	Gene Body
Peak_4207	LOC100366030	0.279613	Gene Body
Peak_4208	Rps6ka2	0.590098	Gene Body
Peak_4213	Lef1	0.374155	Gene Body
Peak_4222	Dpp6	0.0851623	Gene Body
Peak_4229	Cdk14	-0.434607	Gene Body
Peak_4234	Tbc1d9b	0.0655656	Gene Body
Peak_4245	RGD1560883	-0.159945	Gene Body
Peak_4247	Parn	-0.540799	Gene Body
Peak_4249	Shtn1	-0.49816	Gene Body
Peak_4260	Lrrc3b	-0.799112	Gene Body
Peak_4266	Actr2	-0.285351	Gene Body
Peak_4267	Gmds	-0.256155	Gene Body
Peak_4270	Mfsd6	-0.133822	Gene Body
Peak_4276	Ppp6c	-0.411375	Gene Body
Peak_4278	Disp1	-1.27561	Gene Body
Peak_4283	Prickle2	0.211564	Gene Body
Peak_4289	Camta1	-0.246178	Gene Body
Peak_4290	Pcdh15	-0.340022	Gene Body
Peak_4298	Rarb	0.0232469	Gene Body
Peak_4300	Arid5b	-0.622232	Gene Body
Peak_4302	Ak4	-0.152602	Gene Body
Peak_4305	Acvr1	0.226414	Gene Body
Peak_4310	Sh3pxd2b	-0.0990611	Gene Body
Peak_4315	Nrg3	0.172394	Gene Body
Peak_4317	Grk4	-1.66798	Gene Body
Peak_4318	Tbc1d1	0.321131	Gene Body
Peak_4320	Lcor	-1.14088	Gene Body
Peak_4325	Chchd6	0.187995	Gene Body
Peak_4325	Plxna1	-0.492821	Gene Body
Peak_4328	Mycbp2	0.513573	Gene Body
Peak_4329	Hcn1	0.21216	Gene Body
Peak_4334	Fsbp	-3.25745	Gene Body
Peak_4341	Brsk1	0.523745	Gene Body
Peak_4349	Bzw2	-0.580285	Gene Body
Peak_4350	Dlgap2	-0.531853	Gene Body
Peak_4356	Lpp	-0.818175	Gene Body
Peak_4359	Nlgn1	1.12966	Gene Body
Peak_4361	Vti1a	-0.875372	Gene Body
Peak_4362	Pcsk5	-0.584321	Gene Body
Peak_4364	Gsg1l	0.15762	Gene Body
Peak_4375	Plcxd3	2.04665	Gene Body
Peak_4382	Galntl6	0.25371	Gene Body
Peak_4386	Plekha7	1.21506	Gene Body
Peak_4388	Tenm1	-0.399384	Gene Body
Peak_4389	Haus7	1.20217	Gene Body
Peak_4390	Rnf14	0.0415047	Gene Body
Peak_4394	Mdga2	-0.245842	Gene Body
Peak_4397	Ift80	-0.999991	Gene Body
Peak_4401	Cd180	-2.11222	Gene Body
Peak_4403	Fech	-0.293733	Gene Body
Peak_4404	Ttc30a	-1.95123	Gene Body
Peak_4408	Plch1	-0.645713	Gene Body
Peak_4415	Gfra1	0.545466	Gene Body
Peak_4418	Klf9	-0.857547	Gene Body
Peak_4423	Gmds	-0.256155	Gene Body
Peak_4424	Ostc	-0.255968	Gene Body
Peak_4426	Ptprd	0.439398	Gene Body
Peak_4428	Csmd2	-0.117181	Gene Body
Peak_4430	Camta1	-0.246178	Gene Body
Peak_4432	Prex2	0.96168	Gene Body
Peak_4435	Mlip	1.37168	Gene Body
Peak_4440	Iqsec3	0.313295	Gene Body
Peak_4449	Bnip3	-0.0179471	Gene Body
Peak_4456	Ssbp2	-0.252089	Gene Body
Peak_4470	Dlg2	0.0265963	Gene Body
Peak_4476	Gsg1l	0.15762	Gene Body
Peak_4480	Abcb1a	-0.467591	Gene Body
Peak_4480	Abcb4	0.340461	Gene Body
Peak_4481	Scaper	-0.152888	Gene Body
Peak_4492	Nol4	0.384305	Gene Body
Peak_4493	Runx1t1	-0.0860293	Gene Body
Peak_4496	Sptssb	-1.18742	Gene Body
Peak_4502	Fbxl7	-1.02556	Gene Body
Peak_4504	Ntm	0.845683	Gene Body
Peak_4505	Lrsam1	-0.509521	Gene Body
Peak_4510	Plpp5	0.172704	Gene Body
Peak_4512	Brinp1	0.519095	Gene Body
Peak_4517	Arhgef37	-2.14279	Gene Body
Peak_4527	Rbpms	-0.0495894	Gene Body
Peak_4528	Gabrb3	0.271112	Gene Body
Peak_4529	Dscaml1	0.462652	Gene Body
Peak_4531	Zfpm2	-2.78852	Gene Body
Peak_4532	Frmd5	0.126899	Gene Body
Peak_4535	Dmd	-0.0702789	Gene Body
Peak_4544	Il6st	0.101661	Gene Body
Peak_4545	Ermard	-0.784916	Gene Body
Peak_4554	Impact	0.855908	Gene Body
Peak_4555	Csmd2	-0.117181	Gene Body
Peak_4561	Lox	1.49976	Gene Body
Peak_4565	Gabra5	-1.09208	Gene Body
Peak_4565	Gabrb3	0.271112	Gene Body
Peak_4571	Rpap2	1.21065	Gene Body
Peak_4575	Klhl13	0.534995	Gene Body
Peak_4577	Kcnip4	-0.437004	Gene Body
Peak_4580	Pparg	-2.07424	Gene Body
Peak_4582	Baz2b	-0.144637	Gene Body
Peak_4583	Zdhhc21	0.631037	Gene Body
Peak_4586	Ccnt2	0.0189503	Gene Body
Peak_4587	Lyrm1	0.76489	Gene Body
Peak_4590	Lef1	0.374155	Gene Body
Peak_4595	Nfatc2	0.00728627	Gene Body
Peak_4597	Uprt	-0.369314	Gene Body
Peak_4603	Immp2l	-1.90185	Gene Body
Peak_4604	Fancc	1.53916	Gene Body
Peak_4610	Tbc1d8	-0.483488	Gene Body
Peak_4614	St3gal2	0.0291265	Gene Body
Peak_4628	Dgkd	-0.194283	Gene Body
Peak_4629	Raly	-0.137523	Gene Body
Peak_4631	Dmd	-0.0702789	Gene Body
Peak_4632	Zfp704	0.0461832	Gene Body
Peak_4633	LOC100366030	0.279613	Gene Body
Peak_4637	Glt8d2	0.488589	Gene Body
Peak_4638	Adamtsl1	-0.716569	Gene Body
Peak_4646	Megf9	0.0849349	Gene Body
Peak_4648	Gpc6	-0.519566	Gene Body
Peak_4650	Gpr180	-1.50009	Gene Body
Peak_4651	Trit1	-0.377525	Gene Body
Peak_4654	Ptger3	-0.218846	Gene Body
Peak_4658	Ptprk	0.203239	Gene Body
Peak_4659	Nav2	-0.0443442	Gene Body
Peak_4660	Cfap44	2.49663	Gene Body
Peak_4663	Sspo	1.93559	Gene Body
Peak_4666	Klhl2	0.379238	Gene Body
Peak_4667	Scn9a	0.496552	Gene Body
Peak_4668	Eif2d	0.0791707	Gene Body
Peak_4674	Mctp1	-1.47089	Gene Body
Peak_4675	Fpgs	0.535433	Gene Body
Peak_4681	Samd12	0.653832	Gene Body
Peak_4684	Patj	-0.110245	Gene Body
Peak_4688	Arhgap15	-0.336974	Gene Body
Peak_4690	Twsg1	-0.201685	Gene Body
Peak_4691	Immp2l	-1.90185	Gene Body
Peak_4692	Smarca2	-0.0889975	Gene Body
Peak_4697	Cdk14	-0.434607	Gene Body
Peak_4699	Gucy1a2	0.457257	Gene Body
Peak_4702	Ntm	0.845683	Gene Body
Peak_4713	Galm	0.014226	Gene Body
Peak_4715	Lrp8	-0.552666	Gene Body
Peak_4721	Pdap1	-0.173419	Gene Body
Peak_4726	Lmbr1	-0.746015	Gene Body
Peak_4730	Slco3a1	-0.396778	Gene Body
Peak_4731	Ptprd	0.439398	Gene Body
Peak_4736	Fhod3	0.0319344	Gene Body
Peak_4752	Mcu	0.292035	Gene Body
Peak_4755	Ptprg	-0.564296	Gene Body
Peak_4757	Boc	-0.233065	Gene Body
Peak_4758	Shroom4	-1.68302	Gene Body
Peak_4765	Thsd4	-0.87942	Gene Body
Peak_4770	Esr1	-2.76814	Gene Body
Peak_4771	Stk26	0.256133	Gene Body
Peak_4773	Shisa9	0.379069	Gene Body
Peak_4774	Ptk2	-0.0566681	Gene Body
Peak_4783	Alcam	-1.37369	Gene Body
Peak_4787	Steap2	1.54117	Gene Body
Peak_4790	Sv2c	0.0833561	Gene Body
Peak_4793	Rars2	0.747957	Gene Body
Peak_4805	Vti1a	-0.875372	Gene Body
Peak_4807	Ppp3cc	0.114044	Gene Body
Peak_4808	Nhs	-1.09514	Gene Body
Peak_4809	Spag6l	-0.325107	Gene Body
Peak_4810	Etl4	0.0925144	Gene Body
Peak_4814	Vps52	0.454525	Gene Body
Peak_4819	Kcnc2	0.904456	Gene Body
Peak_4826	Epb41l1	0.00688017	Gene Body
Peak_4827	Galnt7	-0.518624	Gene Body
Peak_4830	Nos1ap	1.10434	Gene Body
Peak_4839	Lrp4	0.0801589	Gene Body
Peak_4844	Kcnd2	0.762309	Gene Body
Peak_4848	Usp34	-0.442218	Gene Body
Peak_4850	Schip1	0.399605	Gene Body
Peak_4857	Prrc1	0.53108	Gene Body
Peak_4862	Snx12	-0.795288	Gene Body
Peak_4868	Cd80	-3.9929	Gene Body
Peak_4869	Cacna2d3	0.688613	Gene Body
Peak_4875	Sdk2	0.874676	Gene Body
Peak_4882	Fem1b	-0.377735	Gene Body
Peak_4886	Ces1d	0.301305	Gene Body
Peak_4887	Klhl32	0.785897	Gene Body
Peak_4894	Trpv4	-0.715945	Gene Body
Peak_4895	Frmpd4	0.20316	Gene Body
Peak_4897	Ccser1	0.252455	Gene Body
Peak_4898	Bckdhb	0.937627	Gene Body
Peak_4899	Ddah1	0.188104	Gene Body
Peak_4908	Picalm	-0.824638	Gene Body
Peak_4913	Asic2	0.656694	Gene Body
Peak_4919	Wtip	1.72918	Gene Body
Peak_4921	Kank1	-0.225393	Gene Body
Peak_4926	Lrrc4c	0.856116	Gene Body
Peak_4927	Ctnnd2	0.123368	Gene Body
Peak_4929	Eif4g3	-0.283979	Gene Body
Peak_4930	Galnt13	-1.60718	Gene Body
Peak_4933	Stk39	0.447698	Gene Body
Peak_4936	Nipal2	-0.303561	Gene Body
Peak_4937	Fat1	0.0136294	Gene Body
Peak_4939	Grid2	1.3845	Gene Body
Peak_4940	Ascc3	-0.486598	Gene Body
Peak_4944	Clstn2	0.638222	Gene Body
Peak_4951	Fam172a	-0.298536	Gene Body
Peak_4956	Tgfbr3	0.264891	Gene Body
Peak_4960	Alg3	0.709536	Gene Body
Peak_4960	Vwa5b2	0.529702	Gene Body
Peak_4964	St6galnac3	-2.68042	Gene Body
Peak_4965	Lrp1b	1.18869	Gene Body
Peak_4966	Myh10	-0.162983	Gene Body
Peak_4968	Dmxl1	-1.11156	Gene Body
Peak_4970	Mertk	-0.186675	Gene Body
Peak_4973	Gmds	-0.256155	Gene Body
Peak_4976	Gbe1	-0.420155	Gene Body
Peak_4984	Dock4	0.00899427	Gene Body
Peak_4986	Bche	-0.277564	Gene Body
Peak_4992	Carmil1	0.352304	Gene Body
Peak_4995	Arhgap18	-1.62544	Gene Body
Peak_4997	Syne2	0.833653	Gene Body
Peak_4998	Ddx11	-0.0232885	Gene Body
Peak_5000	Dlg2	0.0265963	Gene Body
Peak_5005	Fhit	-0.876621	Gene Body
Peak_5006	Nol4	0.384305	Gene Body
Peak_5014	Dicer1	-0.306244	Gene Body
Peak_5015	Sdk2	0.874676	Gene Body
Peak_5020	Sntb1	-1.28227	Gene Body
Peak_5031	Ntm	0.845683	Gene Body
Peak_5035	Zfp148	-0.450793	Gene Body
Peak_5038	Ank2	0.301231	Gene Body
Peak_5040	Phc3	-0.190943	Gene Body
Peak_5043	Tmem125	0.0581593	Gene Body
Peak_5047	Reps2	0.279401	Gene Body
Peak_5048	Ica1	0.17924	Gene Body
Peak_5052	Col22a1	-0.395522	Gene Body
Peak_5054	Nrxn1	0.480896	Gene Body
Peak_5057	Ptk2	-0.0566681	Gene Body
Peak_5059	Atp2b2	0.526784	Gene Body
Peak_5061	Nrdc	-0.680742	Gene Body
Peak_5062	Yap1	-0.507318	Gene Body
Peak_5063	Cyp2j10	4.25236	Gene Body
Peak_5068	Slc8a3	0.898067	Gene Body
Peak_5073	Capza2	-0.575681	Gene Body
Peak_5081	Nek6	-0.200512	Gene Body
Peak_5085	Abcc5	0.352931	Gene Body
Peak_5090	Kifap3	0.0782507	Gene Body
Peak_5091	Nrg1	0.645276	Gene Body
Peak_5094	Pspc1	-0.515719	Gene Body
Peak_5100	Abi3bp	1.24879	Gene Body
Peak_5103	Magi2	0.0774753	Gene Body
Peak_5112	Fars2	-0.628922	Gene Body
Peak_5114	Usp29	0.204888	Gene Body
Peak_5117	Ric1	-0.456582	Gene Body
Peak_5120	Itgal	-2.13266	Gene Body
Peak_5122	Cfap47	0.343919	Gene Body
Peak_5123	Plxna4	0.479499	Gene Body
Peak_5124	Abi3bp	1.24879	Gene Body
Peak_5132	Golim4	0.978726	Gene Body
Peak_5138	Hspbp1	0.47031	Gene Body
Peak_5138	Ppp6r1	0.0879298	Gene Body
Peak_5139	Rasgef1b	0.141951	Gene Body
Peak_5144	Phactr1	0.840915	Gene Body
Peak_5146	Diaph2	-0.795299	Gene Body
Peak_5149	Sorcs1	-0.229963	Gene Body
Peak_5153	Nhlrc2	0.581625	Gene Body
Peak_5154	Adrb2	-1.04857	Gene Body
Peak_5157	Fgf14	1.5116	Gene Body
Peak_5158	Sned1	-0.681446	Gene Body
Peak_5163	Slit2	-1.08784	Gene Body
Peak_5172	Erbb4	-0.718225	Gene Body
Peak_5177	Grem2	0.770279	Gene Body
Peak_5180	Ndc1	-1.45501	Gene Body
Peak_5184	Rarb	0.0232469	Gene Body
Peak_5185	Kcnb1	0.821035	Gene Body
Peak_5199	Grid2	1.3845	Gene Body
Peak_5201	Zfp385d	0.511986	Gene Body
Peak_5202	Mfsd6	-0.133822	Gene Body
Peak_5203	R3hdm2	-0.204589	Gene Body
Peak_5205	Bnc2	-0.767607	Gene Body
Peak_5206	Ace2	1.64192	Gene Body
Peak_5209	Masp1	0.742957	Gene Body
Peak_5217	Dock7	-0.193328	Gene Body
Peak_5219	Atp10a	1.13645	Gene Body
Peak_5220	Gak	-0.195154	Gene Body
Peak_5221	Wwp2	-0.5564	Gene Body
Peak_5223	Tnrc6b	-0.430141	Gene Body
Peak_5225	Hadhb	-0.057394	Gene Body
Peak_5236	Grip1	-0.476749	Gene Body
Peak_5252	Pak1	0.305267	Gene Body
Peak_5259	Kat14	-0.0912522	Gene Body
Peak_5272	Cdk14	-0.434607	Gene Body
Peak_5273	Capn3	0.801048	Gene Body
Peak_5283	Arhgap12	-0.614828	Gene Body
Peak_5285	Obsl1	-0.179224	Gene Body
Peak_5285	Tmem198	0.337443	Gene Body
Peak_5296	Tns3	-1.07053	Gene Body
Peak_5297	Pdlim5	-0.228165	Gene Body
Peak_5307	Ptprd	0.439398	Gene Body
Peak_5310	Nckap5	0.659243	Gene Body
Peak_5312	Klhl32	0.785897	Gene Body
Peak_5320	Agfg2	-0.00011087	Gene Body
Peak_5321	Rab6b	0.302554	Gene Body
Peak_5327	Prkca	-0.275772	Gene Body
Peak_5331	Creb3l1	0.329302	Gene Body
Peak_5337	Rassf2	0.122739	Gene Body
Peak_5339	Iqgap2	0.41064	Gene Body
Peak_5340	Vps13b	-0.0805214	Gene Body
Peak_5342	Itfg1	0.316935	Gene Body
Peak_5344	Adgrl2	-0.323577	Gene Body
Peak_5349	Chm	-0.0394389	Gene Body
Peak_5356	Gabbr2	0.449082	Gene Body
Peak_5359	Epb41l3	0.256131	Gene Body
Peak_5363	Cfap57	1.44749	Gene Body
Peak_5368	Tgfbr2	-0.385415	Gene Body
Peak_5369	Ube2v2	-1.03389	Gene Body
Peak_5371	Mbd5	-0.18405	Gene Body
Peak_5372	Slain1	1.45618	Gene Body
Peak_5374	Rcan1	-0.941599	Gene Body
Peak_5378	LOC103692025	0.471655	Gene Body
Peak_5380	Txndc11	-0.6735	Gene Body
Peak_5381	Opcml	0.00171342	Gene Body
Peak_5382	Hspd1	-0.792193	Gene Body
Peak_5396	Ush2a	0.334727	Gene Body
Peak_5403	Slc10a7	-1.27729	Gene Body
Peak_5405	Thbs2	-1.91172	Gene Body
Peak_5409	Wdr7	0.326944	Gene Body
Peak_5415	Adarb2	0.224719	Gene Body
Peak_5425	Cntn4	-0.0798308	Gene Body
Peak_5427	Eif2s1	-0.825781	Gene Body
Peak_5431	Hdac9	-0.749131	Gene Body
Peak_5432	Ankrd29	0.589469	Gene Body
Peak_5433	Dscaml1	0.462652	Gene Body
Peak_5434	Syne1	0.269196	Gene Body
Peak_5439	Skap2	-1.03137	Gene Body
Peak_5441	Fbxl7	-1.02556	Gene Body
Peak_5444	Stx8	0.44763	Gene Body
Peak_5447	Ccser1	0.252455	Gene Body
Peak_5450	Ptprd	0.439398	Gene Body
Peak_5451	Plppr4	0.0222591	Gene Body
Peak_5458	Garem1	0.173195	Gene Body
Peak_5460	St6galnac3	-2.68042	Gene Body
Peak_5467	Epb41l2	-0.753978	Gene Body
Peak_5468	Akirin2	-0.555646	Gene Body
Peak_5469	Hecw1	-0.0333412	Gene Body
Peak_5474	Eya4	-0.964702	Gene Body
Peak_5477	Lmbr1	-0.746015	Gene Body
Peak_5479	Sntg1	1.13619	Gene Body
Peak_5486	Cyp2j10	4.25236	Gene Body
Peak_5487	Agfg2	-0.00011087	Gene Body
Peak_5493	Adgrl3	0.335618	Gene Body
Peak_5495	Cse1l	-0.766692	Gene Body
Peak_5497	Adamtsl1	-0.716569	Gene Body
Peak_5503	Hdac3	0.126017	Gene Body
Peak_5505	Nhsl1	0.19071	Gene Body
Peak_5508	Ahi1	0.414795	Gene Body
Peak_5509	Dmd	-0.0702789	Gene Body
Peak_5511	Herc6	-3.31201	Gene Body
Peak_5514	Maml3	0.622877	Gene Body
Peak_5517	Col4a2	0.0898306	Gene Body
Peak_5524	Gbf1	-0.183549	Gene Body
Peak_5525	L3mbtl3	-0.0382425	Gene Body
Peak_5535	Bloc1s5	-1.061	Gene Body
Peak_5535	Eef1e1	1.01233	Gene Body
Peak_5543	Nbea	0.279825	Gene Body
Peak_5544	Jade1	-0.422048	Gene Body
Peak_5548	Cttnbp2	0.9542	Gene Body
Peak_5552	Afap1l1	-0.0599268	Gene Body
Peak_5554	Pdk3	-0.427194	Gene Body
Peak_5555	Atad1	-0.509596	Gene Body
Peak_5557	Ptprd	0.439398	Gene Body
Peak_5559	Apba2	0.120684	Gene Body
Peak_5561	Homer1	-0.653272	Gene Body
Peak_5564	Nlgn1	1.12966	Gene Body
Peak_5569	Dpp10	0.316238	Gene Body
Peak_5573	Megf9	0.0849349	Gene Body
Peak_5574	Oma1	-0.943665	Gene Body
Peak_5579	Znrf1	0.0470699	Gene Body
Peak_5590	Rasal2	-0.169615	Gene Body
Peak_5596	Sgms1	-0.204958	Gene Body
Peak_5601	Dlgap2	-0.531853	Gene Body
Peak_5608	Plcl2	0.682727	Gene Body
Peak_5613	Khdrbs3	0.561032	Gene Body
Peak_5614	Stxbp6	-0.0860956	Gene Body
Peak_5617	Arid1b	-0.0644395	Gene Body
Peak_5624	Sos2	0.23343	Gene Body
Peak_5628	Grik3	0.185479	Gene Body
Peak_5630	Il1rapl1	-0.586784	Gene Body
Peak_5631	Adam12	0.721683	Gene Body
Peak_5639	Trio	0.281667	Gene Body
Peak_5642	Pde2a	0.662261	Gene Body
Peak_5643	Sorl1	0.570667	Gene Body
Peak_5644	Neu2	0.665736	Gene Body
Peak_5645	Golim4	0.978726	Gene Body
Peak_5646	Pde10a	0.683569	Gene Body
Peak_5649	Kcnab1	0.700331	Gene Body
Peak_5650	Hdx	-1.27685	Gene Body
Peak_5654	Apobec1	-2.41112	Gene Body
Peak_5660	Zdhhc2	0.275443	Gene Body
Peak_5667	Grik1	-0.234516	Gene Body
Peak_5670	Plxnc1	-0.593131	Gene Body
Peak_5673	Raly	-0.137523	Gene Body
Peak_5676	Mctp1	-1.47089	Gene Body
Peak_5682	Mctp1	-1.47089	Gene Body
Peak_5684	Glra2	1.33647	Gene Body
Peak_5688	Myof	-1.84021	Gene Body
Peak_5689	Ptprg	-0.564296	Gene Body
Peak_5695	Ikbip	-1.34681	Gene Body
Peak_5695	Tmpo	0.047325	Gene Body
Peak_5697	Stk39	0.447698	Gene Body
Peak_5699	Ide	0.101331	Gene Body
Peak_5701	Oxct1	0.232976	Gene Body
Peak_5702	Phgdh	0.0989686	Gene Body
Peak_5705	Slc39a11	-0.069819	Gene Body
Peak_5709	Dlgap2	-0.531853	Gene Body
Peak_5714	Pou2af1	1.12353	Gene Body
Peak_5722	Cachd1	-2.18438	Gene Body
Peak_5723	Sox6	0.418724	Gene Body
Peak_5724	Nubpl	-0.0479838	Gene Body
Peak_5728	Gab1	0.993978	Gene Body
Peak_5729	Mdga2	-0.245842	Gene Body
Peak_5735	Greb1l	-0.774053	Gene Body
Peak_5736	Sphkap	-0.358737	Gene Body
Peak_5737	Dlg1	-0.145204	Gene Body
Peak_5740	Sfxn4	0.398679	Gene Body
Peak_5743	Pcdh11x	0.193534	Gene Body
Peak_5744	Pcdh9	0.204145	Gene Body
Peak_5745	Arhgap25	-1.28226	Gene Body
Peak_5749	Spata9	-1.33206	Gene Body
Peak_5751	Dpysl3	-0.440748	Gene Body
Peak_5762	Rgs6	-1.00769	Gene Body
Peak_5764	Arhgef9	0.19179	Gene Body
Peak_5767	Prdm5	-0.144822	Gene Body
Peak_5770	Cox16	0.558163	Gene Body
Peak_5774	Exoc6b	0.061896	Gene Body
Peak_5778	Gabrg3	-1.51882	Gene Body
Peak_5783	Ctnnd2	0.123368	Gene Body
Peak_5784	Galnt13	-1.60718	Gene Body
Peak_5786	Rev3l	-0.0986916	Gene Body
Peak_5787	Edn1	1.03757	Gene Body
Peak_5790	Nckap5	0.659243	Gene Body
Peak_5791	Pdcd6	0.0107729	Gene Body
Peak_5793	Thsd4	-0.87942	Gene Body
Peak_5800	Kcnip4	-0.437004	Gene Body
Peak_5809	Kank1	-0.225393	Gene Body
Peak_5810	RGD1560883	-0.159945	Gene Body
Peak_5811	Atp8b4	-4.85362	Gene Body
Peak_5813	Tiam1	-0.455654	Gene Body
Peak_5816	Ranbp9	-0.602856	Gene Body
Peak_5818	Psd3	0.188602	Gene Body
Peak_5820	Stox2	0.304692	Gene Body
Peak_5828	Clstn2	0.638222	Gene Body
Peak_5835	Kcnk10	-0.211469	Gene Body
Peak_5837	Fam172a	-0.298536	Gene Body
Peak_5840	Rbpms	-0.0495894	Gene Body
Peak_5842	Sema3a	0.267829	Gene Body
Peak_5848	Rims1	0.088395	Gene Body
Peak_5851	Rundc3b	0.358286	Gene Body
Peak_5857	Dlg2	0.0265963	Gene Body
Peak_5861	Dnah6	1.49769	Gene Body
Peak_5863	Emc10	0.455446	Gene Body
Peak_5865	Arhgap18	-1.62544	Gene Body
Peak_5866	Ccser1	0.252455	Gene Body
Peak_5876	Grin3a	-0.357024	Gene Body
Peak_5877	Immp2l	-1.90185	Gene Body
Peak_5881	Mblac2	0.404939	Gene Body
Peak_5883	Nav3	0.400597	Gene Body
Peak_5885	Slc45a4	-0.2571	Gene Body
Peak_5889	Mgst3	-0.646201	Gene Body
Peak_5890	Caly	0.317386	Gene Body
Peak_5891	Sdccag8	0.434182	Gene Body
Peak_5892	Arhgap15	-0.336974	Gene Body
Peak_5896	Maml2	-1.1672	Gene Body
Peak_5898	Ttc7b	0.441475	Gene Body
Peak_5900	Mipol1	0.0761244	Gene Body
Peak_5905	Cdh2	0.0931096	Gene Body
Peak_5906	St3gal3	0.334182	Gene Body
Peak_5907	Postn	0.416426	Gene Body
Peak_5910	Epha6	0.38817	Gene Body
Peak_5916	Plpp4	-0.0359401	Gene Body
Peak_5922	Trim2	-0.494199	Gene Body
Peak_5923	Wwox	-1.00187	Gene Body
Peak_5932	Mrps28	-0.650441	Gene Body
Peak_5933	Diaph2	-0.795299	Gene Body
Peak_5934	Zbtb7c	0.472034	Gene Body
Peak_5936	Hdac9	-0.749131	Gene Body
Peak_5940	Slc4a7	-0.673295	Gene Body
Peak_5946	Dclk1	0.204535	Gene Body
Peak_5951	Dpp4	-0.255844	Gene Body
Peak_5956	Ube3a	-0.699406	Gene Body
Peak_5960	Cacna1d	-0.299869	Gene Body
Peak_5960	Dcp1a	-1.20995	Gene Body
Peak_5968	Thoc1	-0.926133	Gene Body
Peak_5973	Tbc1d23	-0.298857	Gene Body
Peak_5974	Bcas3	-0.352057	Gene Body
Peak_5975	Col19a1	-0.101455	Gene Body
Peak_5979	Fbxo7	0.102862	Gene Body
Peak_5987	Ccser1	0.252455	Gene Body
Peak_5989	Wdpcp	0.784707	Gene Body
Peak_5996	Mapk10	0.349706	Gene Body
Peak_5998	Clec16a	0.275556	Gene Body
Peak_5999	Aurkc	0.274044	Gene Body
Peak_6004	Slc1a3	0.604711	Gene Body
Peak_6005	Nox4	-2.69513	Gene Body
Peak_6006	Ptges3	-0.990311	Gene Body
Peak_6011	Tnfaip8	-0.792088	Gene Body
Peak_6014	Rp2	0.718123	Gene Body
Peak_6016	Scaf8	-0.0153393	Gene Body
Peak_6021	Htra3	-0.221037	Gene Body
Peak_6022	Cyyr1	0.382605	Gene Body
Peak_6027	Ppargc1a	0.247009	Gene Body
Peak_6031	Gabrg1	-0.749474	Gene Body
Peak_6032	Hdlbp	-0.127943	Gene Body
Peak_6037	Slc8a3	0.898067	Gene Body
Peak_6045	Tulp4	0.59764	Gene Body
Peak_6047	Akap9	-0.11256	Gene Body
Peak_6049	Mphosph9	1.20249	Gene Body
Peak_6056	Cd28	-4.64622	Gene Body
Peak_6061	Syne1	0.269196	Gene Body
Peak_6064	Dpp6	0.0851623	Gene Body
Peak_6073	Usp45	-0.782105	Gene Body
Peak_6075	Adarb2	0.224719	Gene Body
Peak_6082	Jazf1	-0.614287	Gene Body
Peak_6084	Dmbt1	0.218058	Gene Body
Peak_6084	LOC100911413	0.700573	Gene Body
Peak_6088	Elmo3	0.515928	Gene Body
Peak_6090	Zrsr2	-0.144967	Gene Body
Peak_6095	Nfx1	-0.0966569	Gene Body
Peak_6099	Oard1	0.0682883	Gene Body
Peak_6101	Dip2c	0.406699	Gene Body
Peak_6102	Enox1	0.900671	Gene Body
Peak_6103	Foxo1	-0.192713	Gene Body
Peak_6107	Ash2l	-0.228373	Gene Body
Peak_6111	Usp47	-0.310743	Gene Body
Peak_6114	Gjc2	2.0906	Gene Body
Peak_6122	Gpc5	0.11685	Gene Body
Peak_6123	Hip1	0.348173	Gene Body
Peak_6127	Gys1	-0.0622837	Gene Body
Peak_6129	Bend5	-0.15951	Gene Body
Peak_6131	Plcd4	1.76349	Gene Body
Peak_6137	Epb41l2	-0.753978	Gene Body
Peak_6145	Sntg1	1.13619	Gene Body
Peak_6148	Nkpd1	2.15043	Gene Body
Peak_6151	Plppr4	0.0222591	Gene Body
Peak_6153	Kcnab1	0.700331	Gene Body
Peak_6155	Hdlbp	-0.127943	Gene Body
Peak_6157	Slc25a25	0.623331	Gene Body
Peak_6158	Nav1	0.243633	Gene Body
Peak_6163	Pcdh7	-0.54308	Gene Body
Peak_6166	Sh3bgrl2	-0.416616	Gene Body
Peak_6171	Med12l	1.92167	Gene Body
Peak_6177	Dnm1l	-0.384575	Gene Body
Peak_6178	Fras1	0.819116	Gene Body
Peak_6185	Dhrs1	0.547406	Gene Body
Peak_6195	Fktn	0.583538	Gene Body
Peak_6196	Arhgef37	-2.14279	Gene Body
Peak_6198	Gpr63	0.00554944	Gene Body
Peak_6201	Diaph3	-0.3498	Gene Body
Peak_6204	Slc23a2	0.11418	Gene Body
Peak_6206	Oxr1	0.13767	Gene Body
Peak_6208	Shroom4	-1.68302	Gene Body
Peak_6214	Dock4	0.00899427	Gene Body
Peak_6216	Gsk3b	-0.0710837	Gene Body
Peak_6217	Itpr1	0.448201	Gene Body
Peak_6218	Kpna3	-0.167189	Gene Body
Peak_6221	Cobll1	-0.584614	Gene Body
Peak_6226	Arhgap6	-4.28186	Gene Body
Peak_6228	Ascc3	-0.486598	Gene Body
Peak_6231	Elmo1	-0.121616	Gene Body
Peak_6235	Lamc2	2.25967	Gene Body
Peak_6239	Large1	0.271886	Gene Body
Peak_6241	Plpp4	-0.0359401	Gene Body
Peak_6254	Mcu	0.292035	Gene Body
Peak_6256	Odf2l	-0.451432	Gene Body
Peak_6261	Deptor	-0.440688	Gene Body
Peak_6270	Rbfox2	-0.420258	Gene Body
Peak_6272	Bend4	-0.226253	Gene Body
Peak_6274	Slc10a7	-1.27729	Gene Body
Peak_6275	Kcnc2	0.904456	Gene Body
Peak_6281	Hspa12a	-0.000672287	Gene Body
Peak_6284	Tiam1	-0.455654	Gene Body
Peak_6285	Mga	-0.316066	Gene Body
Peak_6293	Cdk14	-0.434607	Gene Body
Peak_6295	Nckap5	0.659243	Gene Body
Peak_6300	Ralgapa1	0.322725	Gene Body
Peak_6301	Smarcc1	-0.208533	Gene Body
Peak_6306	Dennd1a	-0.19946	Gene Body
Peak_6316	Ctnnd2	0.123368	Gene Body
Peak_6319	Elf1	0.377978	Gene Body
Peak_6320	Grid2	1.3845	Gene Body
Peak_6322	Nol4	0.384305	Gene Body
Peak_6323	Osbpl11	-0.0994718	Gene Body
Peak_6328	Alcam	-1.37369	Gene Body
Peak_6339	Dync1i1	0.390496	Gene Body
Peak_6341	Smg5	0.0929808	Gene Body
Peak_6342	Acbd3	-0.0981304	Gene Body
Peak_6343	Immp2l	-1.90185	Gene Body
Peak_6343	Lrrn3	0.134536	Gene Body
Peak_6344	Pdgfc	0.505015	Gene Body
Peak_6346	Zfp385d	0.511986	Gene Body
Peak_6348	Zfp777	0.0380577	Gene Body
Peak_6351	Mylk	0.520311	Gene Body
Peak_6352	Mcub	-3.66307	Gene Body
Peak_6354	Nhsl1	0.19071	Gene Body
Peak_6356	Pde10a	0.683569	Gene Body
Peak_6360	Snx24	-0.90157	Gene Body
Peak_6363	Nrcam	0.696429	Gene Body
Peak_6364	Plin2	-3.01041	Gene Body
Peak_6366	Cblb	0.0212374	Gene Body
Peak_6367	Rora	-0.098543	Gene Body
Peak_6370	Pdcd11	-0.277904	Gene Body
Peak_6372	Dmd	-0.0702789	Gene Body
Peak_6373	Pde1c	-1.87945	Gene Body
Peak_6382	Grm1	1.52748	Gene Body
Peak_6383	Ptprm	0.452934	Gene Body
Peak_6385	Syt1	0.436524	Gene Body
Peak_6388	Nckap5	0.659243	Gene Body
Peak_6393	Dlg2	0.0265963	Gene Body
Peak_6397	Ror1	2.63681	Gene Body
Peak_6400	Stxbp5	0.210649	Gene Body
Peak_6402	Spata9	-1.33206	Gene Body
Peak_6403	Svil	0.200475	Gene Body
Peak_6409	Grm7	0.738314	Gene Body
Peak_6410	Epb41l3	0.256131	Gene Body
Peak_6411	Hecw2	-0.0965676	Gene Body
Peak_6412	Tcf20	-0.107344	Gene Body
Peak_6417	Angpt1	-0.586649	Gene Body
Peak_6419	Frmd4b	-0.491764	Gene Body
Peak_6424	Dmd	-0.0702789	Gene Body
Peak_6425	Grik3	0.185479	Gene Body
Peak_6427	Rcan1	-0.941599	Gene Body
Peak_6428	Dlc1	0.676922	Gene Body
Peak_6431	Btbd8	0.918552	Gene Body
Peak_6432	Cpe	0.455096	Gene Body
Peak_6434	Knstrn	-0.0764983	Gene Body
Peak_6436	Ndufs1	-0.244846	Gene Body
Peak_6439	Zfp1	0.265218	Gene Body
Peak_6445	Scn1a	-0.539359	Gene Body
Peak_6446	Lmx1b	-1.2576	Gene Body
Peak_6447	Prkca	-0.275772	Gene Body
Peak_6461	Nfib	-0.0110507	Gene Body
Peak_6467	Tgfbr3	0.264891	Gene Body
Peak_6468	Vti1a	-0.875372	Gene Body
