# Supplementary material for: Genome-wide mapping of stress-responsive lncRNA, uc.104, reveals the chromatin-mediated regulation of stress and plasticity-related genes in the hippocampus of chronic restraint rats
Source: Mol Brain. 2026 Apr 19;19:43. doi: 10.1186/s13041-026-01304-3 (PMC13220396; doi:10.1186/s13041-026-01304-3)
Supplement: Supplementary file 8 — Supplementary Material 8 [file 13041_2026_1304_MOESM8_ESM.xlsx]

## Sheet: Sheet1
Table S6: Signficant Overlap between lncRNA and Differentially Expressed Genes in CRS Rats
Peak	Gene	log2FC	pvalue	Region
Peak_1668	Tbc1d15	-1.24805	0.00760929	Promoter
Peak_4112	Elovl6	-3.83489	0.0415614	Promoter
Peak_184	Ptges3l1	-1.33694	0.0305643	Gene Body
Peak_213	Matn2	1.61007	0.0084933	Gene Body
Peak_257	Cdc73	-1.25333	0.0255056	Gene Body
Peak_294	Pkhd1	3.17425	0.0235724	Gene Body
Peak_330	Immp2l	-1.90185	0.0387022	Gene Body
Peak_422	Fgf14	1.5116	0.00420296	Gene Body
Peak_427	Arhgap10	-1.64255	0.0314561	Gene Body
Peak_443	Galnt13	-1.60718	0.0401237	Gene Body
Peak_575	Grik2	-1.06661	0.0481254	Gene Body
Peak_577	Glb1	1.26818	0.00587871	Gene Body
Peak_611	Ctnnd1	-1.01833	0.00755237	Gene Body
Peak_621	Mettl15	-4.0919	0.0235118	Gene Body
Peak_654	Arid3a	-2.93464	0.001017	Gene Body
Peak_739	Mcc	-3.51445	0.0133827	Gene Body
Peak_740	Tcea1	-1.01302	0.0197782	Gene Body
Peak_763	Ppwd1	-1.43742	0.0449455	Gene Body
Peak_862	Ctnnd1	-1.01833	0.00755237	Gene Body
Peak_954	Prkd3	-1.17056	0.0233327	Gene Body
Peak_991	Pros1	-2.67409	0.0137578	Gene Body
Peak_1017	Pkhd1	3.17425	0.0235724	Gene Body
Peak_1076	Lin37	1.0408	0.0282225	Gene Body
Peak_1094	Dgki	1.30934	0.0146822	Gene Body
Peak_1228	Immp2l	-1.90185	0.0387022	Gene Body
Peak_1548	Gtf2e2	-1.30441	0.00907684	Gene Body
Peak_1610	Enox2	-2.19802	0.000271934	Gene Body
Peak_1668	Tbc1d15	-1.24805	0.00760929	Gene Body
Peak_1709	Lipt1	3.27243	0.0408669	Gene Body
Peak_1740	Arhgap10	-1.64255	0.0314561	Gene Body
Peak_1746	Dgki	1.30934	0.0146822	Gene Body
Peak_1767	Mctp1	-1.47089	0.0322332	Gene Body
Peak_1950	Arhgap6	-4.28186	0.000191697	Gene Body
Peak_2004	Immp2l	-1.90185	0.0387022	Gene Body
Peak_2023	Mcc	-3.51445	0.0133827	Gene Body
Peak_2182	Adamts12	-3.28327	0.0333427	Gene Body
Peak_2193	Rnf128	-1.51526	0.0152661	Gene Body
Peak_2208	Alcam	-1.37369	0.00542065	Gene Body
Peak_2304	Spcs3	-1.09424	0.0338232	Gene Body
Peak_2351	Mctp1	-1.47089	0.0322332	Gene Body
Peak_2439	Pde1c	-1.87945	0.00983293	Gene Body
Peak_2454	Ccdc138	2.40254	0.0425569	Gene Body
Peak_2459	Smyd3	2.9792	0.00184812	Gene Body
Peak_2473	Gulp1	-2.6678	0.0146164	Gene Body
Peak_2477	Arhgap6	-4.28186	0.000191697	Gene Body
Peak_2484	Vgll4	1.3699	0.0128798	Gene Body
Peak_2508	Gpatch2	-1.81298	0.0152465	Gene Body
Peak_2603	Immp2l	-1.90185	0.0387022	Gene Body
Peak_2678	Svep1	3.03162	0.0058896	Gene Body
Peak_2683	Grk5	-1.00154	0.0468287	Gene Body
Peak_2718	Alcam	-1.37369	0.00542065	Gene Body
Peak_3048	Mcc	-3.51445	0.0133827	Gene Body
Peak_3098	Grm1	1.52748	0.0174283	Gene Body
Peak_3192	Smyd3	2.9792	0.00184812	Gene Body
Peak_3209	Itga1	-2.71332	0.0029178	Gene Body
Peak_3325	Immp2l	-1.90185	0.0387022	Gene Body
Peak_3821	Thsd7b	1.44212	0.02709	Gene Body
Peak_3900	Gpr137c	3.11124	0.0305005	Gene Body
Peak_3934	Dennd6a	-1.87232	0.0047731	Gene Body
Peak_3948	Znhit6	1.15332	0.0413024	Gene Body
Peak_3970	Arhgap6	-4.28186	0.000191697	Gene Body
Peak_3989	Smyd3	2.9792	0.00184812	Gene Body
Peak_3992	Gtf2e2	-1.30441	0.00907684	Gene Body
Peak_4007	Mctp1	-1.47089	0.0322332	Gene Body
Peak_4019	Esr1	-2.76814	0.0201745	Gene Body
Peak_4054	Pkhd1	3.17425	0.0235724	Gene Body
Peak_4112	Elovl6	-3.83489	0.0415614	Gene Body
Peak_4344	Nlgn1	1.12966	0.0165493	Gene Body
Peak_4516	Zfpm2	-2.78852	0.0023246	Gene Body
Peak_4587	Immp2l	-1.90185	0.0387022	Gene Body
Peak_4634	Gpr180	-1.50009	0.0493593	Gene Body
Peak_4658	Mctp1	-1.47089	0.0322332	Gene Body
Peak_4675	Immp2l	-1.90185	0.0387022	Gene Body
Peak_4754	Esr1	-2.76814	0.0201745	Gene Body
Peak_4767	Alcam	-1.37369	0.00542065	Gene Body
Peak_4771	Steap2	1.54117	0.0140891	Gene Body
Peak_4814	Nos1ap	1.10434	0.0214323	Gene Body
Peak_4914	Galnt13	-1.60718	0.0401237	Gene Body
Peak_4952	Dmxl1	-1.11156	0.0106002	Gene Body
Peak_4979	Arhgap18	-1.62544	0.0352608	Gene Body
Peak_5047	Cyp2j10	4.25236	0.0341417	Gene Body
Peak_5104	Itgal	-2.13266	0.0300777	Gene Body
Peak_5141	Fgf14	1.5116	0.00420296	Gene Body
Peak_5352	Ube2v2	-1.03389	0.0288526	Gene Body
Peak_5355	Slain1	1.45618	0.0108159	Gene Body
Peak_5468	Cyp2j10	4.25236	0.0341417	Gene Body
Peak_5517	Eef1e1	1.01233	0.0129236	Gene Body
Peak_5546	Nlgn1	1.12966	0.0165493	Gene Body
Peak_5636	Apobec1	-2.41112	0.0183558	Gene Body
Peak_5658	Mctp1	-1.47089	0.0322332	Gene Body
Peak_5664	Mctp1	-1.47089	0.0322332	Gene Body
Peak_5670	Myof	-1.84021	0.0268906	Gene Body
Peak_5704	Cachd1	-2.18438	0.00423073	Gene Body
Peak_5766	Galnt13	-1.60718	0.0401237	Gene Body
Peak_5845	Arhgap18	-1.62544	0.0352608	Gene Body
Peak_5857	Immp2l	-1.90185	0.0387022	Gene Body
Peak_6092	Gjc2	2.0906	0.0216307	Gene Body
Peak_6109	Plcd4	1.76349	0.0436247	Gene Body
Peak_6149	Med12l	1.92167	0.0431802	Gene Body
Peak_6204	Arhgap6	-4.28186	0.000191697	Gene Body
Peak_6213	Lamc2	2.25967	0.0054009	Gene Body
Peak_6306	Alcam	-1.37369	0.00542065	Gene Body
Peak_6321	Immp2l	-1.90185	0.0387022	Gene Body
Peak_6351	Pde1c	-1.87945	0.00983293	Gene Body
Peak_6360	Grm1	1.52748	0.0174283	Gene Body
Peak_6375	Ror1	2.63681	0.0422482	Gene Body
