# Supplementary material for: Genome-wide mapping of stress-responsive lncRNA, uc.104, reveals the chromatin-mediated regulation of stress and plasticity-related genes in the hippocampus of chronic restraint rats
Source: Mol Brain. 2026 Apr 19;19:43. doi: 10.1186/s13041-026-01304-3 (PMC13220396; doi:10.1186/s13041-026-01304-3)
Supplement: Supplementary file 9 — Supplementary Material 9 [file 13041_2026_1304_MOESM9_ESM.xlsx]

## Sheet: Sheet 1
										Table S7: Enriched uc.104 Peaks in the Proximity of Protein Coding Genes (±25 kb) in CRS Rats
Chr	Start	End	Strand	Peak Score	Annotation	Distance to TSS	Nearest PromoterID	Entrez ID	Nearest Unigene	Nearest Refseq	Nearest Ensembl	Gene Name	Gene Description	Gene Type	Log2 Fold Change	p-value	Gene_Type_clean
chr3	28651823	28651973	+	410.5	intron (NM_001013917, intron 1 of 13)	24814	NM_001013917	295635	Rn.15607	NM_001013917	ENSRNOG00000031168	Arhgap15	Rho GTPase activating protein 15	protein-coding	1.16145	0.747575	protein coding
chr10	70386213	70386363	+	209.9	Intergenic	15907	NM_001107031	303380	Rn.105052	NM_001107031	ENSRNOG00000037113	Slfn2	schlafen 2	protein-coding	2.0542	0.671154	protein coding
chr4	32532223	32532373	+	94.6	Intergenic	-9408	NM_001047914	362323	Rn.101965	NM_001047914	ENSRNOG00000011283	Sdhaf3	succinate dehydrogenase complex assembly factor 3	protein-coding	5.72	0.230847	protein coding
chr8	13702270	13702420	+	237.6	intron (NM_001106801, intron 11 of 11)	-21475	NM_001191993	500946	Rn.228190	NM_001191993	ENSRNOG00000056092	Hephl1	hephaestin-like 1	protein-coding	6.83938	0.218192	protein coding
chr4	137772131	137772281	+	136.1	Intergenic	-13078	NM_053879	116658	Rn.10117	NM_053879	ENSRNOG00000005652	Cntn4	contactin 4	protein-coding	2.69689	0.588213	protein coding
chr7	77947378	77947528	+	325.2	Intergenic	-19269	NM_172333	282836	Rn.9468	NM_172333	ENSRNOG00000004578	Cthrc1	collagen triple helix repeat containing 1	protein-coding	1.69979	0.66253	protein coding
chrX	31753659	31753809	+	166.1	Intergenic	-17138	NM_001191913	367785	Rn.22749	NM_001191913	ENSRNOG00000003452	Asb9	ankyrin repeat and SOCS box-containing 9	protein-coding	6.33251	0.222387	protein coding
chr14	22173824	22173974	+	119.9	Intergenic	-19071	NM_022228	63867	Rn.138121	NM_022228		Ugt2a1	UDP glucuronosyltransferase 2 family, polypeptide A1	protein-coding	6.06445	0.221516	protein coding
chr8	6045641	6045791	+	124.5	Intergenic	-11129	NM_021752	60371	Rn.205955	NM_021752	ENSRNOG00000010602	Birc2	baculoviral IAP repeat-containing 2	protein-coding	5.9184	0.223813	protein coding
chr4	72765697	72765847	+	136.1	Intergenic	-8885	NM_001192013	502759	Rn.228183	NM_001192013	ENSRNOG00000025720	Nobox	NOBOX oogenesis homeobox	protein-coding	6.07787	0.222419	protein coding
chr5	134472298	134472448	+	110.7	intron (NM_175760, intron 1 of 11)	12478	NM_175760	298423	Rn.33492	NM_175760	ENSRNOG00000009741	Cyp4a3	cytochrome P450, family 4, subfamily a, polypeptide 3	protein-coding	6.05338	0.222609	protein coding
chr2	241048717	241048867	+	154.5	intron (NM_001011952, intron 1 of 7)	19123	NM_001011952	295455	Rn.28321	NM_001011952	ENSRNOG00000012508	Slc39a8	solute carrier family 39 member 8	protein-coding	6.52992	0.222141	protein coding
chr13	34260601	34260751	+	108.4	Intergenic	-6795	NM_139186	246042	Rn.20901	NM_139186	ENSRNOG00000025701	Nifk	nucleolar protein interacting with the FHA domain of MKI67	protein-coding	6.17853	0.221929	protein coding
chrX	78366795	78366945	+	94.6	Intergenic	-5387	NM_001106938	302373	Rn.218681	NM_001106938	ENSRNOG00000032970	Gpr174	G protein-coupled receptor 174	protein-coding	5.71872	0.230828	protein coding
chr1	20169775	20169925	+	83	Intergenic	-13890	NM_001172116	685940	Rn.222405	NM_001172116	ENSRNOG00000039955	Samd3	sterile alpha motif domain containing 3	protein-coding	5.37117	0.249485	protein coding
chr1	213290014	213290164	+	113	Intergenic	2577	NM_001000955	405304	Rn.141730	NM_001000955	ENSRNOG00000050992	Olr308	olfactory receptor 308	protein-coding	6.06865	0.22177	protein coding
chr5	10111360	10111510	+	133.8	Intergenic	-7466	NM_001191981	500394	Rn.112037	NM_001191981	ENSRNOG00000007294	Sntg1	syntrophin, gamma 1	protein-coding	6.13198	0.222331	protein coding
chr15	18327335	18327485	+	509.7	intron (NM_001106027, intron 2 of 9)	5083	NM_001106027	289949	Rn.38497	NM_001106027	ENSRNOG00000007320	Fam3d	family with sequence similarity 3, member D	protein-coding	2.52474	0.485045	protein coding
chr6	144130859	144131009	+	168.4	Intergenic	-7338	NM_001191773	314523	Rn.41144	NM_001191773	ENSRNOG00000004520	Wdr60	WD repeat domain 60	protein-coding	6.286	0.222425	protein coding
chr2	203285663	203285813	+	205.3	Intergenic	-16100	NM_001106453	295323	Rn.102590	NM_001106453	ENSRNOG00000015347	Trim45	tripartite motif-containing 45	protein-coding	6.60945	0.222981	protein coding
chr4	155966937	155967087	+	207.6	Intergenic	-7103	NM_001005890	362430	Rn.207391	NM_001005890	ENSRNOG00000042139	Clec4a1	C-type lectin domain family 4, member A1	protein-coding	6.93777	0.214593	protein coding
chr4	51838852	51839002	+	71.5	intron (NM_057201, intron 1 of 1)	5301	NM_057201	117549	Rn.28035	NM_057201	ENSRNOG00000002524	Gpr37	G protein-coupled receptor 37	protein-coding	5.14192	0.268257	protein coding
chr2	148588753	148588903	+	136.1	Intergenic	-19228	NM_001191960	499624	Rn.167784	NM_001191960	ENSRNOG00000038044	Tsc22d2	TSC22 domain family, member 2	protein-coding	1.05191	0.825014	protein coding
chr4	167102117	167102267	+	159.1	Intergenic	-13137	NM_001166689	100310885	Rn.222418	NM_001166689	ENSRNOG00000030752	Tas2r113	taste receptor, type 2, member 113	protein-coding	1.13576	0.816653	protein coding
chr1	79382394	79382544	+	364.4	Intergenic	-14109	NM_001025404	292668	Rn.205326	NM_001025404	ENSRNOG00000017620	Ceacam11	carcinoembryonic antigen-related cell adhesion molecule 11	protein-coding	7.55823	0.154861	protein coding
chr8	50332468	50332618	+	339	intron (NM_001271216, intron 1 of 24)	22280	NM_001271216	684112	Rn.216596	NM_001271216	ENSRNOG00000045931	Sik3	SIK family kinase 3	protein-coding	7.407	0.179117	protein coding
chr17	3872597	3872747	+	223.7	Intergenic	-13012	NM_175581	290975	Rn.106060	NM_175581	ENSRNOG00000017888	Ctsr	cathepsin R	protein-coding	2.10419	0.657052	protein coding
chr3	16047075	16047225	+	80.7	Intergenic	7901	NM_001000381	296666	Rn.143035	NM_001000381	ENSRNOG00000030855	Olr403	olfactory receptor 403	protein-coding	5.2469	0.259815	protein coding
chr2	208456349	208456499	+	279.1	Intergenic	-21949	NM_001302749	100363178	Rn.230160	NM_001302749	ENSRNOG00000043375	Tmigd3	transmembrane and immunoglobulin domain containing 3	protein-coding	7.10637	0.207174	protein coding
chr11	80315405	80315555	+	203	Intergenic	-3697	NM_001107083	303835	Rn.218642	NM_001107083	ENSRNOG00000022160	Rtp2	receptor (chemosensory) transporter protein 2	protein-coding	1.36883	0.780324	protein coding
chr4	31375855	31376005	+	366.7	Intergenic	-11490	NM_022396	64199	Rn.892	NM_022396	ENSRNOG00000047914	Gng11	G protein subunit gamma 11	protein-coding	1.7593	0.642628	protein coding
chr8	122412471	122412621	+	221.4	Intergenic	8909	NM_001108785	363158	Rn.229070	NM_001108785	ENSRNOG00000009878	Crtap	cartilage associated protein	protein-coding	6.67626	0.221542	protein coding
chr4	157086607	157086757	+	288.3	Intergenic	-8669	NM_134376	171393	Rn.162785	NM_134376	ENSRNOG00000011156	Clstn3	calsyntenin 3	protein-coding	1.76661	0.696836	protein coding
chr1	75433991	75434141	+	316	Intergenic	-5969	NM_001145982	691810	Rn.137082	NM_001145982	ENSRNOG00000026764	Pla2g4c	phospholipase A2 group IVC	protein-coding	1.17027	0.774414	protein coding
chr9	47071339	47071489	+	214.5	intron (NM_133575, intron 6 of 10)	22499	NM_133575	171106	Rn.10235	NM_133575	ENSRNOG00000014683	Il1rl2	interleukin 1 receptor-like 2	protein-coding	6.76969	0.219755	protein coding
chr10	12672158	12672308	+	124.5	TTS (NM_214827)	1844	NM_214827	287084	Rn.142194	NM_214827	ENSRNOG00000049640	Olr1376	olfactory receptor 1376	protein-coding	5.94197	0.222836	protein coding
chr4	148118232	148118382	+	219.1	Intergenic	-21230	NM_199207	297530	Rn.105926	NM_199207	ENSRNOG00000011653	Washc2c	WASH complex subunit 2C	protein-coding	6.66092	0.222042	protein coding
chr17	69940004	69940154	+	115.3	Intergenic	-20081	NM_001080208	498791	Rn.141298	NM_001080208	ENSRNOG00000017759	Ucn3	urocortin 3	protein-coding	5.81526	0.22561	protein coding
chr15	108978500	108978650	+	186.8	intron (NM_019330, intron 1 of 34)	18045	NM_019330	687008	Rn.6033	NM_019330	ENSRNOG00000057042	Pcca	propionyl-CoA carboxylase subunit alpha	protein-coding	2.00156	0.682606	protein coding
chr16	54880153	54880303	+	89.9	intron (NM_001024867, intron 1 of 11)	19119	NM_001024867	290775	Rn.19	NM_001024867	ENSRNOG00000012001	Vps37a	VPS37A subunit of ESCRT-I	protein-coding	5.69914	0.230525	protein coding
chr15	28242794	28242944	+	113	Intergenic	-1448	NM_138902	192264	Rn.10626	NM_138902	ENSRNOG00000031445	Rnase3	ribonuclease A family member 3	protein-coding	5.72062	0.230867	protein coding
chr1	168510345	168510495	+	168.4	Intergenic	-9079	NM_001000143	293240	Rn.141890	NM_001000143	ENSRNOG00000033060	Olr98	olfactory receptor 98	protein-coding	6.53825	0.222618	protein coding
chr9	97146083	97146233	+	110.7	intron (NM_001108231, intron 1 of 6)	5674	NM_001108231	316614	Rn.45037	NM_001108231	ENSRNOG00000019557	Asb18	ankyrin repeat and SOCS box-containing 18	protein-coding	5.76643	0.229075	protein coding
chr17	68459917	68460067	+	163.7	Intergenic	-17475	NM_001107363	307081	Rn.218278	NM_001107363	ENSRNOG00000016511	Pitrm1	pitrilysin metallopeptidase 1	protein-coding	6.47777	0.22292	protein coding
chr6	114513631	114513781	+	108.4	Intergenic	-24263	NM_031720	65162	Rn.88380	NM_022688		Dio2	iodothyronine deiodinase 2	protein-coding	5.74457	0.228739	protein coding
chr20	41068311	41068461	+	117.6	Intergenic	-14931	NM_001013033	29544	Rn.99721	NM_001013033	ENSRNOG00000000549	Tspyl1	TSPY-like 1	protein-coding	1.65083	0.724327	protein coding
chr1	114173607	114173757	+	359.8	Intergenic	-13171	NM_001107516	308663	Rn.65998	NM_001107516	ENSRNOG00000011480	Tubgcp5	tubulin, gamma complex associated protein 5	protein-coding	2.20826	0.562417	protein coding
chr3	147565725	147565875	+	318.3	Intergenic	-20147	NM_001191905	366229	Rn.228224	NM_001191905	ENSRNOG00000005148	Scrt2	scratch family transcriptional repressor 2	protein-coding	1.48217	0.703085	protein coding
chr1	230177738	230177888	+	239.9	Intergenic	17448	NM_001000556	365413	Rn.138177	NM_001000556	ENSRNOG00000053372	Olr361	olfactory receptor 361	protein-coding	6.87685	0.217031	protein coding
chr3	120355399	120355549	+	159.1	intron (NM_001314004, intron 5 of 19)	14615	NM_001314003	296136	Rn.32745	NM_001106506		Nphp1	nephrocystin 1	protein-coding	6.23733	0.222369	protein coding
chr8	78875124	78875274	+	256	intron (NM_001108165, intron 2 of 20)	3097	NM_001108165	315798	Rn.162988	NM_001108165	ENSRNOG00000055631	Zfp280d	zinc finger protein 280D	protein-coding	6.9305	0.215325	protein coding
chr10	63079723	63079873	+	223.7	Intergenic	-18317	NM_001037189	303346	Rn.145937	NM_001037189	ENSRNOG00000022502	Nsrp1	nuclear speckle splicing regulatory protein 1	protein-coding	6.82255	0.218675	protein coding
chr9	47377682	47377832	+	191.4	Intergenic	-8824	NM_001113335	24783	Rn.11047	NM_012653	ENSRNOG00000015567	Slc9a2	solute carrier family 9 member A2	protein-coding	6.65337	0.221741	protein coding
chr2	38216936	38217086	+	209.9	Intergenic	-8246	NM_053376	84391	Rn.218992	NM_053376	ENSRNOG00000014000	Kif2a	kinesin family member 2A	protein-coding	6.63957	0.222323	protein coding
chr10	70361345	70361495	+	221.4	Intergenic	-8961	NM_001107031	303380	Rn.105052	NM_001107031	ENSRNOG00000037113	Slfn2	schlafen 2	protein-coding	1.12427	0.81494	protein coding
chr10	12447264	12447414	+	235.2	Intergenic	-13221	NM_214824	287081	Rn.142201	NM_214824	ENSRNOG00000048615	Olr1365	olfactory receptor 1365	protein-coding	6.86302	0.217687	protein coding
chr12	46037944	46038094	+	126.8	Intergenic	-4421	NM_001034945	498190	Rn.122760	NM_001034945	ENSRNOG00000032684	Ccdc60	coiled-coil domain containing 60	protein-coding	1.06604	0.818851	protein coding
chr5	160193840	160193990	+	103.8	intron (NM_001191767, intron 5 of 19)	-13937	NM_001013936	298606	Rn.104973	NM_001013936	ENSRNOG00000021526	Slc25a34	solute carrier family 25, member 34	protein-coding	1.5254	0.741125	protein coding
chr13	71003104	71003254	+	539.7	Intergenic	-22327	NM_001013984	304860	Rn.114492	NM_001013984	ENSRNOG00000002775	Npl	N-acetylneuraminate pyruvate lyase	protein-coding	1.27321	0.704277	protein coding
chr1	248185323	248185473	+	212.2	Intergenic	-10321	NM_001106349	293894	Rn.225788	NM_001106349	ENSRNOG00000042441	Tpd52l3	TPD52 like 3	protein-coding	1.08983	0.818754	protein coding
chr1	212899874	212900024	+	145.3	Intergenic	12250	NM_001000233	293595	Rn.141741	NM_001000233	ENSRNOG00000033387	Olr295	olfactory receptor 295	protein-coding	6.23686	0.222311	protein coding
chr1	248908821	248908971	+	223.7	Intergenic	-10321	NM_001106350	293897	Rn.214343	NM_001106350	ENSRNOG00000011692	Dkk1	dickkopf WNT signaling pathway inhibitor 1	protein-coding	6.8297	0.218903	protein coding
chr4	42674190	42674340	+	182.2	Intergenic	-19393	NM_031506	24255	Rn.124539	NM_031506	ENSRNOG00000055103	Cftr	cystic fibrosis transmembrane conductance regulator	protein-coding	7.59832	0.148902	protein coding
chr14	38262873	38263023	+	173	intron (NM_182473, intron 1 of 21)	15008	NM_182473	289596	Rn.211679	NM_182473	ENSRNOG00000002302	Corin	corin, serine peptidase	protein-coding	6.4145	0.223171	protein coding
chr2	154496548	154496698	+	297.5	intron (NM_001127562, intron 3 of 4)	12018	NM_001127562	499630	Rn.162590	NM_001127562	ENSRNOG00000021324	RGD1565059	similar to hypothetical protein E130311K13	protein-coding	7.15738	0.204282	protein coding
chr2	174529266	174529416	+	115.3	Intergenic	-13326	NM_001271195	365823	Rn.151470	NM_001108946	ENSRNOG00000047002	Fstl5	follistatin-like 5	protein-coding	6.56146	0.222718	protein coding
chr4	163510783	163510933	+	136.1	intron (NM_001012649, intron 4 of 6)	17301	NM_001012649	503651	Rn.134172	NM_001012649	ENSRNOG00000052803	Klri1	killer cell lectin-like receptor family I member 1	protein-coding	6.06332	0.221485	protein coding
chr1	170488391	170488541	+	119.9	Intergenic	17201	NM_053371	84384	Rn.13451	NM_053371	ENSRNOG00000050846	Timm10b	translocase of inner mitochondrial membrane 10B	protein-coding	5.8829	0.224299	protein coding
chr19	11354690	11354840	+	184.5	Intergenic	-12902	NM_001126084	498911	Rn.1675	NM_001126084	ENSRNOG00000019004	Mt4	metallothionein 4	protein-coding	1.1209	0.818382	protein coding
chrX	33465543	33465693	+	209.9	intron (NM_001034998, intron 11 of 18)	22432	NM_012521	24249	Rn.9974	NM_012521	ENSRNOG00000004222	S100g	S100 calcium binding protein G	protein-coding	1.3834	0.772147	protein coding
chr10	37759892	37760042	+	83	intron (NM_001106999, intron 1 of 3)	2821	NM_001106999	303122	Rn.106999	NM_001106999	ENSRNOG00000006148	RGD1310352	similar to HTGN29 protein; keratinocytes associated transmembrane protein 2	protein-coding	5.53781	0.239039	protein coding
chr1	65986372	65986522	+	103.8	intron (NM_001099483, intron 1 of 4)	-17902	NM_001099473	292615	Rn.217939	NM_001099473	ENSRNOG00000050831	Vom2r35	vomeronasal 2 receptor, 35	protein-coding	5.60042	0.237093	protein coding
chr16	36181056	36181206	+	138.4	Intergenic	-20090	NM_033499	64458	Rn.7724	NM_033499	ENSRNOG00000013228	Scrg1	stimulator of chondrogenesis 1	protein-coding	6.07833	0.222453	protein coding
chr10	97994680	97994830	+	193.7	intron (NM_001012237, intron 1 of 10)	22416	NM_001012237	303635	Rn.212927	NM_001012237	ENSRNOG00000003969	Fam20a	FAM20A, golgi associated secretory pathway pseudokinase	protein-coding	1.74156	0.719579	protein coding
chr7	18663990	18664140	+	110.7	Intergenic	-4627	NM_001108989	366848	Rn.2440	NM_001108989	ENSRNOG00000007230	Kank3	KN motif and ankyrin repeat domains 3	protein-coding	5.79748	0.227146	protein coding
chr13	92386247	92386397	+	103.8	Intergenic	9407	NM_001000086	289260	Rn.142330	NM_001000086	ENSRNOG00000047062	Olr1600	olfactory receptor 1600	protein-coding	5.86765	0.22575	protein coding
chr4	52170497	52170647	+	530.5	Intergenic	22931	NM_001100780	404783	Rn.124452	NM_001100780	ENSRNOG00000007212	Hyal4	hyaluronidase 4	protein-coding	8.04122	0.0895782	protein coding
chr13	80872593	80872743	+	258.3	Intergenic	-16454	NM_053433	84493	Rn.163228	NM_053433	ENSRNOG00000003620	Fmo3	flavin containing dimethylaniline monoxygenase 3	protein-coding	6.96313	0.214182	protein coding
chr15	34683926	34684076	+	143	Intergenic	10208	NM_021598	29269	Rn.55163	NM_021598	ENSRNOG00000049991	Mcpt8	mast cell protease 8	protein-coding	6.26353	0.222463	protein coding
chr1	65996577	65996727	+	237.6	intron (NM_001099483, intron 1 of 4)	-7697	NM_001099473	292615	Rn.217939	NM_001099473	ENSRNOG00000050831	Vom2r35	vomeronasal 2 receptor, 35	protein-coding	1.93022	0.667371	protein coding
chr1	225339363	225339513	+	126.8	Intergenic	-9695	NM_145089	246307	Rn.22774	NM_145089	ENSRNOG00000020202	Asrgl1	asparaginase like 1	protein-coding	5.98284	0.222699	protein coding
chr11	85144742	85144892	+	110.7	Intergenic	-13674	NM_001000908	405218	Rn.142231	NM_001000908	ENSRNOG00000048434	Olr1565	olfactory receptor 1565	protein-coding	5.94745	0.22306	protein coding
chr1	230293551	230293701	+	219.1	Intergenic	-12297	NM_001001046	405932	Rn.141682	NM_001001046	ENSRNOG00000046596	Olr365	olfactory receptor 365	protein-coding	1.07615	0.825449	protein coding
chr3	74507946	74508096	+	159.1	Intergenic	-4915	NM_001000674	404877	Rn.142927	NM_001000674	ENSRNOG00000054730	Olr529	olfactory receptor 529	protein-coding	6.38453	0.222723	protein coding
chr1	224516163	224516313	+	108.4	intron (NM_134380, intron 5 of 9)	16981	NM_134380	171398	Rn.81214	NM_134380	ENSRNOG00000061890	Ust5r	integral membrane transport protein UST5r	protein-coding	5.76929	0.226712	protein coding
chr2	164735325	164735475	+	401.3	Intergenic	-12277	NM_001191847	361957	Rn.24648	NM_001191847	ENSRNOG00000013790	Mfsd1	major facilitator superfamily domain containing 1	protein-coding	1.18023	0.747173	protein coding
chr3	78646252	78646402	+	186.8	Intergenic	-6066	NM_001000621	404813	Rn.142798	NM_001000621	ENSRNOG00000046433	Olr717	olfactory receptor 717	protein-coding	6.49394	0.222625	protein coding
chr10	62250659	62250809	+	542	intron (NM_177927, intron 1 of 7)	3411	NM_177927	287526	Rn.16993	NM_177927	ENSRNOG00000003172	Serpinf1	serpin family F member 1	protein-coding	7.95929	0.0992612	protein coding
chr5	133843971	133844121	+	232.9	Intergenic	-21285	NM_001107958	313507	Rn.9434	NM_001107958	ENSRNOG00000025051	Tal1	TAL bHLH transcription factor 1, erythroid differentiation factor	protein-coding	1.09284	0.819927	protein coding
chr19	15027764	15027914	+	366.7	Intergenic	-5269	NM_001013889	291863	Rn.155930	NM_001013889		LOC291863	carboxylesterase-like	protein-coding	1.19551	0.754991	protein coding
chrX	45206581	45206731	+	223.7	Intergenic	-6556	NM_138903	192267	Rn.9718	NM_138903	ENSRNOG00000049515	Obp1f	odorant binding protein I f	protein-coding	1.01384	0.8322	protein coding
chr13	113854155	113854305	+	129.2	intron (NM_001005330, intron 4 of 12)	17867	NM_001005265	54243	Rn.5825	NM_019301	ENSRNOG00000008193	Cr1l	complement C3b/C4b receptor 1 like	protein-coding	6.02246	0.222548	protein coding
chr20	29647109	29647259	+	371.3	intron (NM_001007632, intron 10 of 10)	-8042	NM_001108533	361840	Rn.234457	NM_001108533	ENSRNOG00000061544	Spock2	SPARC/osteonectin, cwcv and kazal like domains proteoglycan 2	protein-coding	7.91423	0.104752	protein coding
chr3	15729254	15729404	+	133.8	Intergenic	-20362	NM_001000831	405120	Rn.143042	NM_001000831	ENSRNOG00000025931	Olr396	olfactory receptor 396	protein-coding	6.01826	0.222369	protein coding
chr1	167794316	167794466	+	311.4	Intergenic	7926	NM_001000122	293188	Rn.141926	NM_001000122		Olr48	olfactory receptor 48	protein-coding	1.06267	0.788591	protein coding
chr2	190045471	190045621	+	498.2	Intergenic	-12547	NM_001109471	685479	Rn.230084	NM_001109471	ENSRNOG00000033352	S100a7a	S100 calcium binding protein A7A	protein-coding	2.24285	0.533137	protein coding
chr4	159375185	159375335	+	371.3	intron (NM_001100752, intron 9 of 10)	24361	NM_001100752	362440	Rn.107963	NM_001100752	ENSRNOG00000061684	Ndufa9	NADH:ubiquinone oxidoreductase subunit A9	protein-coding	2.68249	0.542384	protein coding
chr4	69244141	69244291	+	530.5	Intergenic	24120	NM_173127	286911	Rn.9817	NM_173127	ENSRNOG00000013382	Prss3	protease, serine, 3	protein-coding	7.92809	0.103169	protein coding
chr6	72802136	72802286	+	193.7	Intergenic	3637	NM_001031823	299007	Rn.152676	NM_001031823	ENSRNOG00000038990	Gpr33	G protein-coupled receptor 33	protein-coding	1.53372	0.751262	protein coding
chr6	122884762	122884912	+	129.2	intron (NM_001003402, intron 1 of 42)	13160	NM_001003402	444982	Rn.232228	NM_001003402	ENSRNOG00000004207	Eml5	EMAP like 5	protein-coding	5.97716	0.222446	protein coding
chr14	113195513	113195663	+	99.2	Intergenic	-6857	NM_001012039	305604	Rn.163265	NM_001012039	ENSRNOG00000003553	Efemp1	EGF containing fibulin extracellular matrix protein 1	protein-coding	5.60535	0.237166	protein coding
chr16	34529406	34529556	+	401.3	Intergenic	-24485	NM_001135756	361142	Rn.214629	NM_001135756		Galntl6	polypeptide N-acetylgalactosaminyltransferase-like 6	protein-coding	1.65178	0.66002	protein coding
chrX	77255398	77255548	+	85.3	Intergenic	-7926	NM_053291	24644	Rn.108127	NM_053291	ENSRNOG00000058249	Pgk1	phosphoglycerate kinase 1	protein-coding	5.49014	0.24451	protein coding
chr3	76065751	76065901	+	149.9	Intergenic	13596	NM_001000332	295828	Rn.142880	NM_001000332	ENSRNOG00000045832	Olr598	olfactory receptor 598	protein-coding	6.16893	0.222984	protein coding
chr15	12804718	12804868	+	163.7	Intergenic	-22914	NM_001107251	305719	Rn.69050	NM_001107251	ENSRNOG00000009206	Fezf2	Fez family zinc finger 2	protein-coding	1.06093	0.822743	protein coding
chr9	88080155	88080305	+	94.6	intron (NM_012969, intron 1 of 1)	6258	NM_012969	25467	Rn.10476	NM_012969	ENSRNOG00000014597	Irs1	insulin receptor substrate 1	protein-coding	5.70334	0.230593	protein coding
chr11	84725787	84725937	+	163.7	Intergenic	-20096	NM_001105867	287974	Rn.229155	NM_001105867	ENSRNOG00000001908	Klhl6	kelch-like family member 6	protein-coding	6.49472	0.222631	protein coding
chr1	212819305	212819455	+	558.1	Intergenic	-16898	NM_001000767	405041	Rn.141743	NM_001000767	ENSRNOG00000031903	Olr289	olfactory receptor 289	protein-coding	1.08692	0.741084	protein coding
chr2	199854030	199854180	+	182.2	Intergenic	21696	NM_022627	64562	Rn.207202	NM_022627	ENSRNOG00000018166	Prkab2	protein kinase AMP-activated non-catalytic subunit beta 2	protein-coding	6.48133	0.223155	protein coding
chr2	84654877	84655027	+	447.4	intron (NM_001008770, intron 1 of 5)	9868	NM_001008770	310201	Rn.64439	NM_001008770	ENSRNOG00000011260	Cmbl	carboxymethylenebutenolidase homolog	protein-coding	1.50263	0.674161	protein coding
chr9	50224164	50224314	+	410.5	Intergenic	-23453	NM_001108216	316369	Rn.9067	NM_001108216	ENSRNOG00000017155	Nck2	NCK adaptor protein 2	protein-coding	1.77128	0.649744	protein coding
chr1	252314527	252314677	+	133.8	Intergenic	-9263	NM_001106374	294094	Rn.218534	NM_001106374	ENSRNOG00000019409	Lipk	lipase, family member K	protein-coding	5.95893	0.223618	protein coding
chr4	79593801	79593951	+	117.6	Intergenic	19866	NM_012614	24604	Rn.9714	NM_012614	ENSRNOG00000009768	Npy	neuropeptide Y	protein-coding	5.85687	0.22528	protein coding
chr9	47379640	47379790	+	339	Intergenic	-6866	NM_001113335	24783	Rn.11047	NM_012653	ENSRNOG00000015567	Slc9a2	solute carrier family 9 member A2	protein-coding	7.47967	0.167359	protein coding
chr4	65795726	65795876	+	152.2	intron (NM_001106591, intron 1 of 19)	22720	NM_001106591	296981	Rn.154498	NM_001106591	ENSRNOG00000013428	Atp6v0a4	ATPase H+ transporting V0 subunit a4	protein-coding	6.14212	0.223007	protein coding
chr1	169584495	169584645	+	237.6	Intergenic	-5738	NM_001000168	293302	Rn.141847	NM_001000168	ENSRNOG00000017234	Olr155	olfactory receptor 155	protein-coding	1.23402	0.778411	protein coding
chr15	17672775	17672925	+	382.8	intron (NM_001014137, intron 3 of 17)	8012	NM_001014137	361016	Rn.203376	NM_001014137	ENSRNOG00000007206	LOC361016	similar to RIKEN cDNA 4933406L09	protein-coding	7.51095	0.162306	protein coding
chr6	109228235	109228385	+	69.2	Intergenic	-23306	NM_053467	84599	Rn.8509	NM_053467	ENSRNOG00000007901	Tmed10	transmembrane p24 trafficking protein 10	protein-coding	5.22985	0.259777	protein coding
chr4	88570995	88571145	+	108.4	Intergenic	-5957	NM_001014187	362375	Rn.104463	NM_001014187	ENSRNOG00000006810	Lancl2	LanC like 2	protein-coding	5.81968	0.225799	protein coding
chr1	7123632	7123782	+	168.4	Intergenic	21992	NM_001126092	680891	Rn.2083	NM_001126092	ENSRNOG00000014908	Sf3b5	splicing factor 3b, subunit 5	protein-coding	6.4109	0.222956	protein coding
chr5	31587630	31587780	+	329.8	intron (NM_080776, intron 1 of 10)	19286	NM_080776	65205	Rn.208361	NM_080776	ENSRNOG00000005708	Mmp16	matrix metallopeptidase 16	protein-coding	7.68473	0.137094	protein coding
chrX	95341780	95341930	+	286	Intergenic	-2970	NM_001000115	293072	Rn.141956	NM_001000115	ENSRNOG00000046729	Olr10	olfactory receptor 10	protein-coding	6.58718	0.222931	protein coding
chrUn_KL568473v1	392262	392412	+	311.4	intron (NM_022938, intron 1 of 2).2	6962	NM_022938	65032	Rn.87132	NM_022938	ENSRNOG00000018827	Htr7	5-hydroxytryptamine (serotonin) receptor 7, adenylate cyclase-coupled	protein-coding	1.10092	0.800967	protein coding
chr14	23622574	23622724	+	170.7	intron (NM_001004098, intron 3 of 18)	10740	NM_001004098	305270	Rn.85211	NM_001004098	ENSRNOG00000021776	Cenpc	centromere protein C	protein-coding	6.30585	0.222194	protein coding
chr1	90837561	90837711	+	203	intron (NM_001009641, intron 3 of 14)	16966	NM_001009641	292808	Rn.101639	NM_001009641		Pepd	peptidase D	protein-coding	6.61982	0.222401	protein coding
chr5	49298572	49298722	+	281.4	Intergenic	-12383	NM_012784	25248	Rn.89774	NM_012784	ENSRNOG00000008223	Cnr1	cannabinoid receptor 1	protein-coding	7.07211	0.208702	protein coding
chr8	40436179	40436329	+	124.5	Intergenic	-12698	NM_001001082	405972	Rn.143554	NM_001001082	ENSRNOG00000031929	Olr1203	olfactory receptor 1203	protein-coding	6.19614	0.222959	protein coding
chrX	40479902	40480052	+	129.2	intron (NM_013004, intron 3 of 22)	19930	NM_013004	25512	Rn.37861	NM_013004	ENSRNOG00000023440	Phex	phosphate regulating endopeptidase homolog, X-linked	protein-coding	5.98798	0.222933	protein coding
chr10	69518639	69518789	+	193.7	Intergenic	19122	NM_001191092	688605	Rn.157282	NM_001191092	ENSRNOG00000021851	Ccl1	C-C motif chemokine ligand 1	protein-coding	1.09068	0.822059	protein coding
chr1	184098193	184098343	+	209.9	intron (NM_001108499, intron 2 of 4)	7960	NM_001108499	361631	Rn.100758	NM_001108499	ENSRNOG00000011367	Cyp2r1	cytochrome P450, family 2, subfamily r, polypeptide 1	protein-coding	6.73583	0.22056	protein coding
chr2	154498120	154498270	+	228.3	intron (NM_001127562, intron 3 of 4)	10446	NM_001127562	499630	Rn.162590	NM_001127562	ENSRNOG00000021324	RGD1565059	similar to hypothetical protein E130311K13	protein-coding	1.89156	0.696952	protein coding
chr16	7084955	7085105	+	85.3	intron (NM_001007683, intron 1 of 9)	2580	NM_001007683	306253	Rn.91636	NM_001007683	ENSRNOG00000018179	Glt8d1	glycosyltransferase 8 domain containing 1	protein-coding	5.48911	0.244494	protein coding
chr15	14532962	14533112	+	272.1	Intergenic	-22209	NM_001109098	498456	Rn.162046	NM_001109098	ENSRNOG00000027383	Sntn	sentan, cilia apical structure protein	protein-coding	1.81668	0.692933	protein coding
chr17	79808346	79808496	+	168.4	Intergenic	-9986	NM_001106122	291320	Rn.106046	NM_001106122	ENSRNOG00000016955	Mindy3	MINDY lysine 48 deubiquitinase 3	protein-coding	2.00386	0.680604	protein coding
chr13	90094818	90094968	+	131.5	Intergenic	-19941	NM_001191550	364049	Rn.228373	NM_001191550	ENSRNOG00000023209	Slamf7	SLAM family member 7	protein-coding	1.10764	0.814438	protein coding
chr1	90698097	90698247	+	62.3	Intergenic	-12915	NM_001107504	308511	Rn.55646	NM_001107504	ENSRNOG00000022919	Chst8	carbohydrate sulfotransferase 8	protein-coding	4.9627	0.282915	protein coding
chr2	28793110	28793260	+	422.1	intron (NM_001013903, intron 3 of 3)	8038	NM_001013903	293634	Rn.102124	NM_001013903	ENSRNOG00000015449	Tmem171	transmembrane protein 171	protein-coding	7.70915	0.133693	protein coding
chr2	14712796	14712946	+	140.7	Intergenic	-10968	NM_001134705	100188937	Rn.105968	NM_001134705	ENSRNOG00000030237	Cox7c	cytochrome c oxidase subunit 7C	protein-coding	6.073	0.222116	protein coding
chr7_KL567988v1_random	34242	34392	+	207.6	Intergenic	-10766	NM_020103	56778	Rn.40119	NM_020103	ENSRNOG00000061813	Ly6c	Ly6-C antigen	protein-coding	7.11721	0.206442	protein coding
chr13	91678750	91678900	+	256	Intergenic	14734	NM_001000533	364054	Rn.142345	NM_001000533	ENSRNOG00000046418	Olr1581	olfactory receptor 1581	protein-coding	1.46128	0.757353	protein coding
chr7	5311477	5311627	+	133.8	Intergenic	-12917	NM_001000057	288810	Rn.138130	NM_001000057	ENSRNOG00000054865	Olr901	olfactory receptor 901	protein-coding	1.35035	0.776567	protein coding
chr13	9494520	9494670	+	209.9	Intergenic	14600	NM_001000498	304633	Rn.143346	NM_001000498	ENSRNOG00000049157	Olr1065	olfactory receptor 1065	protein-coding	2.22348	0.655277	protein coding
chr1	168509768	168509918	+	138.4	Intergenic	-9656	NM_001000143	293240	Rn.141890	NM_001000143	ENSRNOG00000033060	Olr98	olfactory receptor 98	protein-coding	6.00741	0.221889	protein coding
chr3	61768154	61768304	+	295.2	intron (NM_001008286, intron 1 of 9)	12081	NM_001008286	288150	Rn.24607	NM_001008286	ENSRNOG00000001559	Mtx2	metaxin 2	protein-coding	1.43917	0.740989	protein coding
chr4	99059966	99060116	+	168.4	Intergenic	-3140	NM_012556	24360	Rn.36412	NM_012556	ENSRNOG00000006675	Fabp1	fatty acid binding protein 1	protein-coding	6.59789	0.222328	protein coding
chr4	154486521	154486671	+	182.2	Intergenic	-19151	NM_001037975	297568	Rn.109457	NM_001037975	ENSRNOG00000037188	LOC297568	alpha-1-inhibitor III	protein-coding	6.47159	0.222604	protein coding
chr14	21759483	21759633	+	327.5	Intergenic	-11202	NM_022263	64029	Rn.54001	NM_022263	ENSRNOG00000001950	Cabs1	calcium binding protein, spermatid associated 1	protein-coding	7.23575	0.198246	protein coding
chr16	37484671	37484821	+	156.8	intron (NM_024390, intron 3 of 6)	11012	NM_024390	79242	Rn.6386	NM_024390	ENSRNOG00000010610	Hpgd	15-hydroxyprostaglandin dehydrogenase	protein-coding	6.44747	0.222447	protein coding
chr7	80703214	80703364	+	336.7	intron (NM_001197907, intron 3 of 16)	-10084	NM_057153	117520	Rn.4252	NM_057153	ENSRNOG00000056487	Oxr1	oxidation resistance 1	protein-coding	1.2406	0.753739	protein coding
chr1	169870735	169870885	+	122.2	Intergenic	11644	NM_001001030	405916	Rn.141826	NM_001001030	ENSRNOG00000050959	Olr181	olfactory receptor 181	protein-coding	6.09614	0.221771	protein coding
chr15	35492529	35492679	+	302.1	Intergenic	-12241	NM_001000461	300600	Rn.143494	NM_001000461	ENSRNOG00000046553	Olr1297	olfactory receptor 1297	protein-coding	7.19642	0.202205	protein coding
chr16	35932410	35932560	+	163.7	Intergenic	-2574	NM_022926	29750	Rn.207200	NM_022926	ENSRNOG00000012037	Galnt7	polypeptide N-acetylgalactosaminyltransferase 7	protein-coding	6.32422	0.223313	protein coding
chr10	34372444	34372594	+	124.5	Intergenic	-10877	NM_214834	287237	Rn.142179	NM_214834	ENSRNOG00000046838	Olr1386	olfactory receptor 1386	protein-coding	6.09051	0.221419	protein coding
chr5	61785779	61785929	+	189.1	intron (NM_001106656, intron 2 of 5)	7074	NM_001106656	298074	Rn.12469	NM_001106656	ENSRNOG00000009576	Xpa	XPA, DNA damage recognition and repair factor	protein-coding	7.14737	0.204985	protein coding
chr10	69523064	69523214	+	182.2	Intergenic	14697	NM_001191092	688605	Rn.157282	NM_001191092	ENSRNOG00000021851	Ccl1	C-C motif chemokine ligand 1	protein-coding	6.46872	0.222441	protein coding
chr15	108584460	108584610	+	249.1	Intergenic	-23668	NM_001100685	306198	Rn.137340	NM_001100685	ENSRNOG00000014075	Clybl	citrate lyase beta like	protein-coding	6.88676	0.216326	protein coding
chr1	63575121	63575271	+	613.5	Intergenic	-3402	NM_001099471	292531	Rn.217922	NM_001099471	ENSRNOG00000009146	Vom2r26	vomeronasal 2 receptor, 26	protein-coding	1.47963	0.653869	protein coding
chr15	51300239	51300389	+	62.3	intron (NM_001106047, intron 1 of 29)	24292	NM_001106047	290350	Rn.219739	NM_001106047	ENSRNOG00000016758	Loxl2	lysyl oxidase-like 2	protein-coding	5.03849	0.272754	protein coding
chr5	172829878	172830028	+	182.2	Intergenic	-20579	NM_017289	29689	Rn.10927	NM_017289	ENSRNOG00000016385	Gabrd	gamma-aminobutyric acid type A receptor delta subunit	protein-coding	6.27348	0.223108	protein coding
chr10	57028826	57028976	+	221.4	Intergenic	-11350	NM_012911	25388	Rn.32973	NM_012911	ENSRNOG00000019308	Arrb2	arrestin, beta 2	protein-coding	6.85306	0.217517	protein coding
chr14	113558424	113558574	+	334.4	intron (NM_001142371, intron 27 of 27)	-11651	NM_001108367	360993	Rn.35621	NM_001108367	ENSRNOG00000003712	Ppp4r3b	protein phosphatase 4, regulatory subunit 3B	protein-coding	1.3724	0.733363	protein coding
chr5	107301351	107301501	+	804.9	Intergenic	-21832	NM_001107944	313348	Rn.17603	NM_001107944	ENSRNOG00000006335	Klhl9	kelch-like family member 9	protein-coding	1.55084	0.607652	protein coding
chr2_KL567908v1_random	51690	51690	+	562.7	Intergenic	-3997	NM_001106418	294797	Rn.224662	NM_001106418	ENSRNOG00000058446	Il7r	interleukin 7 receptor	protein-coding	6.20678	0.222077	protein coding
chr10	12289547	12289697	+	154.5	Intergenic	23070	NM_001000529	363710	Rn.142219	NM_001000529		Olr1525	olfactory receptor 1525	protein-coding	6.81445	0.219319	protein coding
chr17	39424941	39425091	+	92.3	Intergenic	13288	NM_173110	286889	Rn.3757	NM_173110	ENSRNOG00000016871	Prl8a5	prolactin family 8, subfamily a, member 5	protein-coding	5.53367	0.242011	protein coding
chr1	98484153	98484303	+	149.9	intron (NM_001004220, intron 1 of 5)	2712	NM_001004220	292845	Rn.60152	NM_001004220	ENSRNOG00000017851	Etfb	electron transfer flavoprotein subunit beta	protein-coding	6.3148	0.222702	protein coding
chr4	38222038	38222188	+	161.4	Intergenic	18735	NM_001127684	681024	Rn.793	NM_001127684	ENSRNOG00000005512	Ndufa4	NDUFA4, mitochondrial complex associated	protein-coding	6.38218	0.222608	protein coding
chr4	14505206	14505356	+	156.8	Intergenic	-17056	NM_001106578	296787	Rn.98782	NM_001106578	ENSRNOG00000006526	Sema3c	semaphorin 3C	protein-coding	1.09398	0.822146	protein coding
chr4	162252854	162253004	+	161.4	Intergenic	-23853	NM_001142304	689770	Rn.61078	NM_001142304		LOC689770	similar to osteoclast inhibitory lectin	protein-coding	6.32447	0.223324	protein coding
chr2	154361771	154361921	+	329.8	Intergenic	-18175	NM_001191707	310463	Rn.38400	NM_001191707	ENSRNOG00000009955	Plch1	phospholipase C, eta 1	protein-coding	1.07092	0.797225	protein coding
chr4	181485377	181485527	+	122.2	intron (NM_001109257, intron 1 of 2)	4305	NM_001109257	500367	Rn.203842	NM_001109257	ENSRNOG00000001844	Klhl42	kelch-like family, member 42	protein-coding	5.98678	0.222866	protein coding
chr6	55868585	55868735	+	611.2	Intergenic	-12824	NM_001008386	493574	Rn.119606	NM_001008386	ENSRNOG00000006199	Crppa	CDP-L-ribitol pyrophosphorylase A	protein-coding	8.32122	0.0631671	protein coding
chr8	37099988	37100138	+	143	Intergenic	-6981	NM_001267780	100913081	Rn.233720	NM_001267780	ENSRNOG00000049588	Pate-f	prostate and testis expressed protein F	protein-coding	6.13249	0.222384	protein coding
chr8	53663919	53664069	+	357.5	Intergenic	-14783	NM_012547	24318	Rn.87299	NM_012547	ENSRNOG00000008428	Drd2	dopamine receptor D2	protein-coding	1.57303	0.694059	protein coding
chr1	259913720	259913870	+	159.1	Intergenic	-12742	NM_001106369	294053	Rn.50277	NM_001106369	ENSRNOG00000048973	Ccnj	cyclin J	protein-coding	6.8403	0.218196	protein coding
chr18	30168034	30168184	+	313.7	intron (NM_199509, intron 1 of 3)	-4631	NM_201422	393092	Rn.22308	NM_201422		Pcdhac2	protocadherin alpha subfamily C, 2	protein-coding	1.07822	0.782826	protein coding
chr13	37510956	37511106	+	73.8	Intergenic	-18351	NM_024395	79247	Rn.202942	NM_024395	ENSRNOG00000002549	Htr5b	5-hydroxytryptamine (serotonin) receptor 5B	protein-coding	5.12158	0.268214	protein coding
chr1	213820871	213821021	+	99.2	Intergenic	-9125	NM_001136124	361673	Rn.145191	NM_001136124	ENSRNOG00000015078	Ifitm3	interferon induced transmembrane protein 3	protein-coding	5.62277	0.234639	protein coding
chr7	3733180	3733330	+	136.1	Intergenic	18879	NM_001000055	288790	Rn.143404	NM_001000055	ENSRNOG00000042424	Olr880	olfactory receptor 880	protein-coding	1.18496	0.805122	protein coding
chr4	65794501	65794651	+	209.9	intron (NM_001106591, intron 1 of 19)	23945	NM_001106591	296981	Rn.154498	NM_001106591	ENSRNOG00000013428	Atp6v0a4	ATPase H+ transporting V0 subunit a4	protein-coding	1.12998	0.815053	protein coding
chr3	76024602	76024752	+	119.9	Intergenic	-10521	NM_001001056	405944	Rn.142882	NM_001001056		Olr596	olfactory receptor 596	protein-coding	1.1743	0.800621	protein coding
chr11	75926550	75926700	+	209.9	intron (NM_130814, intron 1 of 4)	21182	NM_130814	170630	Rn.45965	NM_130814	ENSRNOG00000001931	Fgf12	fibroblast growth factor 12	protein-coding	7.49843	0.164237	protein coding
chr4	147518454	147518604	+	124.5	intron (NM_001008314, intron 1 of 7)	4409	NM_001008314	297525	Rn.129070	NM_001008314	ENSRNOG00000009176	Mkrn2	makorin, ring finger protein, 2	protein-coding	5.85767	0.225328	protein coding
chr16	19421683	19421833	+	106.1	intron (NM_001033686, intron 1 of 12)	10948	NM_001033686	290623	Rn.215683	NM_001033686	ENSRNOG00000015751	Cyp4f18	cytochrome P450, family 4, subfamily f, polypeptide 18	protein-coding	5.67839	0.232804	protein coding
chr3	76897588	76897738	+	228.3	Intergenic	6871	NM_001000340	295852	Rn.142855	NM_001000340	ENSRNOG00000052168	Olr639	olfactory receptor 639	protein-coding	6.72067	0.221056	protein coding
chr5	167046380	167046530	+	316	Intergenic	-16014	NM_001106698	298655	Rn.17292	NM_001106698	ENSRNOG00000017523	H6pd	hexose-6-phosphate dehydrogenase (glucose 1-dehydrogenase)	protein-coding	2.44017	0.60373	protein coding
chr5	16149530	16149680	+	309	Intergenic	-8546	NM_001011971	297801	Rn.206440	NM_001011971	ENSRNOG00000027276	Xkr4	XK related 4	protein-coding	1.57419	0.72048	protein coding
chr1	170673915	170674065	+	253.7	Intergenic	-20008	NM_001313843	171061	Rn.40354	NM_133539	ENSRNOG00000019497	Mrpl17	mitochondrial ribosomal protein L17	protein-coding	7.10699	0.207173	protein coding
chr1	11928639	11928789	+	408.2	Intergenic	-14174	NM_001025002	310926		NM_001025002		LOC310926	hypothetical protein LOC310926	protein-coding	7.6695	0.138955	protein coding
chr8	40686090	40686240	+	345.9	intron (NM_001000438, intron 1 of 1)	-5356	NM_001000815	405101	Rn.143551	NM_001000815	ENSRNOG00000051323	Olr1213	olfactory receptor 1213	protein-coding	2.69268	0.527762	protein coding
chr8	43690796	43690946	+	133.8	Intergenic	14921	NM_001000472	300624	Rn.143476	NM_001000472	ENSRNOG00000053357	Olr1323	olfactory receptor 1323	protein-coding	5.95941	0.223639	protein coding
chr6	78573556	78573706	+	802.6	Intergenic	-23962	NM_012742	25098	Rn.10470	NM_012742		Foxa1	forkhead box A1	protein-coding	8.69941	0.0408594	protein coding
chr13	56504112	56504262	+	369	Intergenic	-9963	NM_001191670	289052	Rn.51461	NM_001191670	ENSRNOG00000011137	Zbtb41	zinc finger and BTB domain containing 41	protein-coding	1.15471	0.762518	protein coding
chr7	107384437	107384587	+	147.6	intron (NM_001271215, intron 3 of 8)	8296	NM_001271215	690657	Rn.32320	NM_001271215	ENSRNOG00000025460	Tmem71	transmembrane protein 71	protein-coding	1.17149	0.809314	protein coding
chr5	134659803	134659953	+	83	intron (NM_001107959, intron 8 of 9)	18260	NM_001107959	313510	Rn.18579	NM_001107959	ENSRNOG00000010169	Atpaf1	ATP synthase mitochondrial F1 complex assembly factor 1	protein-coding	5.54796	0.239193	protein coding
chr1	229397421	229397571	+	322.9	Intergenic	-18993	NM_001000759	405032	Rn.141697	NM_001000759	ENSRNOG00000021078	Olr336	olfactory receptor 336	protein-coding	7.30209	0.191678	protein coding
chr5	147784966	147785116	+	96.9	Intergenic	18812	NM_001115035	682390	Rn.162577	NM_001115035		Eif3i	eukaryotic translation initiation factor 3, subunit I	protein-coding	5.64111	0.234916	protein coding
chr14	108650574	108650724	+	267.5	intron (NM_001107244, intron 2 of 21)	7722	NM_001107244	305586	Rn.27992	NM_001107244	ENSRNOG00000006261	Papolg	poly(A) polymerase gamma	protein-coding	2.46511	0.612236	protein coding
chr5	2236290	2236440	+	196	Intergenic	-21545	NM_001007149	171500	Rn.73714	NM_134466		Stau2	staufen double-stranded RNA binding protein 2	protein-coding	6.64569	0.222538	protein coding
chr10	60661645	60661795	+	246.8	intron (NM_001000942, intron 1 of 1)	23849	NM_001000942	405281	Rn.142083	NM_001000942		Olr1500	olfactory receptor 1500	protein-coding	6.88713	0.216332	protein coding
chr3	13946174	13946324	+	85.3	intron (NM_001109341, intron 2 of 6)	9466	NM_001109341	502617	Rn.139718	NM_001109341	ENSRNOG00000018832	RGD1564854	similar to divalent cation tolerant protein CUTA	protein-coding	5.42362	0.246814	protein coding
chr3	4067048	4067198	+	203	Intergenic	-11739	NM_001107821	311821	Rn.55456	NM_001107821	ENSRNOG00000019466	Agpat2	1-acylglycerol-3-phosphate O-acyltransferase 2	protein-coding	6.55197	0.222236	protein coding
chr5	169183844	169183994	+	106.1	intron (NM_001107996, intron 1 of 3)	2501	NM_001107996	313743	Rn.87563	NM_001107996	ENSRNOG00000003334	Klhl21	kelch-like family member 21	protein-coding	5.99206	0.223076	protein coding
chr4	71379704	71379854	+	548.9	intron (NM_133292, intron 2 of 3)	3244	NM_133292	680174	Rn.220735	NM_133292	ENSRNOG00000025519	Sval1	seminal vesicle antigen-like 1	protein-coding	1.8549	0.598249	protein coding
chr18	36807822	36807972	+	170.7	Intergenic	-21165	NM_001107390	307474	Rn.18770	NM_001107390	ENSRNOG00000018849	Tcerg1	transcription elongation regulator 1	protein-coding	6.34399	0.223094	protein coding
chr2	147517617	147517767	+	170.7	Intergenic	-14340	NM_053785	116467	Rn.13425	NM_053785	ENSRNOG00000016437	Tm4sf4	transmembrane 4 L six family member 4	protein-coding	1.24285	0.798913	protein coding
chr4	155787340	155787490	+	87.6	Intergenic	-23915	NM_017102	25551	Rn.95055	NM_017102	ENSRNOG00000008376	Slc2a3	solute carrier family 2 (facilitated glucose transporter), member 3	protein-coding	5.36261	0.24936	protein coding
chr10	57761889	57762039	+	438.2	Intergenic	-22855	NM_001145755	360557	Rn.12490	NM_001145755	ENSRNOG00000023143	Nlrp1a	NLR family, pyrin domain containing 1A	protein-coding	1.85131	0.623648	protein coding
chr1	63701787	63701937	+	143	Intergenic	-17673	NM_001100123	690906	Rn.144780	NM_001100123	ENSRNOG00000058087	Lilrc2	leukocyte immunoglobulin-like receptor, subfamily C, member 2	protein-coding	6.12661	0.222014	protein coding
chr5	106857089	106857239	+	279.1	Intergenic	8582	NM_019127	24481	Rn.138105	NM_019127	ENSRNOG00000006268	Ifnb1	interferon beta 1	protein-coding	1.07275	0.75527	protein coding
chr5	64762023	64762173	+	103.8	Intergenic	15270	NM_017300	29725	Rn.11129	NM_017300	ENSRNOG00000007395	Baat	bile acid CoA:amino acid N-acyltransferase	protein-coding	1.23462	0.778759	protein coding
chr4	97654221	97654371	+	64.6	Intergenic	-3375	NM_053661	114120	Rn.17099	NM_053661	ENSRNOG00000050231	Gng12	G protein subunit gamma 12	protein-coding	5.14706	0.268267	protein coding
chr1	188562462	188562612	+	145.3	Intergenic	9417	NM_001134611	499255	Rn.162451	NM_001134611		Knop1	lysine-rich nucleolar protein 1	protein-coding	6.15794	0.222291	protein coding
chr1	213504164	213504314	+	246.8	Intergenic	-7666	NM_031543	25086	Rn.1372	NM_031543	ENSRNOG00000012458	Cyp2e1	cytochrome P450, family 2, subfamily e, polypeptide 1	protein-coding	6.91948	0.215149	protein coding
chr1	226810039	226810189	+	166.1	Intergenic	-18253	NM_019295	54236	Rn.11337	NM_019295	ENSRNOG00000020872	Cd5	Cd5 molecule	protein-coding	6.785	0.219312	protein coding
chr1	103670303	103670453	+	94.6	Intergenic	12542	NM_001002283	404643	Rn.141967	NM_001002283	ENSRNOG00000049416	Mrgprb13	MAS-related GPR, member B13	protein-coding	5.57341	0.239585	protein coding
chr1	252080274	252080424	+	106.1	intron (NM_001014167, intron 4 of 7)	20410	NM_001014167	361751	Rn.15885	NM_001014167	ENSRNOG00000020705	Rnls	renalase, FAD-dependent amine oxidase	protein-coding	5.85748	0.225289	protein coding
chrX	75550905	75551055	+	126.8	intron (NM_001039101, intron 1 of 11)	15501	NM_001039101	317235	Rn.84994	NM_001039101	ENSRNOG00000002751	Zdhhc15	zinc finger, DHHC-type containing 15	protein-coding	6.18219	0.222103	protein coding
chr8	5857612	5857762	+	196	intron (NM_001106800, intron 6 of 9)	24328	NM_001106800	300341	Rn.218697	NM_001106800	ENSRNOG00000021896	Mmp20	matrix metallopeptidase 20	protein-coding	6.69271	0.221069	protein coding
chr4	176743438	176743588	+	237.6	Intergenic	-23514	NM_001316334	24534	Rn.1785	NM_012595	ENSRNOG00000013000	Ldhb	lactate dehydrogenase B	protein-coding	6.923	0.215201	protein coding
chr17	43662593	43662743	+	283.7	intron (NM_001173435, intron 1 of 3)	1392	NM_053301	29199	Rn.42931	NM_053301	ENSRNOG00000016967	Hfe	homeostatic iron regulator	protein-coding	1.99058	0.667644	protein coding
chrX	156642475	156642625	+	548.9	Intergenic	-7839	NM_022673	29386	Rn.9680	NM_022673	ENSRNOG00000056659	Mecp2	methyl CpG binding protein 2	protein-coding	2.27027	0.521544	protein coding
chr1	153089185	153089335	+	389.8	intron (NM_001013896, intron 1 of 14)	6920	NM_001013896	293098	Rn.19940	NM_001013896	ENSRNOG00000016815	Tmem135	transmembrane protein 135	protein-coding	7.56961	0.153182	protein coding
chr8	19027321	19027471	+	124.5	Intergenic	-7018	NM_001000986	405344	Rn.143605	NM_001000986	ENSRNOG00000039919	Olr1132	olfactory receptor 1132	protein-coding	1.44344	0.750146	protein coding
chr14	2039790	2039940	+	133.8	Intergenic	-7696	NM_199114	360903	Rn.44953	NM_199114	ENSRNOG00000024207	Fgfrl1	fibroblast growth factor receptor-like 1	protein-coding	5.99819	0.221468	protein coding
chr6	15203704	15203854	+	230.6	Intergenic	-12119	NM_021767	60391	Rn.54924	NM_021767		Nrxn1	neurexin 1	protein-coding	1.24326	0.799192	protein coding
chr8	13235736	13235886	+	94.6	intron (NM_001271133, intron 5 of 18)	16001	NM_001271133	689972	Rn.123353	NM_001271133	ENSRNOG00000009043	Piwil4	piwi-like RNA-mediated gene silencing 4	protein-coding	5.75152	0.228839	protein coding
chr6	21872824	21872974	+	256	intron (NM_001106706, intron 3 of 19)	7093	NM_001106706	298782	Rn.13205	NM_001106706	ENSRNOG00000042932	Ttc27	tetratricopeptide repeat domain 27	protein-coding	7.0909	0.207929	protein coding
chr8	40177299	40177449	+	136.1	Intergenic	15457	NM_001000820	405108	Rn.143563	NM_001000820	ENSRNOG00000045972	Olr1194	olfactory receptor 1194	protein-coding	6.28419	0.222244	protein coding
chr7	131346907	131347057	+	272.1	Intergenic	16069	NM_139101	245960	Rn.234407	NM_139101	ENSRNOG00000014511	Alg10	ALG10, alpha-1,2-glucosyltransferase	protein-coding	7.02673	0.211056	protein coding
chr2	190044751	190044901	+	269.8	Intergenic	-13267	NM_001109471	685479	Rn.230084	NM_001109471	ENSRNOG00000033352	S100a7a	S100 calcium binding protein A7A	protein-coding	7.01419	0.211794	protein coding
chr14	21375961	21376111	+	429	Intergenic	-22508	NM_133513	65182	Rn.10113	NM_133513	ENSRNOG00000023578	Oprpn	opiorphin prepropeptide	protein-coding	7.67323	0.138579	protein coding
chr16	6427736	6427886	+	152.2	Intergenic	-1854	NM_001329897	108348453	Rn.104714	NM_001329897		LOC108348453	calsequestrin-1-like	protein-coding	6.21578	0.222615	protein coding
chr10	12789090	12789240	+	339	Intergenic	-11920	NM_001000857	405148	Rn.142192	NM_001000857	ENSRNOG00000049114	Olr1380	olfactory receptor 1380	protein-coding	1.26866	0.748444	protein coding
chr13	56973137	56973287	+	182.2	Intergenic	-14663	NM_001134792	498241	Rn.225202	NM_001134792	ENSRNOG00000042369	RGD1564614	similar to complement factor H-related protein	protein-coding	6.70498	0.221488	protein coding
chr18	342741	342891	+	232.9	Intergenic	-17439	NM_001191725	317296	Rn.18311	NM_001191725	ENSRNOG00000002697	Mtmr1	myotubularin related protein 1	protein-coding	6.90562	0.215767	protein coding
chr11	45535338	45535488	+	161.4	Intergenic	-24315	NM_212519	304017	Rn.61703	NM_212519	ENSRNOG00000001640	Tomm70	translocase of outer mitochondrial membrane 70	protein-coding	6.8391	0.218181	protein coding
chrX	43609580	43609730	+	140.7	Intergenic	-16825	NM_001007667	302642	Rn.107986	NM_001007667	ENSRNOG00000003809	Sat1	spermidine/spermine N1-acetyl transferase 1	protein-coding	6.16693	0.222837	protein coding
chr7	3860800	3860950	+	119.9	Intergenic	14193	NM_001001359	288803	Rn.141028	NM_001001358	ENSRNOG00000047155	Olr883	olfactory receptor 883	protein-coding	5.90304	0.225218	protein coding
chr13	90998945	90999095	+	230.6	Intergenic	-6605	NM_001164726	305103	Rn.73740	NM_001164726	ENSRNOG00000000055	Fcrl6	Fc receptor-like 6	protein-coding	6.73451	0.220532	protein coding
chrX	24996279	24996429	+	295.2	Intergenic	-20047	NM_022198	60586	Rn.44406	NM_022198	ENSRNOG00000003533	Clcn4	chloride voltage-gated channel 4	protein-coding	1.68759	0.705246	protein coding
chr5	28120764	28120914	+	175.3	intron (NM_001106638, intron 2 of 17)	10294	NM_001106638	297910	Rn.109484	NM_001106638	ENSRNOG00000006096	Slc26a7	solute carrier family 26 member 7	protein-coding	1.27185	0.791717	protein coding
chr6	18798565	18798715	+	159.1	Intergenic	-23182	NM_001013047	288762	Rn.23921	NM_001013047	ENSRNOG00000002516	Mtm1	myotubularin 1	protein-coding	6.26464	0.222568	protein coding
chr2	205197179	205197329	+	265.2	intron (NM_022589, intron 7 of 7)	15427	NM_013116	25653	Rn.9966	NM_013116	ENSRNOG00000016793	Tshb	thyroid stimulating hormone, beta	protein-coding	2.08539	0.657512	protein coding
chr5	64044563	64044713	+	108.4	intron (NM_001107932, intron 1 of 17)	13507	NM_001107932	313228	Rn.166430	NM_001107932	ENSRNOG00000008632	Invs	inversin	protein-coding	5.71437	0.230769	protein coding
chr17	70219911	70220061	+	154.5	intron (NM_001108420, intron 4 of 5)	14117	NM_001108420	361268	Rn.69263	NM_001108420	ENSRNOG00000017967	Asb13	ankyrin repeat and SOCS box-containing 13	protein-coding	6.21422	0.222524	protein coding
chr17	3828521	3828671	+	168.4	Intergenic	7990	NM_181378	306720	Rn.23458	NM_181378	ENSRNOG00000030276	Ctsm	cathepsin M	protein-coding	6.47703	0.222886	protein coding
chr17	3973301	3973451	+	92.3	Intergenic	-17954	NM_139262	246147	Rn.34875	NM_139262	ENSRNOG00000017946	Ctsq	cathepsin Q	protein-coding	5.67438	0.232735	protein coding
chr7	51531200	51531350	+	94.6	Intergenic	-16054	NM_053890	116670	Rn.162937	NM_053890	ENSRNOG00000004925	Ppp1r12a	protein phosphatase 1, regulatory subunit 12A	protein-coding	1.60471	0.739114	protein coding
chr10	60660658	60660808	+	147.6	intron (NM_001000942, intron 1 of 1)	24836	NM_001000942	405281	Rn.142083	NM_001000942		Olr1500	olfactory receptor 1500	protein-coding	6.30266	0.22195	protein coding
chr19	10346519	10346669	+	269.8	intron (NM_001024746, intron 3 of 18)	12101	NM_001024746	291852	Rn.22157	NM_001024746	ENSRNOG00000014626	Katnb1	katanin regulatory subunit B1	protein-coding	7.04988	0.210238	protein coding
chr3	78824092	78824242	+	408.2	Intergenic	-11762	NM_001000514	311180	Rn.142792	NM_001000514	ENSRNOG00000006716	Olr725	olfactory receptor 725	protein-coding	1.07022	0.763918	protein coding
chr5	40879634	40879784	+	173	Intergenic	-19075	NM_080785	140808	Rn.10855	NM_080785	ENSRNOG00000008626	Manea	mannosidase, endo-alpha	protein-coding	1.27359	0.790134	protein coding
chr14	67181228	67181378	+	219.1	Intergenic	-10942	NM_022632	360272	Rn.146652	NM_022632	ENSRNOG00000003840	Slit2	slit guidance ligand 2	protein-coding	6.70852	0.220626	protein coding
chr11	55038997	55039147	+	133.8	intron (NM_001172090, intron 1 of 26)	5509	NM_001172090	360712	Rn.13304	NM_001172090	ENSRNOG00000032101	Morc1	MORC family CW-type zinc finger 1	protein-coding	6.01291	0.222129	protein coding
chr4	148453377	148453527	+	191.4	Intergenic	-7179	NM_012822	25290	Rn.9662	NM_012822	ENSRNOG00000012972	Alox5	arachidonate 5-lipoxygenase	protein-coding	6.67697	0.22156	protein coding
chr1	260159687	260159837	+	69.2	intron (NM_001030038, intron 2 of 4)	6117	NM_001030038	309478	Rn.107229	NM_001030038	ENSRNOG00000036592	Zfp518a	zinc finger protein 518A	protein-coding	5.11704	0.268205	protein coding
chr1	173435255	173435405	+	223.7	Intergenic	7776	NM_001001010	405384	Rn.141758	NM_001001010	ENSRNOG00000030782	Olr283	olfactory receptor 283	protein-coding	6.90606	0.215771	protein coding
chr2	257062941	257063091	+	256	Intergenic	-24911	NM_013115	25652	Rn.97602	NM_013115	ENSRNOG00000046468	Ptgfr	prostaglandin F receptor	protein-coding	1.92135	0.675069	protein coding
chr1	11926341	11926491	+	267.5	Intergenic	-11876	NM_001025002	310926		NM_001025002		LOC310926	hypothetical protein LOC310926	protein-coding	7.07288	0.2087	protein coding
chr15	35561957	35562107	+	175.3	Intergenic	-9071	NM_001000460	300599	Rn.143497	NM_001000460	ENSRNOG00000047227	Olr1293	olfactory receptor 1293	protein-coding	6.41113	0.22298	protein coding
chr9	45629965	45630115	+	175.3	Intergenic	24488	NM_001012233	497196	Rn.137581	NM_001012233	ENSRNOG00000038979	NMS	neuromedin S	protein-coding	6.48573	0.223419	protein coding
chr7	77881745	77881895	+	223.7	Intergenic	-17502	NM_001130536	282581	Rn.2740	NM_001130536	ENSRNOG00000004660	Fzd6	frizzled class receptor 6	protein-coding	6.91576	0.215083	protein coding
chr11	88363083	88363233	+	332.1	exon (NM_001105861, exon 5 of 19)	11521	NM_001105861	287930	Rn.23773	NM_001105861	ENSRNOG00000001845	Top3b	DNA topoisomerase III beta	protein-coding	7.25565	0.196537	protein coding
chr18	47289979	47290129	+	96.9	Intergenic	-4238	NM_001106136	291470	Rn.218703	NM_001106136	ENSRNOG00000014988	Ftmt	ferritin mitochondrial	protein-coding	5.85608	0.225206	protein coding
chr1	169704857	169705007	+	138.4	Intergenic	6609	NM_001000171	293309	Rn.141840	NM_001000171	ENSRNOG00000046945	Olr163	olfactory receptor 163	protein-coding	6.10344	0.222274	protein coding
chr5	144976258	144976408	+	297.5	intron (NM_001107982, intron 1 of 29)	20098	NM_001107982	313598	Rn.3185	NM_001107982	ENSRNOG00000012397	Zmym4	zinc finger MYM-type containing 4	protein-coding	2.01919	0.638338	protein coding
chr1	172080688	172080838	+	159.1	Intergenic	-4625	NM_001000211	293383	Rn.141782	NM_001000211	ENSRNOG00000030863	Olr239	olfactory receptor 239	protein-coding	6.29367	0.222885	protein coding
chr4	181483992	181484142	+	239.9	intron (NM_001109257, intron 1 of 2)	2920	NM_001109257	500367	Rn.203842	NM_001109257	ENSRNOG00000001844	Klhl42	kelch-like family, member 42	protein-coding	7.11999	0.206436	protein coding
chr10	44015708	44015858	+	318.3	Intergenic	10795	NM_001000008	287313	Rn.142149	NM_001000008	ENSRNOG00000061794	Olr1418	olfactory receptor 1418	protein-coding	1.19564	0.759618	protein coding
chr1	213504663	213504813	+	212.2	Intergenic	-7167	NM_031543	25086	Rn.1372	NM_031543	ENSRNOG00000012458	Cyp2e1	cytochrome P450, family 2, subfamily e, polypeptide 1	protein-coding	6.71906	0.220987	protein coding
chr10	38785297	38785447	+	152.2	Intergenic	-2953	NM_001025134	497902	Rn.3472	NM_001025134	ENSRNOG00000048174	Uqcrq	ubiquinol-cytochrome c reductase, complex III subunit VII	protein-coding	1.37458	0.772595	protein coding
chr1	124486265	124486415	+	186.8	TTS (NM_001276434)	9176	NM_001134706	681284	Rn.25395	NM_001134706	ENSRNOG00000029078	Hmgn5b	high mobility group nucleosome binding domain 5B	protein-coding	1.40834	0.767851	protein coding
chr10	12287833	12287983	+	149.9	Intergenic	24784	NM_001000529	363710	Rn.142219	NM_001000529		Olr1525	olfactory receptor 1525	protein-coding	6.20462	0.221927	protein coding
chr9	65021851	65022001	+	76.1	intron (NM_001008527, intron 4 of 37)	8064	NM_001008527	493909	Rn.210194	NM_001008527	ENSRNOG00000062125	Aox3	aldehyde oxidase 3	protein-coding	5.23025	0.259779	protein coding
chr3	73603749	73603899	+	136.1	Intergenic	20695	NM_001000933	405253	Rn.142950	NM_001000933	ENSRNOG00000053834	Olr490	olfactory receptor 490	protein-coding	6.32111	0.223084	protein coding
chr7	59027363	59027513	+	410.5	Intergenic	-12279	NM_053594	94202	Rn.6277	NM_053594	ENSRNOG00000004483	Ptprr	protein tyrosine phosphatase, receptor type, R	protein-coding	7.66156	0.140107	protein coding
chr11	58636067	58636217	+	101.5	intron (NM_017195, intron 1 of 2)	11944	NM_017195	29423	Rn.10928	NM_017195	ENSRNOG00000001528	Gap43	growth associated protein 43	protein-coding	5.70986	0.230696	protein coding
chr7	9613310	9613460	+	509.7	Intergenic	17226	NM_001000062	288822	Rn.143341	NM_001000062	ENSRNOG00000008460	Olr1072	olfactory receptor 1072	protein-coding	2.21318	0.547774	protein coding
chr4	69184625	69184775	+	198.3	Intergenic	11730	NM_001107856	312273	Rn.13006	NM_001107856	ENSRNOG00000013203	LOC312273	Trypsin V-A	protein-coding	6.54337	0.222941	protein coding
chr1	244605868	244606018	+	154.5	Intergenic	-9889	NM_001004446	361745	Rn.94939	NM_001004446	ENSRNOG00000011931	Smarca2	SWI/SNF related, matrix associated, actin dependent regulator of chromatin, subfamily a, member 2	protein-coding	1.03582	0.826037	protein coding
chr17	42877635	42877785	+	262.9	Intergenic	-22214	NM_001083940	691552	Rn.112569	NM_001083940	ENSRNOG00000032845	Prl3d2	Prolactin family 3, subfamily d, member 2	protein-coding	2.45423	0.60904	protein coding
chr1	63727966	63728116	+	253.7	Intergenic	-6094	NM_031713	65146	Rn.207196	NM_031713	ENSRNOG00000054954	Pirb	paired Ig-like receptor B	protein-coding	7.02637	0.211058	protein coding
chr8	26662762	26662912	+	69.2	intron (NM_001014088, intron 1 of 6)	10716	NM_001014088	315500	Rn.110716	NM_001014088	ENSRNOG00000006931	Eepd1	endonuclease/exonuclease/phosphatase family domain containing 1	protein-coding	5.20571	0.259726	protein coding
chr16	54922406	54922556	+	276.8	Intergenic	23029	NM_001107313	306492	Rn.101873	NM_001107313	ENSRNOG00000012263	Cnot7	CCR4-NOT transcription complex, subunit 7	protein-coding	6.99444	0.212275	protein coding
chr17	34697503	34697653	+	173	intron (NM_134414, intron 2 of 28)	3974	NM_001134846	691382	Rn.204369	NM_001134846	ENSRNOG00000055922	Hus1b	HUS1 checkpoint clamp component B	protein-coding	1.56853	0.742402	protein coding
chr7	41293808	41293958	+	539.7	Intergenic	-11924	NM_001025053	500826	Rn.207152	NM_001025053		Galnt4	polypeptide N-acetylgalactosaminyltransferase 4	protein-coding	1.25049	0.710482	protein coding
chr6	30647159	30647309	+	272.1	Intergenic	-7945	NM_147136	257642		NM_147136		LOC257642	rRNA promoter binding protein	protein-coding	2.54546	0.599026	protein coding
chr4	168314682	168314832	+	223.7	Intergenic	-17384	NM_001107892	312781	Rn.229041	NM_001107892	ENSRNOG00000006338	Lrp6	LDL receptor related protein 6	protein-coding	6.69117	0.221038	protein coding
chr7	77950793	77950943	+	290.6	Intergenic	-15854	NM_172333	282836	Rn.9468	NM_172333	ENSRNOG00000004578	Cthrc1	collagen triple helix repeat containing 1	protein-coding	7.16076	0.204273	protein coding
chr20	1800543	1800693	+	99.2	Intergenic	-8536	NM_001001423	405202	Rn.142663	NM_001001423	ENSRNOG00000052839	Olr1739	olfactory receptor 1739	protein-coding	5.536	0.239021	protein coding
chr4	148685835	148685985	+	936.4	Intergenic	5088	NM_001000899	405209	Rn.143079	NM_001000899	ENSRNOG00000050429	Olr831	olfactory receptor 831	protein-coding	1.17293	0.695494	protein coding
chr4	135064619	135064769	+	447.4	intron (NM_019329, intron 1 of 21)	5276	NM_019329	54279	Rn.10043	NM_019329	ENSRNOG00000006144	Cntn3	contactin 3	protein-coding	7.76314	0.12574	protein coding
chr1	222883179	222883329	+	216.8	Intergenic	19066	NM_001106333	293710	Rn.28915	NM_001106333	ENSRNOG00000021207	Lgals12	galectin 12	protein-coding	1.77693	0.714893	protein coding
chr7	77990974	77991124	+	306.7	intron (NM_001173334, intron 4 of 6)	13926	NM_001173334	315023	Rn.204824	NM_001173334	ENSRNOG00000004403	Slc25a32	solute carrier family 25 member 32	protein-coding	1.72187	0.69943	protein coding
chr10	109111669	109111819	+	491.2	intron (NM_057196, intron 1 of 13)	4355	NM_057196	117542	Rn.95155	NM_057196	ENSRNOG00000004049	Baiap2	BAI1-associated protein 2	protein-coding	1.79504	0.622967	protein coding
chr14	46621207	46621357	+	387.5	intron (NM_147136, intron 1 of 5)	-15648	NM_001025002	310926		NM_001025002		LOC310926	hypothetical protein LOC310926	protein-coding	7.51376	0.161985	protein coding
chr13	80859453	80859603	+	138.4	Intergenic	-3314	NM_053433	84493	Rn.163228	NM_053433	ENSRNOG00000003620	Fmo3	flavin containing dimethylaniline monoxygenase 3	protein-coding	6.04245	0.22197	protein coding
chr15	84691653	84691803	+	239.9	Intergenic	-15603	NM_001107281	306110	Rn.61602	NM_001107281	ENSRNOG00000009145	Klf12	Kruppel-like factor 12	protein-coding	7.07298	0.208701	protein coding
chr1	77540440	77540590	+	87.6	Intergenic	-4750	NM_013027	25545	Rn.37192	NM_013027	ENSRNOG00000013548	Selenow	selenoprotein W	protein-coding	5.36235	0.249356	protein coding
chr1	86849401	86849551	+	124.5	Intergenic	-23332	NM_001110491	499114	Rn.105566	NM_001110491		Fbxo27	F-box protein 27	protein-coding	5.85778	0.225333	protein coding
chr14	21259397	21259547	+	431.3	Intergenic	-6938	NM_012900	25376	Rn.11370	NM_012900	ENSRNOG00000003718	Ambn	ameloblastin	protein-coding	1.28183	0.722099	protein coding
chr12	25053310	25053460	+	219.1	intron (NM_031727, intron 4 of 15)	16755	NM_031727	65172	Rn.11250	NM_031727	ENSRNOG00000001470	Limk1	LIM domain kinase 1	protein-coding	1.05665	0.827342	protein coding
chrX	68603737	68603887	+	87.6	Intergenic	-23517	NM_001025747	363476	Rn.101396	NM_001025747	ENSRNOG00000006642	Yipf6	Yip1 domain family, member 6	protein-coding	5.51238	0.241686	protein coding
chr8	22391316	22391466	+	186.8	Intergenic	-21928	NM_053412	84472	Rn.203881	NM_053412	ENSRNOG00000022741	Ilf3	interleukin enhancer binding factor 3	protein-coding	6.63366	0.22199	protein coding
chr6	67091223	67091373	+	159.1	Intergenic	-5908	NM_001100541	298992	Rn.206187	NM_001100541	ENSRNOG00000031440	Nova1	NOVA alternative splicing regulator 1	protein-coding	6.30101	0.221874	protein coding
chr4	1652875	1653025	+	83	Intergenic	-5328	NM_001000806	405092	Rn.143520	NM_001000806	ENSRNOG00000046504	Olr1250	olfactory receptor 1250	protein-coding	5.52833	0.241924	protein coding
chr17	69713544	69713694	+	78.4	Intergenic	-1965	NM_001014240	364773	Rn.154749	NM_001014240	ENSRNOG00000033010	Akr1c13	aldo-keto reductase family 1, member C13	protein-coding	5.20631	0.259728	protein coding
chr13	70792366	70792516	+	62.3	Intergenic	-8926	NM_053966	117036	Rn.7145	NM_053966	ENSRNOG00000002680	Lamc1	laminin subunit gamma 1	protein-coding	4.8845	0.288431	protein coding
chr13	70793289	70793439	+	131.5	Intergenic	-9849	NM_053966	117036	Rn.7145	NM_053966	ENSRNOG00000002680	Lamc1	laminin subunit gamma 1	protein-coding	6.08661	0.221183	protein coding
chr15	35902169	35902319	+	115.3	Intergenic	-7035	NM_001000961	405313	Rn.143503	NM_001000961	ENSRNOG00000049310	Olr1279	olfactory receptor 1279	protein-coding	5.85122	0.225017	protein coding
chr1	46335055	46335205	+	161.4	Intergenic	-5448	NM_001144860	292228	Rn.18853	NM_001144860	ENSRNOG00000016973	Tmem242	transmembrane protein 242	protein-coding	6.22565	0.221663	protein coding
chr16	71877902	71878052	+	161.4	intron (NM_001014772, intron 22 of 22)	-11467	NM_001170582	361170	Rn.170874	NM_001170582	ENSRNOG00000025728	Adam32	ADAM metallopeptidase domain 32	protein-coding	6.33672	0.222636	protein coding
chr15	27377780	27377930	+	205.3	Intergenic	-22862	NM_001000097	290018	Rn.142448	NM_001000097	ENSRNOG00000030687	Olr1620	olfactory receptor 1620	protein-coding	6.78184	0.219198	protein coding
chr8	18889155	18889305	+	101.5	Intergenic	21607	NM_001000880	405179	Rn.143609	NM_001000880	ENSRNOG00000030845	Olr1126	olfactory receptor 1126	protein-coding	5.76384	0.229029	protein coding
chr1	150166367	150166517	+	87.6	Intergenic	6874	NM_001000936	405258	Rn.141944	NM_001000936	ENSRNOG00000050559	Olr27	olfactory receptor 27	protein-coding	5.50325	0.241549	protein coding
chr1	226377908	226378058	+	76.1	Intergenic	-24372	NM_001005886	309207	Rn.124941	NM_001005886	ENSRNOG00000027264	Dagla	diacylglycerol lipase, alpha	protein-coding	5.22918	0.259776	protein coding
chr8	43840650	43840800	+	96.9	Intergenic	8268	NM_001000478	300634	Rn.143467	NM_001000478	ENSRNOG00000058082	Olr1334	olfactory receptor 1334	protein-coding	5.50347	0.241557	protein coding
chr2	210233273	210233423	+	83	intron (NM_001122776, intron 2 of 4)	8099	NM_001122776	684516	Rn.216718	NM_001122776	ENSRNOG00000060988	Kcnc4	potassium voltage-gated channel subfamily C member 4	protein-coding	5.63896	0.234875	protein coding
chrX	78273135	78273285	+	131.5	intron (NM_001106939, intron 1 of 1)	13801	NM_001106939	302377	Rn.218680	NM_001106939	ENSRNOG00000037838	RGD1560455	similar to RIKEN cDNA A630033H20 gene	protein-coding	6.22815	0.221752	protein coding
chr13	50960807	50960957	+	219.1	intron (NM_001270848, intron 1 of 11)	13862	NM_001270848	289032	Rn.47819	NM_001079689	ENSRNOG00000028072	Chit1	chitinase 1	protein-coding	6.9894	0.212967	protein coding
chr1	228243341	228243491	+	119.9	Intergenic	-17062	NM_001000505	309221	Rn.141711	NM_001000505	ENSRNOG00000046620	Olr318	olfactory receptor 318	protein-coding	5.80512	0.225148	protein coding
chr9	65383684	65383834	+	198.3	Intergenic	-2300	NM_001012003	301430	Rn.228665	NM_001012003	ENSRNOG00000012558	Orc2	origin recognition complex, subunit 2	protein-coding	6.67876	0.22161	protein coding
chr4	17034203	17034353	+	320.6	intron (NM_020098, intron 3 of 35)	24643	NM_001110797	56768	Rn.53925	NM_020098		Pclo	piccolo (presynaptic cytomatrix protein)	protein-coding	1.06885	0.760953	protein coding
chr8	43896192	43896342	+	89.9	Intergenic	12647	NM_001000789	405073	Rn.143464	NM_001000789	ENSRNOG00000047382	Olr1338	olfactory receptor 1338	protein-coding	5.45004	0.24391	protein coding
chr3	16123169	16123319	+	470.5	Intergenic	6016	NM_001000382	296667	Rn.143034	NM_001000382	ENSRNOG00000045690	Olr404	olfactory receptor 404	protein-coding	8.07574	0.0857854	protein coding
chr1	169690916	169691066	+	78.4	Intergenic	-7332	NM_001000171	293309	Rn.141840	NM_001000171	ENSRNOG00000046945	Olr163	olfactory receptor 163	protein-coding	5.26585	0.255857	protein coding
chr4	156475552	156475702	+	85.3	Intergenic	-6819	NM_001099507	500312	Rn.134207	NM_001099507	ENSRNOG00000049200	Vom2r50	vomeronasal 2 receptor, 50	protein-coding	5.53257	0.24199	protein coding
chr11	45533620	45533770	+	405.9	Intergenic	-22597	NM_212519	304017	Rn.61703	NM_212519	ENSRNOG00000001640	Tomm70	translocase of outer mitochondrial membrane 70	protein-coding	7.85459	0.112903	protein coding
chr1	162085042	162085192	+	115.3	intron (NM_053417, intron 1 of 9)	2075	NM_053417	84477	Rn.211990	NM_053417	ENSRNOG00000011882	Gab2	GRB2-associated binding protein 2	protein-coding	5.82337	0.225984	protein coding
chr1	11917249	11917399	+	163.7	Intergenic	-2784	NM_001025002	310926		NM_001025002		LOC310926	hypothetical protein LOC310926	protein-coding	6.24612	0.222939	protein coding
chr7	109220400	109220550	+	212.2	Intergenic	-15106	NM_001134957	362925	Rn.33031	NM_001134957	ENSRNOG00000025140	Zfat	zinc finger and AT hook domain containing	protein-coding	6.81164	0.219239	protein coding
chrX	78384974	78385124	+	256	intron (NM_001106938, intron 1 of 1)	12792	NM_001106938	302373	Rn.218681	NM_001106938	ENSRNOG00000032970	Gpr174	G protein-coupled receptor 174	protein-coding	6.98229	0.212871	protein coding
chr4	30814402	30814552	+	288.3	intron (NM_019234, intron 1 of 16)	6598	NM_019234	29564	Rn.11273	NM_019234	ENSRNOG00000009700	Dync1i1	dynein cytoplasmic 1 intermediate chain 1	protein-coding	7.13349	0.205705	protein coding
chr5	16775923	16776073	+	175.3	Intergenic	23778	NM_001008316	297804	Rn.234443	NM_001008316	ENSRNOG00000008846	Plag1	PLAG1 zinc finger	protein-coding	6.41822	0.223396	protein coding
chr15	56662057	56662207	+	230.6	Intergenic	-4020	NM_017254	29595	Rn.10294	NM_017254	ENSRNOG00000010063	Htr2a	5-hydroxytryptamine receptor 2A	protein-coding	7.15923	0.204278	protein coding
chr15	36268860	36269010	+	671.1	Intergenic	18761	NM_001000960	405312	Rn.143498	NM_001000960	ENSRNOG00000052895	Olr1292	olfactory receptor 1292	protein-coding	8.31365	0.0638821	protein coding
chr19	27872558	27872708	+	209.9	Intergenic	-9806	NM_001014221	363337	Rn.198445	NM_001014221	ENSRNOG00000042971	LOC363337	similar to RIKEN cDNA 1700081O22	protein-coding	6.59989	0.222491	protein coding
chr4	69234373	69234523	+	129.2	Intergenic	-22783	NM_173301	286960	Rn.10387	NM_173301	ENSRNOG00000013245	LOC286960	preprotrypsinogen IV	protein-coding	6.00139	0.221605	protein coding
chrUn_AABR07024041v1	24378	24528	+	140.7	intron (NM_198776, intron 2 of 2).2	-5081	NM_001111269	689064	Rn.224543	NM_001111269	ENSRNOG00000047098	LOC689064	beta-globin	protein-coding	5.03263	0.27774	protein coding
chr12	2109777	2109927	+	92.3	Intergenic	-24170	NM_001144840	689074	Rn.24684	NM_001144840	ENSRNOG00000000986	Camsap3	calmodulin regulated spectrin-associated protein family, member 3	protein-coding	5.48826	0.244486	protein coding
chr11	89491742	89491892	+	106.1	Intergenic	-19374	NM_033651	29728	Rn.8341	NM_033651	ENSRNOG00000001833	Mcm4	minichromosome maintenance complex component 4	protein-coding	5.71833	0.230829	protein coding
chr12	11682313	11682463	+	452	Intergenic	-4570	NM_153312	266682	Rn.225885	NM_153312		Cyp3a2	cytochrome P450, family 3, subfamily a, polypeptide 2	protein-coding	7.86962	0.110785	protein coding
chr14	8104587	8104737	+	389.8	intron (NM_001270556, intron 2 of 13)	24388	NM_001318190	25272	Rn.9911	NM_012806	ENSRNOG00000002079	Mapk10	mitogen activated protein kinase 10	protein-coding	7.74057	0.129345	protein coding
chr5	145178865	145179015	+	149.9	intron (NM_001108681, intron 13 of 14)	-9383	NM_001271137	100361631	Rn.118708	NM_001271137	ENSRNOG00000028083	Tmem35b	transmembrane protein 35B	protein-coding	6.26951	0.222854	protein coding
chr5	162473587	162473737	+	401.3	TTS (NM_001166307)	560	NM_001166307	498592		NM_001166307		LOC498592	similar to CG32662-PA	protein-coding	7.66703	0.139578	protein coding
chr17	56279644	56279794	+	163.7	Intergenic	-10474	NM_001108882	364745	Rn.124844	NM_001108882	ENSRNOG00000016295	Lyzl1	lysozyme-like 1	protein-coding	1.10742	0.816798	protein coding
chr4	151435886	151436036	+	154.5	Intergenic	-7142	NM_001037979	312670	Rn.101984	NM_001037979	ENSRNOG00000007990	Adipor2	adiponectin receptor 2	protein-coding	6.1643	0.222705	protein coding
chr16	56888355	56888505	+	159.1	Intergenic	-3366	NM_001191939	498638	Rn.231068	NM_001191939	ENSRNOG00000012779	Msr1	macrophage scavenger receptor 1	protein-coding	6.26136	0.222361	protein coding
chr2	232257605	232257755	+	267.5	Intergenic	-12361	NM_001109651	691931	Rn.198615	NM_001109651	ENSRNOG00000010875	Fam241a	family with sequence similarity 241 member A	protein-coding	7.10503	0.207178	protein coding
chr11	81425714	81425864	+	232.9	intron (NM_001009628, intron 9 of 10)	18677	NM_001009628	288001	Rn.44576	NM_001009628	ENSRNOG00000030387	Kng1	kininogen 1	protein-coding	6.74897	0.220041	protein coding
chr13	78512609	78512759	+	159.1	intron (NM_001107190, intron 2 of 19)	9227	NM_001107190	304914	Rn.203907	NM_001107190	ENSRNOG00000002736	Rabgap1l	RAB GTPase activating protein 1-like	protein-coding	6.20549	0.221998	protein coding
chr9	67390898	67391048	+	198.3	Intergenic	-20765	NM_001108798	363239	Rn.207366	NM_001108798	ENSRNOG00000014722	Raph1	Ras association (RalGDS/AF-6) and pleckstrin homology domains 1	protein-coding	6.61539	0.222167	protein coding
chr1	167362420	167362570	+	281.4	Intergenic	-11399	NM_001108496	361618	Rn.106771	NM_001108496	ENSRNOG00000020425	Stim1	stromal interaction molecule 1	protein-coding	7.26306	0.195564	protein coding
chr2	30760898	30761048	+	159.1	Intergenic	-12571	NM_001191605	294696	Rn.3406	NM_001191605	ENSRNOG00000061213	Mrps36	mitochondrial ribosomal protein S36	protein-coding	6.27587	0.221774	protein coding
chrX	134694538	134694688	+	272.1	intron (NM_001271190, intron 11 of 23)	24501	NM_001271190	317575	Rn.39117	NM_001271190	ENSRNOG00000003762	Smarca1	SWI/SNF related, matrix associated, actin dependent regulator of chromatin, subfamily a, member 1	protein-coding	7.13433	0.205703	protein coding
chrX	64808547	64808697	+	119.9	Intergenic	-7960	NM_001037367	503446	Rn.8275	NM_001037367	ENSRNOG00000004197	Asb12	ankyrin repeat and SOCS box-containing 12	protein-coding	6.24666	0.222945	protein coding
chr4	115414030	115414180	+	101.5	Intergenic	-2995	NM_001107867	312488	Rn.103610	NM_001107867	ENSRNOG00000013573	Atp6v1b1	ATPase H+ transporting V1 subunit B1	protein-coding	5.62827	0.234724	protein coding
chr3	78533687	78533837	+	631.9	Intergenic	-7740	NM_001001066	405954	Rn.142806	NM_001001066	ENSRNOG00000055123	Olr709	olfactory receptor 709	protein-coding	1.47626	0.64093	protein coding
chr5	98381301	98381451	+	214.5	Intergenic	-5915	NM_001106664	298182	Rn.40774	NM_001106664	ENSRNOG00000029318	Tyrp1	tyrosinase-related protein 1	protein-coding	7.20908	0.201001	protein coding
chr18	35505421	35505571	+	237.6	intron (NM_001170469, intron 2 of 10)	16222	NM_001170469	291604	Rn.222428	NM_001170469	ENSRNOG00000045895	Dcp2	decapping mRNA 2	protein-coding	1.24416	0.795474	protein coding
chrX	32135105	32135255	+	159.1	intron (NM_020976, intron 5 of 5)	18507	NM_020976	57395	Rn.32298	NM_020976	ENSRNOG00000003960	Cltrn	collectrin, amino acid transport regulator	protein-coding	6.28572	0.22239	protein coding
chr3	52687223	52687373	+	191.4	Intergenic	-23089	NM_133289	78956	Rn.88082	NM_133289	ENSRNOG00000006639	Scn9a	sodium voltage-gated channel alpha subunit 9	protein-coding	6.54129	0.222817	protein coding
chr19	37275939	37276089	+	108.4	intron (NM_001195616, intron 2 of 6)	5919	NM_001195616	502201	Rn.20641	NM_001195616	ENSRNOG00000025231	Lrrc29	leucine rich repeat containing 29	protein-coding	5.73177	0.228543	protein coding
chr13	91987424	91987574	+	175.3	Intergenic	19321	NM_001346366	289245		NM_001346366		RGD1562462	similar to Ifi204 protein	protein-coding	6.49269	0.222536	protein coding
chr7	7629068	7629218	+	78.4	Intergenic	-11644	NM_001000068	288851	Rn.143359	NM_001000068		Olr1024	olfactory receptor 1024	protein-coding	5.35036	0.252794	protein coding
chrX	45111429	45111579	+	809.5	intron (NM_001033963, intron 2 of 8)	12766	NM_001033963	501563	Rn.16741	NM_001033963	ENSRNOG00000060168	Prkx	protein kinase, X-linked	protein-coding	1.75074	0.569794	protein coding
chr1	217996521	217996671	+	175.3	Intergenic	-6422	NM_130817	170633	Rn.81236	NM_130817	ENSRNOG00000020888	Fgf3	fibroblast growth factor 3	protein-coding	1.08245	0.819684	protein coding
chr3	101034312	101034462	+	106.1	Intergenic	-17570	NM_173328	286994	Rn.162671	NM_173328	ENSRNOG00000005715	Lgr4	leucine-rich repeat-containing G protein-coupled receptor 4	protein-coding	5.88641	0.224434	protein coding
chr7	35755427	35755577	+	101.5	intron (NM_001014266, intron 1 of 15)	15861	NM_001014266	366872	Rn.45405	NM_001014266	ENSRNOG00000007859	Cep83	centrosomal protein 83	protein-coding	5.81284	0.225472	protein coding
chr7	9242084	9242234	+	126.8	Intergenic	-20823	NM_001000064	288828	Rn.143348	NM_001000064	ENSRNOG00000046346	Olr1063	olfactory receptor 1063	protein-coding	5.94893	0.223155	protein coding
chr10	67655874	67656024	+	249.1	intron (NM_001012010, intron 6 of 6)	-21122	NM_001105819	287556	Rn.20693	NM_001105819	ENSRNOG00000005515	Rhbdl3	rhomboid like 3	protein-coding	6.84423	0.218276	protein coding
chr16	19204080	19204230	+	207.6	Intergenic	20882	NM_001007684	306330	Rn.92653	NM_001007684	ENSRNOG00000014205	Klf2	Kruppel-like factor 2	protein-coding	6.74136	0.220747	protein coding
chr4	71861301	71861451	+	173	Intergenic	8897	NM_001001004	405372	Rn.143121	NM_001001004	ENSRNOG00000061052	Olr801	olfactory receptor 801	protein-coding	6.5158	0.222593	protein coding
chrX	153478986	153479136	+	362.1	Intergenic	-22051	NM_001173448	293925	Rn.62289	NM_001173448		RGD1564599	RGD1564599	protein-coding	1.0348	0.77481	protein coding
chr1	265444495	265444645	+	131.5	Intergenic	-24067	NM_001107600	309444	Rn.219325	NM_001107600	ENSRNOG00000046211	Fbxw4	F-box and WD repeat domain containing 4	protein-coding	6.16807	0.222887	protein coding
chr7	13396658	13396808	+	205.3	Intergenic	8125	NM_001000421	299596	Rn.143337	NM_001000421	ENSRNOG00000039449	Olr1075	olfactory receptor 1075	protein-coding	6.73595	0.22056	protein coding
chr15	5446252	5446402	+	60	intron (NM_001009969, intron 2 of 3)	20720	NM_001009968	316940	Rn.110794	NM_001009968	ENSRNOG00000029659	Spetex-2F	Spetex-2F protein	protein-coding	4.90735	0.288476	protein coding
chr4	137775967	137776117	+	212.2	Intergenic	-9242	NM_053879	116658	Rn.10117	NM_053879	ENSRNOG00000005652	Cntn4	contactin 4	protein-coding	6.61504	0.222166	protein coding
chrUn_KL568460v1	53238	53238	+	168.4	Intergenic	10344	NM_001000492	302825	Rn.143697	NM_001000492	ENSRNOG00000052181	Olr1751	olfactory receptor 1751	protein-coding	5.87206	0.223792	protein coding
chr9	113913481	113913631	+	168.4	Intergenic	-5360	NM_001127390	367328	Rn.15475	NM_001127390	ENSRNOG00000053306	Washc1	WASH complex subunit 1	protein-coding	1.33416	0.784391	protein coding
chrX	159678800	159678950	+	415.1	Intergenic	-24828	NM_053353	84349	Rn.44218	NM_053353	ENSRNOG00000000871	Cd40lg	CD40 ligand	protein-coding	1.25876	0.720208	protein coding
chr15	35740930	35741080	+	226	Intergenic	-20383	NM_001000799	405084	Rn.143501	NM_001000799	ENSRNOG00000055935	Olr1286	olfactory receptor 1286	protein-coding	1.85008	0.698012	protein coding
chr4	52118596	52118746	+	83	Intergenic	-10905	NM_001024320	500051	Rn.123114	NM_001024320	ENSRNOG00000021695	Hyal6	hyaluronoglucosaminidase 6	protein-coding	5.44517	0.247135	protein coding
chr7	44129185	44129335	+	163.7	Intergenic	-8262	NM_001102381	299757	Rn.60814	NM_001102381	ENSRNOG00000004179	Nts	neurotensin	protein-coding	6.66885	0.222325	protein coding
chr16	84918441	84918591	+	459	intron (NM_138893, intron 1 of 33)	20807	NM_138893	192253	Rn.207204	NM_138893	ENSRNOG00000016483	Myo16	myosin XVI	protein-coding	8.00957	0.0931686	protein coding
chr11	27189491	27189641	+	177.6	Intergenic	-18998	NM_001013979	304131	Rn.32787	NM_001013979	ENSRNOG00000001584	Map3k7cl	MAP3K7 C-terminal like	protein-coding	6.52891	0.222123	protein coding
chr1	252277570	252277720	+	62.3	Intergenic	-6819	NM_017341	50682	Rn.11192	NM_017341	ENSRNOG00000019448	Lipf	lipase F, gastric type	protein-coding	5.08897	0.272857	protein coding
chr4	10250850	10251000	+	136.1	intron (NM_001128188, intron 8 of 11)	-18873	NM_001025044	499980	Rn.58002	NM_001025044		Ccdc146	coiled-coil domain containing 146	protein-coding	6.32126	0.223071	protein coding
chr8	119245815	119245965	+	189.1	intron (NM_001012001, intron 5 of 9)	17160	NM_001012001	301033	Rn.74973	NM_001012001	ENSRNOG00000030688	Lrrc2	leucine rich repeat containing 2	protein-coding	6.45177	0.22275	protein coding
chr18	16135000	16135150	+	80.7	Intergenic	-11372	NM_024373	79214	Rn.10266	NM_024373	ENSRNOG00000016207	Galnt1	polypeptide N-acetylgalactosaminyltransferase 1	protein-coding	5.4801	0.244357	protein coding
chr5	90809042	90809192	+	239.9	intron (NM_001106663, intron 1 of 20)	8978	NM_001106663	298144	Rn.15348	NM_001106663	ENSRNOG00000006644	Kdm4c	lysine demethylase 4C	protein-coding	1.51227	0.748239	protein coding
chr6	34117973	34118123	+	175.3	intron (NM_001099340, intron 11 of 26)	23742	NM_001099340	503018	Rn.14574	NM_001099340	ENSRNOG00000028783	Wdr35	WD repeat domain 35	protein-coding	6.59708	0.222295	protein coding
chr15	18442932	18443082	+	382.8	Intergenic	-6383	NM_145770	252898	Rn.10622	NM_145770	ENSRNOG00000007378	Acox2	acyl-CoA oxidase 2	protein-coding	2.97414	0.510507	protein coding
chr12	10643954	10644104	+	69.2	intron (NM_145782, intron 1 of 12)	7735	NM_145782	252931	Rn.32085	NM_145782	ENSRNOG00000000969	Cyp3a18	cytochrome P450, family 3, subfamily a, polypeptide 18	protein-coding	5.21825	0.259753	protein coding
chr4	167075070	167075220	+	66.9	Intergenic	-6307	NM_001109596	690481	Rn.216391	NM_001109596	ENSRNOG00000021397	Tas2r125	taste receptor, type 2, member 125	protein-coding	5.18868	0.263904	protein coding
chr18	45008959	45009109	+	113	Intergenic	-18047	NM_001126293	498864	Rn.231132	NM_001126293	ENSRNOG00000015834	Fam170a	family with sequence similarity 170, member A	protein-coding	5.88446	0.224357	protein coding
chr8	6755045	6755195	+	514.3	Intergenic	-4664	NM_031101	81765	Rn.908	NM_031101	ENSRNOG00000015335	Rpl13	ribosomal protein L13	protein-coding	8.04146	0.0895643	protein coding
chr3	83331675	83331825	+	341.3	intron (NM_001127379, intron 1 of 13)	4210	NM_001127379	362170	Rn.103083	NM_001127379	ENSRNOG00000009689	Api5	apoptosis inhibitor 5	protein-coding	1.86994	0.583299	protein coding
chr9	82485406	82485556	+	71.5	Intergenic	-8345	NM_019278	50561	Rn.66430	NM_019278	ENSRNOG00000019704	Resp18	regulated endocrine-specific protein 18	protein-coding	6.88025	0.217087	protein coding
chr11	85375093	85375243	+	136.1	Intergenic	-23811	NM_001000041	287968	Rn.142226	NM_001000041		Olr1570	olfactory receptor 1570	protein-coding	6.07016	0.221924	protein coding
chr8	83438697	83438847	+	235.2	Intergenic	-17160	NM_013074	25605	Rn.9893	NM_013074	ENSRNOG00000011251	Hcrtr2	hypocretin receptor 2	protein-coding	1.08055	0.816683	protein coding
chr4	6425073	6425223	+	122.2	intron (NM_001025148, intron 6 of 8)	24801	NM_001025148	499968	Rn.215017	NM_001025148	ENSRNOG00000040301	Galntl5	polypeptide N-acetylgalactosaminyltransferase-like 5	protein-coding	6.03934	0.22173	protein coding
chr4	71594039	71594189	+	94.6	Intergenic	5140	NM_001025150	500101	Rn.152216	NM_001025150	ENSRNOG00000028130	Tas2r144	taste receptor, type 2, member 144	protein-coding	5.77388	0.226774	protein coding
chrX	130013135	130013285	+	166.1	Intergenic	6123	NM_001195270	298164	Rn.202540	NM_001195270	ENSRNOG00000045953	Tex13c	TEX13 family member C	protein-coding	6.34853	0.223361	protein coding
chr14	46654805	46654955	+	595	non-coding (NR_046246, exon 2 of 2)	-3054	NM_147136	257642		NM_147136		LOC257642	rRNA promoter binding protein	protein-coding	1.50882	0.653067	protein coding
chr1	212644040	212644190	+	267.5	Intergenic	-7802	NM_173334	287001	Rn.44382	NM_173334	ENSRNOG00000018956	Olr287	olfactory receptor 287	protein-coding	6.9469	0.214753	protein coding
chr3	15668661	15668811	+	184.5	Intergenic	-20256	NM_001000559	366024	Rn.143043	NM_001000559	ENSRNOG00000048909	Olr395	olfactory receptor 395	protein-coding	6.50591	0.223288	protein coding
chr5	49301310	49301460	+	246.8	Intergenic	-9645	NM_012784	25248	Rn.89774	NM_012784	ENSRNOG00000008223	Cnr1	cannabinoid receptor 1	protein-coding	6.94954	0.213969	protein coding
chr4	147149051	147149201	+	205.3	intron (NM_001034020, intron 3 of 14)	14341	NM_001109393	680130	Rn.155651	NM_001109393	ENSRNOG00000007955	Timp4	TIMP metallopeptidase inhibitor 4	protein-coding	6.88944	0.216354	protein coding
chr8	4079981	4080131	+	147.6	Intergenic	-5780	NM_001013893	292516	Rn.122192	NM_001013893	ENSRNOG00000026033	Actl9b	actin-like 9b	protein-coding	1.95949	0.677791	protein coding
chr1	50094644	50094794	+	129.2	intron (NM_001077677, intron 1 of 4)	24446	NM_001077677	499021	Rn.14085	NM_001077677		Pacrg	parkin coregulated	protein-coding	6.68129	0.221696	protein coding
chrUn_KL568468v1	117046	117103	+	355.2	Intergenic	8381	NM_001000251	293773	Rn.141702	NM_001000251	ENSRNOG00000060648	Olr329	olfactory receptor 329	protein-coding	6.27348	0.223108	protein coding
chr3	73444538	73444688	+	198.3	Intergenic	11959	NM_001000305	295748	Rn.142959	NM_001000305	ENSRNOG00000049794	Olr479	olfactory receptor 479	protein-coding	6.67985	0.221649	protein coding
chrX	152634905	152635055	+	332.1	intron (NM_017069, intron 1 of 9)	7558	NM_017069	24947	Rn.10367	NM_017069	ENSRNOG00000056558	Gabra3	gamma-aminobutyric acid type A receptor alpha3 subunit	protein-coding	7.41042	0.178702	protein coding
chr3	72360697	72360847	+	203	Intergenic	-24906	NM_031619	58826	Rn.10674	NM_031619	ENSRNOG00000008394	Prg2	proteoglycan 2	protein-coding	1.5301	0.754412	protein coding
chr2	240591220	240591370	+	189.1	intron (NM_001191608, intron 2 of 2)	20265	NM_001191608	295457	Rn.24858	NM_001191608	ENSRNOG00000048258	Cisd2	CDGSH iron sulfur domain 2	protein-coding	6.52582	0.22317	protein coding
chr17	69936342	69936492	+	131.5	Intergenic	-23743	NM_001080208	498791	Rn.141298	NM_001080208	ENSRNOG00000017759	Ucn3	urocortin 3	protein-coding	1.75654	0.709362	protein coding
chr10	11955735	11955885	+	168.4	Intergenic	-12925	NM_001000493	302954	Rn.113181	NM_001000493	ENSRNOG00000039773	Olr1356	olfactory receptor 1356	protein-coding	6.61318	0.222009	protein coding
chr15	104003541	104003691	+	103.8	Intergenic	-22985	NM_001106058	290485	Rn.99994	NM_001106058	ENSRNOG00000010085	Cldn10	claudin 10	protein-coding	5.78119	0.226892	protein coding
chr8	40227241	40227391	+	299.8	Intergenic	-7320	NM_001001081	405971	Rn.143562	NM_001001081	ENSRNOG00000047801	Olr1195	olfactory receptor 1195	protein-coding	7.28368	0.193844	protein coding
chr6	102497265	102497415	+	156.8	Intergenic	-24414	NM_001108038	314265	Rn.16048	NM_001108038	ENSRNOG00000059875	Zfyve26	zinc finger FYVE-type containing 26	protein-coding	6.21704	0.222701	protein coding
chr9	16550477	16550627	+	320.6	intron (NM_001134710, intron 2 of 6)	6837	NM_001134710	685174	Rn.43984	NM_001134710	ENSRNOG00000016315	Cnpy3	canopy FGF signaling regulator 3	protein-coding	1.17109	0.767023	protein coding
chr1	31507308	31507458	+	442.8	Intergenic	-23760	NM_001109333	502225	Rn.140570	NM_001109333	ENSRNOG00000028357	Lrrc14b	leucine rich repeat containing 14B	protein-coding	1.4359	0.684142	protein coding
chr2	209952151	209952301	+	196	Intergenic	20979	NM_020091	56825	Rn.48676	NM_020091	ENSRNOG00000018236	Cym	chymosin	protein-coding	1.56135	0.747932	protein coding
chr17	39046021	39046171	+	226	TTS (NM_022530)	13435	NM_022530	64361	Rn.1615	NM_022530	ENSRNOG00000016616	Prl7a3	prolactin family 7, subfamily a, member 3	protein-coding	1.28923	0.78932	protein coding
chr4	7638202	7638352	+	207.6	Intergenic	-23742	NM_001191969	499975	Rn.203558	NM_001191969	ENSRNOG00000010517	Fam126a	family with sequence similarity 126, member A	protein-coding	2.05435	0.668658	protein coding
chr19	44797978	44798128	+	101.5	Intergenic	-19674	NM_001107432	307865	Rn.136887	NM_001107432	ENSRNOG00000011231	Cntnap4	contactin associated protein-like 4	protein-coding	5.67636	0.232771	protein coding
chr4	28930995	28931145	+	422.1	Intergenic	21695	NM_173141	286926	Rn.15776	NM_173141	ENSRNOG00000010513	Tfpi2	tissue factor pathway inhibitor 2	protein-coding	7.73235	0.130612	protein coding
chrX	157382183	157382333	+	145.3	Intergenic	7953	NM_001107580	309275	Rn.63379	NM_001107580	ENSRNOG00000056983	Trex2	three prime repair exonuclease 2	protein-coding	1.38231	0.77194	protein coding
chr2	224861401	224861551	+	66.9	intron (NM_001014176, intron 2 of 3)	10093	NM_001014176	362031	Rn.136923	NM_001014176	ENSRNOG00000011528	Alg14	ALG14, UDP-N-acetylglucosaminyltransferase subunit	protein-coding	5.25341	0.259828	protein coding
chr20	2478420	2478570	+	216.8	Intergenic	-5667	NM_001008851	414787	Rn.128911	NM_001008851		RT1-M10-1	RT1 class I, locus M10, gene 1	protein-coding	6.70774	0.220596	protein coding
chr3	102493041	102493191	+	122.2	Intergenic	-8599	NM_001000366	296003	Rn.142772	NM_001000366	ENSRNOG00000004920	Olr750	olfactory receptor 750	protein-coding	6.19618	0.222956	protein coding
chr11	76837628	76837778	+	286	intron (NM_198133, intron 1 of 4)	3942	NM_198133	378939	Rn.105611	NM_198133	ENSRNOG00000038512	Uts2b	urotensin 2B	protein-coding	7.35682	0.186584	protein coding
chr10	11956635	11956785	+	129.2	Intergenic	-13825	NM_001000493	302954	Rn.113181	NM_001000493	ENSRNOG00000039773	Olr1356	olfactory receptor 1356	protein-coding	6.16863	0.222919	protein coding
chr12	18305426	18305576	+	689.6	Intergenic	-2460	NM_001013868	288521	Rn.138828	NM_001013868	ENSRNOG00000028414	LOC288521	similar to Leukosialin precursor (Leucocyte sialoglycoprotein) (Sialophorin) (CD43) (W3/13 antigen)	protein-coding	1.32416	0.673196	protein coding
chr1	103733317	103733467	+	83	Intergenic	12191	NM_001002280	404640	Rn.215681	NM_001002280	ENSRNOG00000033665	Mrgprx2	MAS related GPR family member X2	protein-coding	5.3471	0.252748	protein coding
chr8	72866251	72866401	+	117.6	Intergenic	-24830	NM_001034070	24851	Rn.87540	NM_019131	ENSRNOG00000018184	Tpm1	tropomyosin 1	protein-coding	6.03418	0.221385	protein coding
chr18	30150131	30150281	+	232.9	intron (NM_199509, intron 1 of 3)	-22534	NM_201422	393092	Rn.22308	NM_201422		Pcdhac2	protocadherin alpha subfamily C, 2	protein-coding	6.74861	0.220029	protein coding
chr17	39013910	39014060	+	106.1	Intergenic	-18676	NM_022530	64361	Rn.1615	NM_022530	ENSRNOG00000016616	Prl7a3	prolactin family 7, subfamily a, member 3	protein-coding	5.75335	0.228871	protein coding
chr5	90332940	90333090	+	387.5	Intergenic	-5809	NM_001013930	298139	Rn.37554	NM_001013930	ENSRNOG00000045733	LOC298139	similar to RIKEN cDNA 2310003M01	protein-coding	2.07072	0.605301	protein coding
chr5	162314206	162314356	+	154.5	Intergenic	-9092	NM_001191768	313686	Rn.228181	NM_001191768	ENSRNOG00000026613	Aadacl3	arylacetamide deacetylase-like 3	protein-coding	6.211	0.222327	protein coding
chr1	11930054	11930204	+	864.9	Intergenic	-15589	NM_001025002	310926		NM_001025002		LOC310926	hypothetical protein LOC310926	protein-coding	2.25935	0.473297	protein coding
chr15	42620293	42620443	+	320.6	intron (NM_001108870, intron 3 of 5)	-6244	NM_053021	24854	Rn.1780	NM_053021	ENSRNOG00000016460	Clu	clusterin	protein-coding	7.26709	0.195319	protein coding
chr18	6589252	6589402	+	133.8	Intergenic	-2230	NM_012875	25347	Rn.6172	NM_012875	ENSRNOG00000043348	Rpl39	ribosomal protein L39	protein-coding	6.21901	0.222772	protein coding
chr20	1708753	1708903	+	108.4	Intergenic	-13445	NM_001000510	309583	Rn.215180	NM_001000510		Olr1733	olfactory receptor 1733	protein-coding	5.74692	0.228775	protein coding
chr7	77691640	77691790	+	627.3	intron (NM_001011992, intron 1 of 12)	12747	NM_001011992	299971	Rn.32254	NM_001011992	ENSRNOG00000004846	Atp6v1c1	ATPase H+ transporting V1 subunit C1	protein-coding	8.27593	0.0670098	protein coding
chr3	16251166	16251316	+	175.3	Intergenic	9668	NM_001000828	405117	Rn.143032	NM_001000828	ENSRNOG00000054399	Olr407	olfactory receptor 407	protein-coding	6.52952	0.222156	protein coding
chr17	35443327	35443477	+	272.1	Intergenic	19384	NM_001134846	691382	Rn.204369	NM_001134846	ENSRNOG00000055922	Hus1b	HUS1 checkpoint clamp component B	protein-coding	1.93997	0.681797	protein coding
chr9	99317947	99318097	+	106.1	Intergenic	-18307	NM_053449	363287	Rn.23483	NM_053449	ENSRNOG00000020372	Hdac4	histone deacetylase 4	protein-coding	5.99206	0.223076	protein coding
chr14	46613106	46613256	+	378.2	intron (NM_147136, intron 1 of 5)	-23749	NM_001025002	310926		NM_001025002		LOC310926	hypothetical protein LOC310926	protein-coding	7.62275	0.145578	protein coding
chr15	5463952	5464102	+	133.8	exon (NM_001011701, exon 5 of 5)	3020	NM_001009968	316940	Rn.110794	NM_001009968	ENSRNOG00000029659	Spetex-2F	Spetex-2F protein	protein-coding	5.95947	0.223642	protein coding
chr2	166690876	166691026	+	237.6	Intergenic	-8626	NM_001271299	100362555	Rn.172334	NM_001271299	ENSRNOG00000009388	Sptssb	serine palmitoyltransferase, small subunit B	protein-coding	6.77693	0.220013	protein coding
chr14	108393462	108393612	+	318.3	TTS (NM_001107242)	-16971	NM_001100971	305579	Rn.57428	NM_001100971	ENSRNOG00000054669	RGD1305110	similar to KIAA1841 protein	protein-coding	7.29585	0.192594	protein coding
chr4	148503959	148504109	+	205.3	Intergenic	-15782	NM_001000905	405215	Rn.143086	NM_001000905	ENSRNOG00000047994	Olr824	olfactory receptor 824	protein-coding	1.01148	0.829836	protein coding
chr1	174296092	174296242	+	207.6	Intergenic	-6520	NM_001107547	308944	Rn.39696	NM_001107547	ENSRNOG00000013934	St5	suppression of tumorigenicity 5	protein-coding	6.66847	0.222306	protein coding
chr16	54879645	54879795	+	126.8	intron (NM_001024867, intron 1 of 11)	19627	NM_001024867	290775	Rn.19	NM_001024867	ENSRNOG00000012001	Vps37a	VPS37A subunit of ESCRT-I	protein-coding	5.88414	0.224366	protein coding
chr4	167415823	167415973	+	265.2	Intergenic	-4013	NM_203332	360395	Rn.10942	NM_203332	ENSRNOG00000021313	Grpcb	glutamine/glutamic acid-rich protein A	protein-coding	7.06728	0.209447	protein coding
chr14	80348826	80348976	+	212.2	intron (NM_053339, intron 1 of 20)	6519	NM_053339	83522	Rn.10546	NM_053339	ENSRNOG00000008474	Acox3	acyl-CoA oxidase 3, pristanoyl	protein-coding	1.27154	0.789374	protein coding
chr4	32537347	32537497	+	145.3	Intergenic	-4284	NM_001047914	362323	Rn.101965	NM_001047914	ENSRNOG00000011283	Sdhaf3	succinate dehydrogenase complex assembly factor 3	protein-coding	6.14196	0.222983	protein coding
chr5	135304919	135305069	+	553.5	Intergenic	-19786	NM_001108005	313819		NM_001108005	ENSRNOG00000058476	Mast2	microtubule associated serine/threonine kinase 2	protein-coding	1.40104	0.673496	protein coding
chr7	95065097	95065247	+	334.4	intron (NM_001130548, intron 1 of 47)	10295	NM_001130548	314981	Rn.99441	NM_001130548	ENSRNOG00000026415	Col14a1	collagen type XIV alpha 1 chain	protein-coding	1.28047	0.751422	protein coding
chr6	127828280	127828430	+	115.3	Intergenic	-12300	NM_001270982	299276	Rn.107050	NM_001270982	ENSRNOG00000009921	Serpina3m	serine (or cysteine) proteinase inhibitor, clade A, member 3M	protein-coding	6.06858	0.221792	protein coding
chr5	61627363	61627513	+	163.7	intron (NM_138871, intron 17 of 17)	-8173	NM_013044	25566	Rn.1646	NM_013044	ENSRNOG00000009761	Tmod1	tropomodulin 1	protein-coding	6.46384	0.222128	protein coding
chr10	111400804	111400954	+	189.1	Intergenic	-17558	NM_001099458	308248	Rn.217649	NM_001099458		Vom2r4	vomeronasal 2 receptor, 4	protein-coding	1.05259	0.823766	protein coding
chr18	36732164	36732314	+	214.5	Intergenic	18370	NM_001108889	364855	Rn.218181	NM_001108889	ENSRNOG00000018842	Pou4f3	POU class 4 homeobox 3	protein-coding	1.05294	0.823924	protein coding
chr20	374825	374975	+	256	Intergenic	-11521	NM_001000895	405198	Rn.142701	NM_001000895	ENSRNOG00000049000	Olr1670	olfactory receptor 1670	protein-coding	7.18153	0.202895	protein coding
chr9	104723107	104723257	+	117.6	Intergenic	-22525	NM_173338	287006	Rn.86443	NM_173338	ENSRNOG00000013792	Slco6c1	solute carrier organic anion transporter family, member 6c1	protein-coding	1.29849	0.776808	protein coding
chr10	76326396	76326546	+	214.5	intron (NM_017360, intron 1 of 7)	5795	NM_017360	50998	Rn.203468	NM_017360	ENSRNOG00000000244	Coil	coilin	protein-coding	1.10093	0.796928	protein coding
chr2	27371541	27371691	+	352.9	intron (NM_001108935, intron 1 of 17)	6468	NM_001108935	365652	Rn.105704	NM_001108935	ENSRNOG00000015686	Col4a3bp	collagen type IV alpha 3 binding protein	protein-coding	2.65982	0.535175	protein coding
chr6	56753287	56753437	+	166.1	intron (NM_001099515, intron 4 of 5)	22167	NM_001099515	688392	Rn.217630	NM_001099515	ENSRNOG00000050003	Vom2r49	vomeronasal 2 receptor, 49	protein-coding	1.84899	0.701276	protein coding
chr2	120289359	120289509	+	198.3	intron (NM_001107667, intron 13 of 19)	22501	NM_001107666	310314	Rn.144252	NM_001107666	ENSRNOG00000011261	Ttc14	tetratricopeptide repeat domain 14	protein-coding	6.58745	0.22296	protein coding
chr3	4201673	4201823	+	166.1	Intergenic	19582	NM_053574	94106	Rn.11217	NM_053574	ENSRNOG00000033020	Vegp2	von Ebners gland protein 2	protein-coding	6.32276	0.223227	protein coding
chr20	4887670	4887820	+	117.6	intron (NM_001008837, intron 6 of 7)	-5994	NM_212504	294254	Rn.1950	NM_212504		Hspa1b	heat shock 70kD protein 1B (mapped)	protein-coding	5.77729	0.22684	protein coding
chr13	82582018	82582168	+	124.5	intron (NM_001014131, intron 3 of 5)	7113	NM_001014131	360867	Rn.40586	NM_001014131	ENSRNOG00000002860	Ccdc181	coiled-coil domain containing 181	protein-coding	5.85822	0.225353	protein coding
chr2	256902873	256903023	+	189.1	intron (NM_001107729, intron 7 of 7)	12615	NM_001107729	310969	Rn.43876	NM_001107729	ENSRNOG00000022218	Ifi44	interferon-induced protein 44	protein-coding	1.55941	0.745169	protein coding
chr4	38270915	38271065	+	345.9	intron (NM_001110492, intron 3 of 16)	15808	NM_001110492	500030	Rn.117647	NM_001110492	ENSRNOG00000005775	Phf14	PHD finger protein 14	protein-coding	1.1205	0.778417	protein coding
chr19	15865798	15865948	+	122.2	Intergenic	-24883	NM_001107413	307721	Rn.22133	NM_001107413	ENSRNOG00000011533	Irx3	iroquois homeobox 3	protein-coding	5.90175	0.225163	protein coding
chrX	66304899	66305049	+	200.6	Intergenic	-9442	NM_001106583	296867	Rn.218317	NM_001106583	ENSRNOG00000021547	Pgr15l	G protein-coupled receptor 15-like	protein-coding	6.59892	0.22243	protein coding
chr7	13567438	13567588	+	184.5	Intergenic	-13550	NM_173335	287002	Rn.44383	NM_173335	ENSRNOG00000058943	Olr1082	olfactory receptor 1082	protein-coding	6.49914	0.222912	protein coding
chr5	9212685	9212835	+	203	Intergenic	-18420	NM_176857	286761	Rn.204326	NM_176857	ENSRNOG00000006980	Vcpip1	valosin containing protein interacting protein 1	protein-coding	6.55215	0.222246	protein coding
chr1	258772022	258772172	+	525.8	Intergenic	-5224	NM_031572	25011	Rn.2586	NM_031572	ENSRNOG00000047945	Cyp2c12	cytochrome P450, family 2, subfamily c, polypeptide 12	protein-coding	8.00343	0.0939058	protein coding
chr17	35409576	35409726	+	179.9	Intergenic	-14367	NM_001134846	691382	Rn.204369	NM_001134846	ENSRNOG00000055922	Hus1b	HUS1 checkpoint clamp component B	protein-coding	6.65696	0.22186	protein coding
chr8	63266266	63266416	+	198.3	Intergenic	-20502	NM_001113791	501007	Rn.45705	NM_001113791	ENSRNOG00000026238	Insyn1	inhibitory synaptic factor 1	protein-coding	6.6161	0.222204	protein coding
chr4	171227375	171227525	+	412.8	Intergenic	-23793	NM_017336	50677	Rn.10163	NM_017336	ENSRNOG00000006231	Ptpro	protein tyrosine phosphatase, receptor type, O	protein-coding	2.04745	0.608358	protein coding
chr3	78704158	78704308	+	329.8	Intergenic	13168	NM_001001067	405955	Rn.142796	NM_001001067	ENSRNOG00000006637	Olr720	olfactory receptor 720	protein-coding	7.27814	0.194119	protein coding
chr2	50121303	50121453	+	253.7	intron (NM_053375, intron 1 of 8)	21802	NM_053375	84390	Rn.21408	NM_053375	ENSRNOG00000055382	Hcn1	hyperpolarization-activated cyclic nucleotide-gated potassium channel 1	protein-coding	6.98587	0.212924	protein coding
chr11	80306768	80306918	+	131.5	Intergenic	-12334	NM_001107083	303835	Rn.218642	NM_001107083	ENSRNOG00000022160	Rtp2	receptor (chemosensory) transporter protein 2	protein-coding	5.9346	0.224561	protein coding
chrX	70554301	70554451	+	115.3	Intergenic	-9133	NM_001106944	302421	Rn.26777	NM_001106944	ENSRNOG00000002800	Gdpd2	glycerophosphodiester phosphodiesterase domain containing 2	protein-coding	5.99394	0.223175	protein coding
chr4	159650777	159650927	+	371.3	intron (NM_001025064, intron 1 of 4)	3211	NM_001025064	502894	Rn.15200	NM_001025064	ENSRNOG00000051816	Tigar	TP53 induced glycolysis regulatory phosphatase	protein-coding	2.42553	0.567728	protein coding
chr3	75838595	75838745	+	375.9	Intergenic	3900	NM_001000662	404862	Rn.142892	NM_001000662	ENSRNOG00000046448	Olr582	olfactory receptor 582	protein-coding	1.55383	0.693974	protein coding
chr11	67306481	67306631	+	191.4	Intergenic	-2490	NM_001105877	288075	Rn.78016	NM_001105877	ENSRNOG00000033933	Stfa3	stefin A3	protein-coding	1.27621	0.790365	protein coding
chrX	95341170	95341320	+	304.4	Intergenic	-3580	NM_001000115	293072	Rn.141956	NM_001000115	ENSRNOG00000046729	Olr10	olfactory receptor 10	protein-coding	7.13124	0.20571	protein coding
chr4	1606017	1606167	+	133.8	Intergenic	4440	NM_001000808	405094	Rn.143524	NM_001000808	ENSRNOG00000049805	Olr1246	olfactory receptor 1246	protein-coding	6.02359	0.222613	protein coding
chr13	67223215	67223365	+	85.3	Intergenic	-16602	NM_133551	24653	Rn.10162	NM_133551	ENSRNOG00000002657	Pla2g4a	phospholipase A2 group IVA	protein-coding	1.24893	0.78585	protein coding
chr15	27521244	27521394	+	89.9	Intergenic	-21321	NM_001000836	405125	Rn.142440	NM_001000836	ENSRNOG00000046582	Olr1632	olfactory receptor 1632	protein-coding	5.46183	0.244087	protein coding
chr11	43977203	43977353	+	514.3	Intergenic	15425	NM_001006955	288182	Rn.101823	NM_001006955	ENSRNOG00000001657	Cldnd1	claudin domain containing 1	protein-coding	2.1836	0.542093	protein coding
chr8	67552325	67552475	+	269.8	Intergenic	-14799	NM_001108156	315744	Rn.64478	NM_001108156	ENSRNOG00000006723	Itga11	integrin subunit alpha 11	protein-coding	6.97878	0.213617	protein coding
chr1	169622770	169622920	+	590.4	Intergenic	6727	NM_001000169	293304	Rn.141846	NM_001000169		Olr157	olfactory receptor 157	protein-coding	1.33948	0.677634	protein coding
chr8	87855715	87855865	+	136.1	intron (NM_023958, intron 1 of 18)	24098	NM_023958	66014	Rn.64488	NM_023958	ENSRNOG00000012479	Impg1	interphotoreceptor matrix proteoglycan 1	protein-coding	6.07787	0.222419	protein coding
chr13	49493036	49493186	+	486.6	intron (NM_053909, intron 1 of 27)	-5219	NM_001160315	116690	Rn.3048	NM_053909	ENSRNOG00000030515	Nfasc	neurofascin	protein-coding	1.29526	0.708076	protein coding
chr7	38843180	38843330	+	542	Intergenic	-14807	NM_001108087	314771	Rn.9330	NM_001108087	ENSRNOG00000004635	Kera	keratocan	protein-coding	1.21385	0.694649	protein coding
chrX	2122505	2122655	+	237.6	Intergenic	-5919	NM_001109012	367714	Rn.232192	NM_001109012	ENSRNOG00000025428	Rp2	RP2 activator of ARL3 GTPase	protein-coding	6.81154	0.219254	protein coding
chr9	70125627	70125777	+	216.8	Intergenic	-8267	NM_001029899	301460	Rn.24184	NM_001029899	ENSRNOG00000012424	Adam23	ADAM metallopeptidase domain 23	protein-coding	6.99323	0.213024	protein coding
chr9	53523974	53524124	+	196	intron (NM_001013112, intron 1 of 11)	2592	NM_001013112	301384	Rn.8745	NM_001013112	ENSRNOG00000028557	Hibch	3-hydroxyisobutyryl-CoA hydrolase	protein-coding	6.50268	0.223126	protein coding
chr4	30256999	30257149	+	115.3	intron (NM_032077, intron 7 of 8)	19223	NM_032077	84024	Rn.20732	NM_032077	ENSRNOG00000008902	Pon1	paraoxonase 1	protein-coding	5.83596	0.226563	protein coding
chr1	73829546	73829696	+	325.2	Intergenic	-8323	NM_001029928	574531	Rn.149608	NM_001029928	ENSRNOG00000027733	Lair1	leukocyte-associated immunoglobulin-like receptor 1	protein-coding	1.71039	0.665159	protein coding
chr6	54411099	54411249	+	147.6	Intergenic	-6729	NM_001105678	298954	Rn.218454	NM_001105678	ENSRNOG00000032513	Prps1l1	phosphoribosyl pyrophosphate synthetase 1-like 1	protein-coding	6.21219	0.222387	protein coding
chr13	88330355	88330505	+	186.8	intron (NM_031764, intron 9 of 15)	-22442	NM_017235	29540	Rn.7040	NM_017235	ENSRNOG00000002826	Hsd17b7	hydroxysteroid (17-beta) dehydrogenase 7	protein-coding	2.04978	0.674753	protein coding
chr1	157394180	157394330	+	205.3	Intergenic	-9340	NM_001024885	308820	Rn.160643	NM_001024885	ENSRNOG00000009462	Ccdc90b	coiled-coil domain containing 90B	protein-coding	6.62937	0.222892	protein coding
chr8	131974591	131974741	+	281.4	Intergenic	-24121	NM_001012128	316096	Rn.12040	NM_001012128	ENSRNOG00000032919	Zfp105	zinc finger protein 105	protein-coding	7.07129	0.208704	protein coding
chr1	103670960	103671110	+	244.5	Intergenic	11885	NM_001002283	404643	Rn.141967	NM_001002283	ENSRNOG00000049416	Mrgprb13	MAS-related GPR, member B13	protein-coding	6.92998	0.215314	protein coding
chr2	36240843	36240993	+	219.1	Intergenic	-5710	NM_012585	24473	Rn.44486	NM_012585	ENSRNOG00000010254	Htr1a	5-hydroxytryptamine receptor 1A	protein-coding	6.7139	0.220814	protein coding
chrY	1412613	1412763	+	108.4	Intergenic	-9266	NM_001329902	103694559		NM_001329902	ENSRNOG00000058664	Usp9y	ubiquitin specific peptidase 9, Y-linked	protein-coding	5.86849	0.225795	protein coding
chr14	83225128	83225278	+	124.5	Intergenic	-5739	NM_001107229	305464	Rn.207964	NM_001107229	ENSRNOG00000018144	Depdc5	DEP domain containing 5	protein-coding	6.01057	0.222007	protein coding
chr17	16309861	16310011	+	191.4	Intergenic	-23479	NM_001106104	291022	Rn.213375	NM_001106104	ENSRNOG00000026564	Ptpdc1	protein tyrosine phosphatase domain containing 1	protein-coding	6.55708	0.222495	protein coding
chr3	103314897	103315047	+	239.9	Intergenic	-13584	NM_001000602	404790	Rn.142744	NM_001000602	ENSRNOG00000031865	Olr788	olfactory receptor 788	protein-coding	7.01855	0.211844	protein coding
chr14	115181563	115181713	+	431.3	intron (NM_001025140, intron 1 of 47)	15473	NM_001025140	498433	Rn.163607	NM_001025140	ENSRNOG00000060340	Psme4	proteasome activator subunit 4	protein-coding	3.24807	0.436808	protein coding
chr19	74093	74243	+	191.4	Intergenic	-11511	NM_001100477	192257	Rn.83598	NM_001100477	ENSRNOG00000011635	Ces2e	carboxylesterase 2E	protein-coding	6.49493	0.222688	protein coding
chr12	19012182	19012332	+	71.5	intron (NM_053531, intron 3 of 6)	8866	NM_053531	85491	Rn.34151	NM_053531	ENSRNOG00000008372	Vamp7	vesicle-associated membrane protein 7	protein-coding	5.46129	0.244069	protein coding
chr7	66574727	66574877	+	352.9	Intergenic	-20940	NM_145184	171329	Rn.161933	NM_145184	ENSRNOG00000023202	Usp15	ubiquitin specific peptidase 15	protein-coding	1.50135	0.714363	protein coding
chrX	78216682	78216832	+	203	Intergenic	20457	NM_001177682	317219	Rn.17487	NM_001177682	ENSRNOG00000037839	P2ry10	P2Y receptor family member 10	protein-coding	6.61806	0.22231	protein coding
chr11	85321639	85321789	+	168.4	Intergenic	-7686	NM_001000042	287969	Rn.142227	NM_001000042	ENSRNOG00000050293	Olr1569	olfactory receptor 1569	protein-coding	6.52861	0.222094	protein coding
chr11	31678244	31678394	+	94.6	Intergenic	-16020	NM_001108313	360697	Rn.23305	NM_001108313	ENSRNOG00000002032	Ifngr2	interferon gamma receptor 2	protein-coding	5.68473	0.232894	protein coding
chr7	5179813	5179963	+	262.9	Intergenic	-10986	NM_001000940	405277	Rn.143399	NM_001000940	ENSRNOG00000061448	Olr894	olfactory receptor 894	protein-coding	7.13752	0.205695	protein coding
chr8	19374968	19375118	+	140.7	Intergenic	11341	NM_001000429	300405	Rn.143597	NM_001000429	ENSRNOG00000050124	Olr1145	olfactory receptor 1145	protein-coding	6.16662	0.222819	protein coding
chr20	545865	546015	+	73.8	Intergenic	11042	NM_001000269	294150	Rn.142692	NM_001000269	ENSRNOG00000047702	Olr1683	olfactory receptor 1683	protein-coding	5.21221	0.25974	protein coding
chrX	2681060	2681210	+	96.9	Intergenic	-23980	NM_207600	302302	Rn.153551	NM_207600	ENSRNOG00000004258	Chst7	carbohydrate sulfotransferase 7	protein-coding	5.7235	0.230902	protein coding
chr15	18299193	18299343	+	198.3	Intergenic	-23059	NM_001106027	289949	Rn.38497	NM_001106027	ENSRNOG00000007320	Fam3d	family with sequence similarity 3, member D	protein-coding	7.105	0.207177	protein coding
chr2	242623708	242623858	+	156.8	Intergenic	-10616	NM_001004228	295490	Rn.8542	NM_001004228	ENSRNOG00000022910	Emcn	endomucin	protein-coding	6.30125	0.221885	protein coding
chr15	36630908	36631058	+	200.6	intron (NM_001191685, intron 3 of 36)	21635	NM_001191685	305908	Rn.114368	NM_001191685	ENSRNOG00000008059	Rnf17	ring finger protein 17	protein-coding	1.20225	0.805818	protein coding
chr13	105128876	105129026	+	143	intron (NM_031131, intron 1 of 7)	11829	NM_031131	81809	Rn.24539	NM_031131	ENSRNOG00000002418	Tgfb2	transforming growth factor, beta 2	protein-coding	6.14718	0.221613	protein coding
chr19	15104341	15104491	+	258.3	intron (NM_001024365, intron 4 of 14)	22840	NM_001103359	100125372	Rn.82692	NM_001103359	ENSRNOG00000015438	Ces1f	carboxylesterase 1F	protein-coding	6.95952	0.214127	protein coding
chr1	143259589	143259739	+	147.6	intron (NM_001106276, intron 1 of 11)	18821	NM_001106276	293056	Rn.224485	NM_001106276	ENSRNOG00000019161	Cpeb1	cytoplasmic polyadenylation element binding protein 1	protein-coding	6.09865	0.221988	protein coding
chr4	6021181	6021331	+	83	Intergenic	-7955	NM_031065	81729	Rn.2262	NM_031065	ENSRNOG00000000505	Rpl10a	ribosomal protein L10A	protein-coding	5.63325	0.234788	protein coding
chr3	75649379	75649529	+	179.9	Intergenic	6400	NM_001127449	287876	Rn.101464	NM_001127449	ENSRNOG00000036701	Actg1	actin, gamma 1	protein-coding	6.59927	0.222416	protein coding
chr15	52122259	52122409	+	92.3	Intergenic	-6356	NM_001107276	306011	Rn.144968	NM_001107276	ENSRNOG00000009871	Piwil2	piwi-like RNA-mediated gene silencing 2	protein-coding	5.57757	0.23674	protein coding
chrX	105627460	105627610	+	343.6	Intergenic	-5379	NM_001014274	367903	Rn.15754	NM_001014274	ENSRNOG00000025705	Armcx2	armadillo repeat containing, X-linked 2	protein-coding	1.7884	0.665265	protein coding
chr1	224403193	224403343	+	339	Intergenic	-13769	NM_134379	171397	Rn.81213	NM_134379	ENSRNOG00000049826	UST4r	integral membrane transport protein UST4r	protein-coding	1.38681	0.726726	protein coding
chr9	67460	67610	+	133.8	intron (NM_001106879, intron 5 of 12)	19547	NM_001106879	301168	Rn.163039	NM_001106879	ENSRNOG00000012618	Efhb	EF hand domain family, member B	protein-coding	6.21101	0.222283	protein coding
chr3	73850114	73850264	+	290.6	Intergenic	-10662	NM_001000677	404880	Rn.142940	NM_001000677	ENSRNOG00000053924	Olr508	olfactory receptor 508	protein-coding	7.25832	0.196395	protein coding
chr2	4788475	4788625	+	249.1	Intergenic	-11815	NM_001000193	293353	Rn.141805	NM_001000193	ENSRNOG00000049967	Olr206	olfactory receptor 206	protein-coding	7.08725	0.20794	protein coding
chr10	34810675	34810825	+	186.8	Intergenic	5872	NM_001000003	287247	Rn.142166	NM_001000003	ENSRNOG00000033524	Olr1401	olfactory receptor 1401	protein-coding	7.19316	0.202863	protein coding
chr3	51078083	51078233	+	145.3	Intergenic	-23711	NM_031623	58844	Rn.30028	NM_031623	ENSRNOG00000052498	Grb14	growth factor receptor bound protein 14	protein-coding	6.19863	0.221551	protein coding
chr5	82581935	82582085	+	110.7	Intergenic	-5414	NM_019178	29260	Rn.14534	NM_019178	ENSRNOG00000010522	Tlr4	toll-like receptor 4	protein-coding	5.86117	0.225465	protein coding
chr16	75137129	75137279	+	447.4	Intergenic	-8197	NM_001304424	100362580	Rn.155415	NM_001304424	ENSRNOG00000031111	Spag11bl	sperm associated antigen 11b-like	protein-coding	1.54083	0.676951	protein coding
chr10	45294282	45294432	+	309	Intergenic	3028	NM_001109641	691488	Rn.218594	NM_001109641	ENSRNOG00000031790	Hist3h2bb	histone cluster 3 H2B family member b	protein-coding	2.57838	0.593912	protein coding
chr7	145186731	145186881	+	345.9	Intergenic	-12050	NM_012794	25258	Rn.10939	NM_012794	ENSRNOG00000036826	Glycam1	glycosylation dependent cell adhesion molecule 1	protein-coding	7.315	0.190413	protein coding
chr5	137889633	137889783	+	209.9	Intergenic	11882	NM_001000821	405110	Rn.143172	NM_001000821	ENSRNOG00000047897	Olr868	olfactory receptor 868	protein-coding	6.80209	0.218927	protein coding
chr3	176450244	176450394	+	152.2	intron (NM_001106550, intron 2 of 4)	11244	NM_001305210	296468		NM_001305210	ENSRNOG00000043311	Birc7	baculoviral IAP repeat-containing 7	protein-coding	4.98492	0.277643	protein coding
chr8	42451226	42451376	+	691.9	intron (NM_198755, intron 6 of 19)	8319	NM_198755	301097	Rn.105620	NM_198755	ENSRNOG00000000195	Vwa5a	von Willebrand factor A domain containing 5A	protein-coding	8.45638	0.0538494	protein coding
chr4	94087441	94087591	+	170.7	intron (NM_024379, intron 1 of 15)	18774	NM_024379	79220	Rn.10046	NM_024379	ENSRNOG00000006174	Grid2	glutamate ionotropic receptor delta type subunit 2	protein-coding	6.38423	0.22273	protein coding
chr5	107860827	107860977	+	295.2	Intergenic	-3517	NM_130812	25164	Rn.105626	NM_130812	ENSRNOG00000006735	Cdkn2b	cyclin-dependent kinase inhibitor 2B	protein-coding	1.5897	0.723721	protein coding
chr2	62880452	62880602	+	343.6	intron (NM_001107654, intron 3 of 8)	6521	NM_001107654	310158	Rn.43086	NM_001107654	ENSRNOG00000022745	RGD1306502	similar to hypothetical protein FLJ11193	protein-coding	1.49878	0.711066	protein coding
chr16	75135881	75136031	+	131.5	Intergenic	-9445	NM_001304424	100362580	Rn.155415	NM_001304424	ENSRNOG00000031111	Spag11bl	sperm associated antigen 11b-like	protein-coding	6.26729	0.222673	protein coding
chr11	80326807	80326957	+	87.6	intron (NM_001107083, intron 1 of 3)	7705	NM_001107083	303835	Rn.218642	NM_001107083	ENSRNOG00000022160	Rtp2	receptor (chemosensory) transporter protein 2	protein-coding	5.52366	0.241856	protein coding
chr15	61739924	61740074	+	83	Intergenic	8425	NM_001012045	306073	Rn.47621	NM_001012045	ENSRNOG00000011657	Kbtbd6	kelch repeat and BTB domain containing 6	protein-coding	5.28612	0.255901	protein coding
chr17	90527234	90527384	+	595	Intergenic	-5218	NM_053518	85419	Rn.44274	NM_053518		Lyst	lysosomal trafficking regulator	protein-coding	2.07047	0.531372	protein coding
chr4	119949393	119949543	+	110.7	intron (NM_023950, intron 1 of 5)	9705	NM_023950	29448	Rn.1425	NM_023950	ENSRNOG00000012247	Rab7a	RAB7A, member RAS oncogene family	protein-coding	5.78514	0.226957	protein coding
chr2	252021806	252021956	+	191.4	intron (NM_001039005, intron 1 of 13)	3287	NM_001039005	292168	Rn.35113	NM_001039005	ENSRNOG00000015089	Mcoln2	mucolipin 2	protein-coding	6.83635	0.218123	protein coding
chr6	102496049	102496199	+	64.6	Intergenic	-23198	NM_001108038	314265	Rn.16048	NM_001108038	ENSRNOG00000059875	Zfyve26	zinc finger FYVE-type containing 26	protein-coding	5.09503	0.268159	protein coding
chr2	62057045	62057195	+	66.9	Intergenic	-22492	NM_001009618	192269	Rn.8706	NM_001009618	ENSRNOG00000050563	Sub1	SUB1 homolog, transcriptional regulator	protein-coding	5.21587	0.259748	protein coding
chr12	23651219	23651369	+	154.5	Intergenic	9715	NM_001109020	367994	Rn.9193	NM_001109020	ENSRNOG00000038896	Upk3bl1	uroplakin 3B like 1	protein-coding	6.21524	0.222587	protein coding
chr11	43873462	43873612	+	152.2	Intergenic	7011	NM_001000045	288183	Rn.142249	NM_001000045		Olr1564	olfactory receptor 1564	protein-coding	1.12621	0.815105	protein coding
chr19	10802541	10802691	+	115.3	intron (NM_001100945, intron 6 of 15)	24279	NM_001100945	689249	Rn.205644	NM_001100945	ENSRNOG00000060931	Rspry1	ring finger and SPRY domain containing 1	protein-coding	5.74923	0.228814	protein coding
chr4	71853247	71853397	+	352.9	Intergenic	16645	NM_139335	246219	Rn.48794	NM_139335	ENSRNOG00000017881	Tas2r126	taste receptor, type 2, member 126	protein-coding	2.01085	0.638943	protein coding
chr4	25528483	25528633	+	237.6	Intergenic	21095	NM_001107846	312052	Rn.203614	NM_001107846	ENSRNOG00000006076	Steap2	STEAP2 metalloreductase	protein-coding	6.83603	0.218136	protein coding
chr18	43939489	43939639	+	163.7	intron (NM_001108431, intron 1 of 5)	5709	NM_001108431	361326	Rn.229130	NM_001108431	ENSRNOG00000059142	Dtwd2	DTW domain containing 2	protein-coding	6.47448	0.222733	protein coding
chr4	78394725	78394875	+	196	Intergenic	16656	NM_145680	246774	Rn.83549	NM_145680	ENSRNOG00000008416	Gimap5	GTPase, IMAP family member 5	protein-coding	1.17409	0.784251	protein coding
chr16	64692964	64693114	+	223.7	intron (NM_001012360, intron 2 of 2)	10869	NM_001012360	497619	Rn.137595	NM_001012360	ENSRNOG00000050857	Fut10	fucosyltransferase 10	protein-coding	6.7652	0.219611	protein coding
chr4	27758867	27759017	+	193.7	Intergenic	-3760	NM_001024799	362320	Rn.162728	NM_001024799	ENSRNOG00000009163	Fam133b	family with sequence similarity 133, member B	protein-coding	2.0476	0.679312	protein coding
chr7	101196040	101196190	+	336.7	Intergenic	22948	NM_001008878	362921	Rn.214922	NM_001008878	ENSRNOG00000033584	LOC362921	Ac2-224	protein-coding	1.67291	0.687651	protein coding
chr9	11252520	11252670	+	119.9	Intergenic	-12325	NM_139336	246232	Rn.3037	NM_139336	ENSRNOG00000045605	Uxs1	UDP-glucuronate decarboxylase 1	protein-coding	5.80463	0.225125	protein coding
chr4	30577801	30577951	+	311.4	Intergenic	-21102	NM_053551	89813	Rn.11766	NM_053551	ENSRNOG00000009565	Pdk4	pyruvate dehydrogenase kinase 4	protein-coding	1.3516	0.75029	protein coding
chr7	95328236	95328386	+	223.7	intron (NM_001130717, intron 10 of 21)	-18355	NM_001006985	299938	Rn.107776	NM_001006985	ENSRNOG00000004401	Mrpl13	mitochondrial ribosomal protein L13	protein-coding	7.06004	0.20947	protein coding
chr10	70406055	70406205	+	182.2	Intergenic	-5608	NM_053687	114247	Rn.80831	NM_053687	ENSRNOG00000057092	Slfn4	schlafen 4	protein-coding	6.64755	0.222595	protein coding
chr13	95905589	95905739	+	274.5	intron (NM_001109549, intron 4 of 5)	17956	NM_001109549	689766	Rn.125122	NM_001109549	ENSRNOG00000021411	LOC689766	hypothetical protein LOC689766	protein-coding	7.16844	0.203587	protein coding
chr1	141016487	141016637	+	179.9	intron (NM_001106275, intron 1 of 10)	18322	NM_001106275	293050	Rn.136611	NM_001106275	ENSRNOG00000017120	Abhd2	abhydrolase domain containing 2	protein-coding	6.64464	0.222485	protein coding
chr2	4932326	4932476	+	216.8	Intergenic	-10401	NM_001106401	294606	Rn.203242	NM_001106401		Fam172a	family with sequence similarity 172, member A	protein-coding	6.90052	0.215681	protein coding
chr8	94797509	94797659	+	673.4	Intergenic	-3752	NM_001108774	363112	Rn.224996	NM_001108774	ENSRNOG00000010545	Mrap2	melanocortin 2 receptor accessory protein 2	protein-coding	1.19504	0.704831	protein coding
chr1	46801130	46801280	+	221.4	intron (NM_001127637, intron 7 of 15)	21065	NM_001127637	683687	Rn.216425	NM_001127637	ENSRNOG00000046874	Snx9	sorting nexin 9	protein-coding	6.6763	0.221543	protein coding
chr4	66314489	66314639	+	394.4	intron (NM_001107853, intron 2 of 9)	24175	NM_001107853	312251	Rn.18604	NM_001107853	ENSRNOG00000006001	Luc7l2	LUC7-like 2 pre-mRNA splicing factor	protein-coding	7.56272	0.154347	protein coding
chr1	169135110	169135260	+	129.2	Intergenic	6615	NM_001000160	293273	Rn.141861	NM_001000160	ENSRNOG00000024877	Olr136	olfactory receptor 136	protein-coding	5.98258	0.22269	protein coding
chr10	48797565	48797715	+	83	intron (NM_138901, intron 2 of 6)	23622	NM_138901	192263	Rn.10774	NM_138901	ENSRNOG00000003070	Pigl	phosphatidylinositol glycan anchor biosynthesis, class L	protein-coding	5.62368	0.234643	protein coding
chrX	11074550	11074700	+	286	intron (NM_001191727, intron 28 of 30)	-9692	NM_001126286	317344	Rn.12981	NM_001126286	ENSRNOG00000023187	RGD1565685	similar to RIKEN cDNA 1810030O07	protein-coding	7.87382	0.110073	protein coding
chr2	30341672	30341822	+	200.6	Intergenic	-1539	NM_001199195	294687	Rn.106845	NM_001106403	ENSRNOG00000017864	Bdp1	B double prime 1, subunit of RNA polymerase III transcription initiation factor IIIB	protein-coding	6.62393	0.222606	protein coding
chr1	79172370	79172520	+	159.1	Intergenic	-9410	NM_021677	59313	Rn.42878	NM_021677	ENSRNOG00000027288	Psgb1	pregnancy-specific beta 1-glycoprotein	protein-coding	1.73052	0.71719	protein coding
chrX	16950917	16951067	+	595	Intergenic	-21163	NM_001191730	317391	Rn.136522	NM_001191730	ENSRNOG00000002959	Shroom4	shroom family member 4	protein-coding	1.40211	0.646263	protein coding
chr9	81471613	81471763	+	309	Intergenic	-4108	NM_019310	54258	Rn.138115	NM_019310	ENSRNOG00000048239	Cxcr1	C-X-C motif chemokine receptor 1	protein-coding	1.58723	0.711388	protein coding
chr19	17353311	17353461	+	184.5	Intergenic	-6578	NM_031094	81758	Rn.11020	NM_031094	ENSRNOG00000012153	Rbl2	RB transcriptional corepressor like 2	protein-coding	6.48475	0.22335	protein coding
chr12	18278219	18278369	+	168.4	intron (NM_001025759, intron 2 of 2)	8132	NM_001025759	498157	Rn.137247	NM_001025759	ENSRNOG00000039282	MGC112692	similar to Leukosialin precursor (Leucocyte sialoglycoprotein) (Sialophorin) (CD43) (W3/13 antigen)	protein-coding	6.28602	0.222426	protein coding
chr3	76010001	76010151	+	223.7	Intergenic	10595	NM_001006596	406050	Rn.142883	NM_001006596	ENSRNOG00000045792	Olr595	olfactory receptor 595	protein-coding	2.15725	0.662382	protein coding
chr8	20072523	20072673	+	179.9	Intergenic	18176	NM_001000870	405167	Rn.143587	NM_001000870	ENSRNOG00000047533	Olr1162	olfactory receptor 1162	protein-coding	1.07037	0.824991	protein coding
chr14	22813405	22813555	+	92.3	intron (NM_001191676, intron 3 of 5)	7348	NM_001191676	305264	Rn.22785	NM_001191676	ENSRNOG00000001990	Ugt2b10	UDP glucuronosyltransferase 2 family, polypeptide B10	protein-coding	5.43432	0.246977	protein coding
chr15	35605156	35605306	+	369	Intergenic	18880	NM_001000960	405312	Rn.143498	NM_001000960	ENSRNOG00000052895	Olr1292	olfactory receptor 1292	protein-coding	2.44636	0.539332	protein coding
chr6	22125331	22125481	+	133.8	Intergenic	12880	NM_001009712	362699	Rn.161898	NM_001009712	ENSRNOG00000005610	Yipf4	Yip1 domain family, member 4	protein-coding	6.20762	0.222073	protein coding
chr1	279782104	279782254	+	203	Intergenic	-16008	NM_013161	25702	Rn.10130	NM_013161	ENSRNOG00000017725	Pnlip	pancreatic lipase	protein-coding	6.65705	0.221888	protein coding
chr20	11132232	11132382	+	512	intron (NM_001106378, intron 6 of 8)	18143	NM_001106378	294324	Rn.100251	NM_001106378	ENSRNOG00000001205	Agpat3	1-acylglycerol-3-phosphate O-acyltransferase 3	protein-coding	8.05185	0.0884933	protein coding
chr1	228372199	228372349	+	186.8	Intergenic	-23284	NM_001108927	365410	Rn.107910	NM_001108927	ENSRNOG00000021057	Osbp	oxysterol binding protein	protein-coding	6.54738	0.223142	protein coding
chrX	114664508	114664658	+	147.6	Intergenic	-5652	NM_199502	363455	Rn.211154	NM_199502	ENSRNOG00000004330	Chrdl1	chordin-like 1	protein-coding	1.5855	0.711526	protein coding
chr18	38275669	38275819	+	99.2	Intergenic	-17078	NM_001024283	498854	Rn.115368	NM_001024283	ENSRNOG00000026912	Scgb3a2	secretoglobin, family 3A, member 2	protein-coding	5.70972	0.230693	protein coding
chr1	258054249	258054399	+	129.2	Intergenic	-20536	NM_001271354	499353	Rn.154468	NM_001271354	ENSRNOG00000013241	Cyp2c24	cytochrome P450, family 2, subfamily c, polypeptide 24	protein-coding	6.02522	0.222709	protein coding
chr1	71900055	71900205	+	124.5	intron (NM_001169149, intron 1 of 8)	9008	NM_001169149	292577	Rn.222429	NM_001169149	ENSRNOG00000021913	Nlrp9	NLR family, pyrin domain containing 9	protein-coding	5.95856	0.223587	protein coding
chr2	88332449	88332599	+	106.1	Intergenic	-12003	NM_001109179	499567	Rn.145579	NM_001109179	ENSRNOG00000038902	RGD1565641	RGD1565641	protein-coding	5.63107	0.234769	protein coding
chr7	97073551	97073701	+	258.3	Intergenic	-1658	NM_001013947	299944	Rn.162956	NM_001013947	ENSRNOG00000004958	Slc22a22	solute carrier family 22 (organic cation transporter), member 22	protein-coding	1.25026	0.788435	protein coding
chr11	67573306	67573456	+	133.8	Intergenic	17589	NM_001105876	288067	Rn.23703	NM_001105876	ENSRNOG00000023953	Csta	cystatin A	protein-coding	6.05331	0.222663	protein coding
chr8	55065380	55065530	+	163.7	intron (NM_031025, intron 11 of 13)	15171	NM_001191793	315645	Rn.105880	NM_001191793	ENSRNOG00000009965	Pih1d2	PIH1 domain containing 2	protein-coding	6.39832	0.222202	protein coding
chr3	123651518	123651668	+	431.3	Intergenic	-18666	NM_001107778	311427	Rn.154616	NM_001107778	ENSRNOG00000021244	Hspa12b	heat shock protein family A (Hsp70) member 12B	protein-coding	7.6311	0.144291	protein coding
chr13	34261582	34261732	+	249.1	Intergenic	-5814	NM_139186	246042	Rn.20901	NM_139186	ENSRNOG00000025701	Nifk	nucleolar protein interacting with the FHA domain of MKI67	protein-coding	6.96167	0.214157	protein coding
chr13	92478644	92478794	+	156.8	Intergenic	12825	NM_001000087	289261	Rn.142329	NM_001000087	ENSRNOG00000003560	Olr1601	olfactory receptor 1601	protein-coding	1.19286	0.8027	protein coding
chr15	5242521	5242671	+	156.8	Intergenic	-22736	NM_134459	171485	Rn.20204	NM_134459	ENSRNOG00000023841	Cd99l2	CD99 molecule-like 2	protein-coding	1.16084	0.80884	protein coding
chr3	175705135	175705285	+	126.8	intron (NM_001024316, intron 2 of 5)	4255	NM_001024316	499951	Rn.27175	NM_001024316	ENSRNOG00000058983	Gata5	GATA binding protein 5	protein-coding	6.12439	0.221834	protein coding
chr4	85407153	85407303	+	94.6	Intergenic	-21025	NM_001109022	368066	Rn.19133	NM_001109022	ENSRNOG00000011250	Inmt	indolethylamine N-methyltransferase	protein-coding	5.46952	0.244205	protein coding
chr1	231543639	231543789	+	147.6	Intergenic	-12928	NM_019141	25565	Rn.53972	NM_019141	ENSRNOG00000013239	Tle4	TLE family member 4, transcriptional corepressor	protein-coding	1.3715	0.776197	protein coding
chr5	137860941	137861091	+	191.4	Intergenic	13676	NM_001000412	298476	Rn.143173	NM_001000412	ENSRNOG00000057338	Olr867	olfactory receptor 867	protein-coding	6.53291	0.222365	protein coding
chr14	2327927	2328077	+	166.1	TTS (NM_001106024)	2694	NM_080481	140608	Rn.66347	NM_080481	ENSRNOG00000000064	Atp5me	ATP synthase membrane subunit e	protein-coding	6.48097	0.223103	protein coding
chr19	39630578	39630728	+	147.6	Intergenic	16065	NM_001107426	307821	Rn.20659	NM_001107426	ENSRNOG00000014097	Psmd7	proteasome 26S subunit, non-ATPase 7	protein-coding	1.22038	0.796182	protein coding
chrX	70250600	70250750	+	276.8	Intergenic	-17654	NM_001191724	302425	Rn.220750	NM_001191724	ENSRNOG00000003030	Awat2	acyl-CoA wax alcohol acyltransferase 2	protein-coding	1.91632	0.653152	protein coding
chr6	8971448	8971598	+	166.1	Intergenic	-15635	NM_001191908	366542	Rn.225521	NM_001191908		Six2	SIX homeobox 2	protein-coding	1.05018	0.82341	protein coding
chrX	47019024	47019174	+	228.3	intron (NM_001025013, intron 1 of 2)	5003	NM_001025013	317274	Rn.78836	NM_001025013	ENSRNOG00000029408	Mageb16	MAGE family member B16	protein-coding	1.4518	0.759268	protein coding
chr14	2589252	2589402	+	83	Intergenic	-23991	NM_001007619	289883	Rn.204558	NM_001007619		Tmed5	transmembrane p24 trafficking protein 5	protein-coding	5.2865	0.255902	protein coding
