# Supplementary material for: Genome-wide mapping of stress-responsive lncRNA, uc.104, reveals the chromatin-mediated regulation of stress and plasticity-related genes in the hippocampus of chronic restraint rats
Source: Mol Brain. 2026 Apr 19;19:43. doi: 10.1186/s13041-026-01304-3 (PMC13220396; doi:10.1186/s13041-026-01304-3)
Supplement: Supplementary file 10 — Supplementary Material 10 [file 13041_2026_1304_MOESM10_ESM.xlsx]

## Sheet: Human Wikypathway
Table S8: Pathways Enriched with Genes Signficantly Targeted by uc.104
Term	Overlap	P-value	Adjusted P-value	Old P-value	Old Adjusted P-value	Odds Ratio	Combined Score	Genes
Serotonin And Anxiety Related Events WP3944	2025-02-14	0.000951335	0.072049	0	0	51.8802	360.964	NLGN1;PLCD4
Serotonin And Anxiety WP3947	2025-02-17	0.00141272	0.072049	0	0	41.4979	272.319	PLCD4;GRM1
Disruption Of Postsynaptic Signaling By CNV WP4875	1933-02-01	0.00530142	0.149398	0	0	20.0635	105.128	NLGN1;GRM1
Nuclear Receptors WP170	1938-02-01	0.00698412	0.149398	0	0	17.2726	85.7431	ROR1;ESR1
Hippo Merlin Signaling Dysregulation WP4541	3/120	0.00732342	0.149398	0	0	8.06553	39.6556	ITGA1;ITGAL;VGLL4
15Q25 Copy Number Variation WP5408	1945-02-01	0.00969076	0.15615	0	0	14.4557	67.0249	SPCS3;GRM1
Ectoderm Differentiation WP2858	3/138	0.0107162	0.15615	0	0	6.98377	31.6784	ARHGAP10;NLGN1;GLB1
Pleural Mesothelioma WP5087	5/437	0.0146212	0.185787	0	0	3.70029	15.6348	FGF14;ITGA1;LAMC2;ROR1;VGLL4
Estradiol Regulation In Porto Sinusoidal Vascular Disease WP5235	2025-01-05	0.016393	0.185787	0	0	76.6538	315.117	ESR1
G Protein Signaling WP35	1991-02-01	0.0363888	0.214452	0	0	6.96805	23.0886	PDE1C;PRKD3
Estrogen Receptor Pathway WP2881	2025-01-13	0.0420729	0.214452	0	0	25.541	80.9229	ESR1
Vitamin K Metabolism And Activation Of Dependent Proteins WP5186	2025-01-13	0.0420729	0.214452	0	0	25.541	80.9229	PROS1
Mammary Gland Development Pathway Puberty Stage 2 Of 4 WP2814	2025-01-13	0.0420729	0.214452	0	0	25.541	80.9229	ESR1
Integrin Mediated Cell Adhesion WP185	2/101	0.0439476	0.214452	0	0	6.26105	19.5642	ITGA1;ITGAL
1P36 Copy Number Variation Syndrome WP5345	2/102	0.0447332	0.214452	0	0	6.19813	19.2578	GRIK2;ESR1
Omega 9 Fatty Acid Synthesis WP4724	2025-01-14	0.0452361	0.214452	0	0	23.5751	72.9853	ELOVL6
Female Steroid Hormones In Cardiomyocyte Energy Metabolism WP5318	2025-01-14	0.0452361	0.214452	0	0	23.5751	72.9853	ESR1
Sulfatase And Aromatase Pathway WP5368	2025-01-14	0.0452361	0.214452	0	0	23.5751	72.9853	ESR1
Glycine Metabolism Including IMDs WP5028	2025-01-15	0.0483891	0.214452	0	0	21.8901	66.2938	LIPT1
GPCRs Class C Metabotropic Glutamate Pheromone WP501	2025-01-15	0.0483891	0.214452	0	0	21.8901	66.2938	GRM1
Glycosaminoglycan Degradation WP4815	2025-01-17	0.0546642	0.214452	0	0	19.1519	55.666	GLB1
Cells And Molecules Involved In Acute Inflammatory Response WP4493	2025-01-17	0.0546642	0.214452	0	0	19.1519	55.666	ITGAL
ERK Pathway In Huntington 39 S Disease WP3853	2025-01-17	0.0546642	0.214452	0	0	19.1519	55.666	GRM1
Degradation Pathway Of Sphingolipids Including Diseases WP4153	2025-01-17	0.0546642	0.214452	0	0	19.1519	55.666	GLB1
NRXN1 Deletion Syndrome WP5398	2025-01-17	0.0546642	0.214452	0	0	19.1519	55.666	NLGN1
NOTCH1 Regulation Of Endothelial Cell Calcification WP3413	2025-01-17	0.0546642	0.214452	0	0	19.1519	55.666	ITGA1
PKC Gamma Calcium Signaling In Ataxia WP4760	2025-01-22	0.0701742	0.251753	0	0	14.5883	38.7578	GRM1
miRNA Targets In ECM And Membrane Receptors WP2911	2025-01-22	0.0701742	0.251753	0	0	14.5883	38.7578	ITGA1
Estrogen Signaling WP712	2025-01-23	0.073246	0.251753	0	0	13.9245	36.3976	ESR1
Neuroinflammation And Glutamatergic Signaling WP5083	2/140	0.0780915	0.251753	0	0	4.48279	11.4306	GRIK2;GRM1
Focal Adhesion PI3K Akt mTOR Signaling WP3932	3/303	0.0785631	0.251753	0	0	3.11651	7.92794	FGF14;LAMC2;ITGAL
Relationship Between Inflammation COX 2 And EGFR WP4483	2025-01-25	0.0793596	0.251753	0	0	12.7628	32.338	ESR1
Regulation Of Actin Cytoskeleton WP51	2/150	0.087858	0.251753	0	0	4.17779	10.1605	FGF14;ITGA1
Sphingolipid Metabolism In Senescence WP5121	2025-01-28	0.0884557	0.251753	0	0	11.343	27.5097	GLB1
Nanoparticle Mediated Activation Of Receptor Signaling WP2643	2025-01-28	0.0884557	0.251753	0	0	11.343	27.5097	ITGA1
Calcium Regulation In Cardiac Cells WP536	2/151	0.0888541	0.251753	0	0	4.14954	10.045	GJC2;GRK5
Inflammatory Response Pathway WP453	2025-01-30	0.0944705	0.252351	0	0	10.5597	24.9152	LAMC2
PI3K Akt Signaling WP4172	3/338	0.100851	0.252351	0	0	2.78593	6.39122	FGF14;ITGA1;LAMC2
Mammary Gland Development Pregnancy And Lactation Stage 3 Of 4 WP2817	1933-01-01	0.10342	0.252351	0	0	9.56827	21.71	ESR1
Resistin As A Regulator Of Inflammation WP4481	1933-01-01	0.10342	0.252351	0	0	9.56827	21.71	PLCD4
Alpha 6 Beta 4 Signaling WP244	1933-01-01	0.10342	0.252351	0	0	9.56827	21.71	LAMC2
Leukocyte Intrinsic Hippo Pathway Functions WP4542	1934-01-01	0.106383	0.252351	0	0	9.27786	20.789	ITGAL
Hepatocyte Growth Factor Receptor Signaling WP313	1934-01-01	0.106383	0.252351	0	0	9.27786	20.789	ITGA1
Genetic Causes Of Porto Sinusoidal Vascular Disease WP5269	1937-01-01	0.115216	0.267092	0	0	8.50342	18.3754	ESR1
Sleep Regulation WP3591	1938-01-01	0.118141	0.267787	0	0	8.27318	17.6705	NLGN1
Common Pathways Underlying Drug Addiction WP2636	1941-01-01	0.12686	0.268507	0	0	7.65154	15.7979	GRM1
Eukaryotic Transcription Initiation WP405	1942-01-01	0.129747	0.268507	0	0	7.46454	15.2438	GTF2E2
Splicing Factor NOVA Regulated Synaptic Proteins WP4148	1942-01-01	0.129747	0.268507	0	0	7.46454	15.2438	GRIK2
Aryl Hydrocarbon Receptor Pathway WP2873	1945-01-01	0.138353	0.268507	0	0	6.95455	13.7557	MYOF
Focal Adhesion WP306	2/199	0.140112	0.268507	0	0	3.13087	6.15315	ITGA1;LAMC2
Phosphatidyl Inositol Phosphate Pathway WP5411	1946-01-01	0.141203	0.268507	0	0	6.79966	13.3107	PLCD4
Chronic Hyperglycemia Impairment Of Neuron Function WP5283	1946-01-01	0.141203	0.268507	0	0	6.79966	13.3107	PRKD3
Aryl Hydrocarbon Receptor Pathway WP2586	1946-01-01	0.141203	0.268507	0	0	6.79966	13.3107	ESR1
Wnt Signaling WP363	1947-01-01	0.144043	0.268507	0	0	6.65151	12.8882	ROR1
Phosphoinositides Metabolism WP4971	1949-01-01	0.149697	0.268507	0	0	6.37372	12.1046	PLCD4
Hepatitis C And Hepatocellular Carcinoma WP3646	1949-01-01	0.149697	0.268507	0	0	6.37372	12.1046	MYOF
Synaptic Signaling Associated With Autism Spectrum Disorder WP4539	1950-01-01	0.152509	0.268507	0	0	6.24333	11.7408	GRM1
Oxysterols Derived From Cholesterol WP4545	1951-01-01	0.155313	0.268507	0	0	6.11815	11.3939	ESR1
Copper Homeostasis WP3286	1951-01-01	0.155313	0.268507	0	0	6.11815	11.3939	STEAP2
Phosphodiesterases In Neuronal Function WP4222	1954-01-01	0.16367	0.278238	0	0	5.77097	10.4449	PDE1C
15Q11Q13 Copy Number Variation WP5407	1958-01-01	0.174685	0.287246	0	0	5.36491	9.36054	GJC2
Complement And Coagulation Cascades WP558	1958-01-01	0.174685	0.287246	0	0	5.36491	9.36054	PROS1
Dengue 2 Interactions With Complement And Coagulation Cascades WP3896	1959-01-01	0.177416	0.287246	0	0	5.27215	9.11689	PROS1
DYRK1A Involvement Regarding Cell Prolif In Brain Development WP5180	1962-01-01	0.185558	0.295732	0	0	5.01211	8.44234	LIN37
Histone Modifications WP2369	1966-01-01	0.196289	0.308023	0	0	4.70272	7.65682	SMYD3
Leptin Signaling WP2034	1971-01-01	0.209508	0.323784	0	0	4.36571	6.82359	ESR1
16P11 2 Proximal Deletion Syndrome WP4949	1974-01-01	0.217336	0.326004	0	0	4.18567	6.38864	ESR1
Arrhythmogenic Right Ventricular Cardiomyopathy WP2118	1974-01-01	0.217336	0.326004	0	0	4.18567	6.38864	ITGA1
DNA IR Damage And Cellular Response Via ATR WP4016	1981-01-01	0.235306	0.347843	0	0	3.81808	5.52426	EEF1E1
Acute Viral Myocarditis WP4298	1985-01-01	0.245391	0.352534	0	0	3.63553	5.10756	ITGAL
ncRNAs In Wnt Signaling In Hepatocellular Carcinoma WP4336	1985-01-01	0.245391	0.352534	0	0	3.63553	5.10756	ROR1
Bardet Biedl Syndrome WP5234	1988-01-01	0.252869	0.358232	0	0	3.50964	4.82534	PKHD1
GPCRs Other WP117	1991-01-01	0.260274	0.362416	0	0	3.39214	4.56588	GRM1
lncRNA In Canonical Wnt Signaling And Colorectal Cancer WP4258	1993-01-01	0.265171	0.362416	0	0	3.31806	4.40433	ROR1
Small Cell Lung Cancer WP4658	1995-01-01	0.270035	0.362416	0	0	3.24714	4.25116	LAMC2
Complement System WP2806	1995-01-01	0.270035	0.362416	0	0	3.24714	4.25116	PROS1
Hippo Signaling Regulation WP4540	1998-01-01	0.277273	0.363101	0	0	3.14623	4.03584	PRKD3
Nuclear Receptors Meta Pathway WP2882	2/314	0.277665	0.363101	0	0	1.96534	2.51827	MYOF;ESR1
Wnt Signaling And Pluripotency WP399	1/101	0.28444	0.367251	0	0	3.05138	3.83631	CTNND1
Complement System In Neuronal Development And Plasticity WP5090	1/106	0.296229	0.377692	0	0	2.90535	3.53471	PROS1
HDAC6 Interactions In The Central Nervous System WP5426	1/112	0.310124	0.388612	0	0	2.74747	3.21669	ARID3A
Wnt Signaling WP428	1/113	0.312413	0.388612	0	0	2.7228	3.16778	ROR1
Embryonic Stem Cell Pluripotency Pathways WP3931	1/117	0.321496	0.395092	0	0	2.62838	2.98261	FGF14
Effect Of Omega 3 PUFA On Huntington 39 S Disease Pathways WP5470	1/120	0.328231	0.398566	0	0	2.56173	2.85387	GRM1
Fragile X Syndrome WP4549	1/122	0.332684	0.399221	0	0	2.51914	2.77246	GRM1
ADHD And Autism ASD Pathways WP5420	2/370	0.345808	0.40805	0	0	1.66151	1.76432	NLGN1;GRM1
Ebola Virus Infection In Host WP4217	1/129	0.348042	0.40805	0	0	2.38053	2.51248	ITGA1
Cell Lineage Map For Neuronal Differentiation WP5417	1/132	0.354517	0.410918	0	0	2.32566	2.4117	NLGN1
Primary Ovarian Insufficiency WP5461	1/136	0.363052	0.416083	0	0	2.2563	2.2861	ESR1
Endoderm Differentiation WP2853	1/140	0.371476	0.421006	0	0	2.19092	2.16961	CDC73
Male Infertility WP4673	1/145	0.381852	0.42801	0	0	2.11432	2.0355	ESR1
Breast Cancer Pathway WP4262	1/154	0.400104	0.440629	0	0	1.98904	1.82202	ESR1
Myometrial Relaxation And Contraction Pathways WP289	1/156	0.404088	0.440629	0	0	1.96318	1.77888	GRK5
Sudden Infant Death Syndrome SIDS Susceptibility Pathways WP706	1/157	0.40607	0.440629	0	0	1.95049	1.75784	NOS1AP
Chemokine Signaling WP3929	1/165	0.421694	0.452766	0	0	1.8546	1.6014	GRK5
Primary Ovarian Insufficiency WP5316	1/170	0.431252	0.458205	0	0	1.79927	1.5133	ESR1
Ciliopathies WP4803	1/184	0.457196	0.480763	0	0	1.66045	1.29954	PKHD1
Circadian Rhythm Genes WP3594	1/201	0.487136	0.50702	0	0	1.518	1.09176	NLGN1
Cancer Pathways WP5434	2/507	0.501408	0.516602	0	0	1.20229	0.829983	LAMC2;ESR1
Ciliary Landscape WP4352	1/215	0.510567	0.520778	0	0	1.41769	0.953015	GLB1
MAPK Signaling WP382	1/246	0.558762	0.564294	0	0	1.23636	0.7196	FGF14
VEGFA VEGFR2 Signaling WP3888	1/430	0.762321	0.762321	0	0	0.69948	0.18983	CTNND1
