# Supplementary material for: Genome-wide mapping of stress-responsive lncRNA, uc.104, reveals the chromatin-mediated regulation of stress and plasticity-related genes in the hippocampus of chronic restraint rats
Source: Mol Brain. 2026 Apr 19;19:43. doi: 10.1186/s13041-026-01304-3 (PMC13220396; doi:10.1186/s13041-026-01304-3)
Supplement: Supplementary file 11 — Supplementary Material 11 [file 13041_2026_1304_MOESM11_ESM.xlsx]

## Sheet: Neuroinflammation
Table S9: Stress-Related Neurobiological (Neuroinflammation) Functions Impacted by Significant lncRNA-DEG Overlap
Gene	Short_Description
ITGAL	Integrin alpha L (LFA-1); leukocyte adhesion molecule in neuroinflammatory trafficking.
ALCAM	Cell adhesion molecule; participates in leukocyte–endothelial interactions in the CNS.
ADAMTS12	Extracellular matrix metalloprotease; associated with inflammatory remodeling.
RNF128	E3 ubiquitin ligase (GRAIL); regulates T-cell activation and immune tolerance.
SVEP1	Extracellular matrix protein; linked to immune/inflammatory signaling.
ZFPM2	Transcriptional coregulator (FOG2); modulates pathways intersecting with inflammation.
PROS1	Ligand for TAM receptors; promotes resolution of inflammation in tissues.

## Sheet: Stress-HPA Axis
Table S7: Stress-Related Neurobiological (HPA Axis) Functions Impacted by Significant lncRNA-DEG Overlap
Gene	Short_Description
ESR1	Estrogen receptor alpha; modulates HPA axis and stress hormone feedback.
GRK5	GPCR kinase; tunes receptor signaling involved in stress adaptation.
NOS1AP	Adaptor for neuronal nitric oxide synthase; implicated in stress signaling.
CYP2J10	Cytochrome P450 epoxygenase; affects lipid mediators linked to stress responses.
PROS1	Ligand for TAM receptors; contributes to anti-inflammatory/stress resolution pathways.

## Sheet: Synaptic Plasticity
Table S7: Stress-Related Neurobiological (Synaptic Plasticity) Functions Impacted by Significant lncRNA-DEG Overlap
Gene	Short_Description
NLGN1	Postsynaptic cell-adhesion protein; essential for excitatory synapse function and plasticity.
GRM1	mGluR1 receptor; key modulator of synaptic plasticity and LTP.
GRIK2	Kainate receptor subunit; mediates excitatory neurotransmission and plasticity.
FGF14	Axon initial segment regulator; controls neuronal excitability and firing precision.
DMXL1	Scaffold in synaptic vesicle trafficking; supports neurotransmission.
CTNND1	p120-catenin; regulates cadherin stability and synaptic structure.
PDE1C	Calcium/calmodulin-dependent phosphodiesterase; shapes cAMP/cGMP signaling in neurons.
NOS1AP	Adaptor for nNOS; influences dendritic/axonal signaling and plasticity.
DGKI	Diacylglycerol kinase iota; modulates DAG/PKC signaling at synapses.
GJC2	Gap junction protein Cx47; supports glial connectivity affecting neuronal function.
